# Supplementary material for: Assessing Thermodynamic Selectivity of Solid-State Reactions for the Predictive Synthesis of Inorganic Materials
Source: ACS Cent Sci. 2023 Oct 16;9(10):1957–75. doi: 10.1021/acscentsci.3c01051 (PMC10604012; doi:10.1021/acscentsci.3c01051)
Supplement: Supplementary file 2 — oc3c01051_si_002.xlsx [file oc3c01051_si_002.xlsx]

## Sheet: Sheet1
reaction	temp_degC	energy	open	c1	c2	gamma	gamma_t	doi
CuO + Cr2O3 -> Cr2CuO4	1000	-1.4599		-1.4599	0	-0.8029	-9.4423	10.1103/PhysRevB.86.054406
Cr2O3 + CuO -> Cr2CuO4	800	-1.4533		-1.4533	0	-0.7993	-9.407	10.1007/s10948-012-1726-7
Cl2 + Eu -> EuCl2	800	-2.1672		-0.5306	0.0112	-0.4504	-5.8044	10.1016/s0925-8388(00)00663-0
MoO3 + CaO -> CaMoO4	1300	-0.8415	O	-0.7589	0.0826	-0.3885	-5.5327	10.1016/j.jssc.2012.08.060
0.5 Nd2O3 + 0.5 V2O5 -> NdVO4	800	-0.9308	O	-0.7619	0.1689	-0.3599	-4.9851	10.1016/j.actamat.2012.10.020
0.5 V2O5 + 0.5 Gd2O3 -> GdVO4	1400	-0.7513	O	-0.6558	0.0955	-0.3273	-4.4014	10.1016/S0022-0248(02)01138-7
P + Ce -> CeP	700	-1.2966		-0.4315	0.0007	-0.3235	-4.3717	10.1016/j.jpcs.2008.08.011
CaO + MoO3 -> CaMoO4	800	-0.9078	O	-0.7098	0.198	-0.3211	-4.2962	10.1016/j.matchemphys.2010.10.053
Te + Cd -> CdTe	800	-0.5757		-0.5757	0	-0.3166	-4.2918	10.1016/j.optmat.2004.06.005
2 Sb + 3 S -> Sb2S3	400	-0.5358		-0.5358	0	-0.2947	-4.0355	10.1039/b918220a
2 Sb + 3 S -> Sb2S3	500	-0.5308		-0.5308	0	-0.2919	-4.0032	10.1021/acs.inorgchem.6b01529
0.5 V2O5 + 0.5 Gd2O3 -> GdVO4	600	-0.7776	O	-0.6386	0.1389	-0.3026	-3.9901	10.1039/C1CE05240C
Te + Pb -> TePb	800	-0.5268		-0.5268	0	-0.2897	-3.9773	10.1039/c7cp03159a
2 SnO2 + Nd2O3 -> Nd2Sn2O7	1550	-0.5481	O	-0.5481	0	-0.3015	-3.9713	10.1016/j.ceramint.2013.10.062
2 SnO2 + La2O3 -> La2Sn2O7	1610	-0.5419	O	-0.5419	0	-0.298	-3.9164	10.1007/s10854-012-1028-7
2 Sb + 3 S -> Sb2S3	650	-0.5041		-0.5041	0	-0.2773	-3.83	10.1021/acs.chemmater.5b03785
2 SnO2 + Sm2O3 -> Sm2Sn2O7	1550	-0.5305	O	-0.5305	0	-0.2918	-3.8167	10.1016/j.ssi.2010.09.008
0.5 V2O5 + 0.5 Gd2O3 -> GdVO4	750	-0.7918	O	-0.6228	0.169	-0.2834	-3.6857	10.1039/c3tc31385a
0.5 V2O5 + 0.5 Gd2O3 -> GdVO4	800	-0.7915	O	-0.6226	0.1689	-0.2833	-3.6845	10.1016/s0925-8388(00)01051-3
La2O3 + 2 SnO2 -> La2Sn2O7	1400	-0.5142	O	-0.5142	0	-0.2828	-3.6767	10.1039/c3cp51250a
Te + Sn -> SnTe	450	-0.4792		-0.4792	0	-0.2636	-3.6676	10.1016/j.nanoen.2016.08.008
Te + Pb -> TePb	1000	-0.4783		-0.4783	0	-0.2631	-3.6617	10.1016/s0925-8388(03)00049-5
0.5 V2O5 + 0.5 La2O3 -> LaVO4	1400	-0.9295	O	-0.484	0.0955	-0.2678	-3.4488	10.1149/1.3594145
0.5 V2O5 + 0.5 La2O3 -> LaVO4	1250	-0.9453	O	-0.4972	0.1266	-0.2613	-3.3533	10.1016/j.matlet.2003.10.059
0.5 V2O5 + 0.5 La2O3 -> LaVO4	1200	-0.9496	O	-0.5001	0.135	-0.2593	-3.3234	10.1002/zaac.201300593
Sc2O3 + 3 MoO3 -> Sc2(MoO4)3	1100	-0.7359	O	-0.5722	0.1638	-0.2574	-3.2961	10.1021/cm900965p
2 Sb + 3 Mg -> Mg3Sb2	850	-0.4151		-0.4016	0.0066	-0.2193	-3.1351	10.1039/c6ta08316a
3 Mg + 2 Sb -> Mg3Sb2	800	-0.4242		-0.4041	0.013	-0.2184	-3.1247	10.1007/s10853-018-2127-5
0.5 V2O5 + 0.5 Eu2O3 -> EuVO4	1300	-0.6267	O	-0.5096	0.1171	-0.2393	-3.0399	10.1016/j.jeurceramsoc.2017.07.013
La2O3 + 2 ZrO2 -> La2Zr2O7	1700	-0.4219	O	-0.4219	0	-0.232	-2.9403	10.1016/j.surfcoat.2011.10.052
Fe + 2 Te -> FeTe2	800	-0.3683		-0.3683	0	-0.2026	-2.9315	10.1016/j.ssc.2011.06.003
2 ZrO2 + La2O3 -> La2Zr2O7	1650	-0.4159	O	-0.4159	0	-0.2287	-2.8957	10.1016/s0167-2738(97)00198-7
Sn + Te -> SnTe	1000	-0.3564		-0.3564	0	-0.196	-2.8512	10.1021/ja500860m
2 MoO3 + ThO2 -> Th(MoO4)2	500	-0.5165	O	-0.4502	0.0664	-0.2244	-2.8369	10.1016/s0925-8388(99)00822-1
La2O3 + 2 ZrO2 -> La2Zr2O7	1550	-0.4041	O	-0.4041	0	-0.2223	-2.8089	10.1149/1.1369370
La2O3 + TeO2 + 0.5 O2 -> La2TeO6	927	-0.8158	O	-0.3535	0.0544	-0.2162	-2.7289	10.1016/j.jnucmat.2009.12.017
Si + 2 S -> SiS2	800	-0.6099		-0.2613	0	-0.1786	-2.6361	10.1016/j.jcrysgro.2015.12.005
SrCO3 + MoO3 -> SrMoO4 + CO2	1000	-0.6812	O	-0.497	0.1841	-0.2089	-2.6351	10.1016/j.materresbull.2017.04.035
SrO + MoO2 + 0.5 O2 -> SrMoO4	1000	-1.5725	O	-0.8391	0.7334	-0.2048	-2.5828	10.1103/PhysRevB.95.155105
Ge + Te -> GeTe	800	-0.3142		-0.3142	0	-0.1728	-2.5646	10.1039/C4DT03425B
2 Sb + 3 S -> Sb2S3	1000	-0.312		-0.312	0	-0.1716	-2.5495	10.1016/j.jssc.2011.12.040
P + Yb -> YbP	1000	-0.4916		-0.2988	0.029	-0.1706	-2.5368	10.1038/srep17608
In2O3 + 3 MoO3 -> In2(MoO4)3	1100	-0.6287	O	-0.4649	0.1638	-0.1984	-2.5017	10.1021/cm990591w
Nd2O3 + 2 ZrO2 -> Nd2Zr2O7	1500	-0.3424	O	-0.3424	0	-0.1883	-2.3782	10.1016/j.jnucmat.2008.07.007
Ge + 2 S -> GeS2	500	-0.6956		-0.1928	0	-0.1563	-2.359	10.1016/j.jnoncrysol.2007.11.003
Al + Sb -> AlSb	590	-0.2736		-0.2736	0	-0.1505	-2.2858	10.1016/j.jpowsour.2013.06.074
Ge + 2 S -> GeS2	27	-0.6869		-0.1768	0	-0.1483	-2.2578	10.1016/j.optmat.2018.02.041
3 WO3 + Sc2O3 -> Sc2(WO4)3	1200	-0.3236	O	-0.3236	0	-0.178	-2.2543	10.1016/j.ssc.2008.10.002
Ge + 2 S -> GeS2	800	-0.616		-0.1808	0	-0.143	-2.1912	10.1016/j.jnoncrysol.2009.04.065
CaO + 0.5 Cr2O3 + 0.75 O2 -> CaCrO4	800	-0.5145	O	-0.2649	0	-0.1707	-2.1687	10.1016/j.cej.2016.02.102
Si + 2 Mg -> Mg2Si	620	-0.2596		-0.2534	0.001	-0.1395	-2.1481	10.1016/j.msea.2007.01.038
MoO3 + BaO -> BaMoO4	1100	-0.5233		-0.2478	0.055	-0.1391	-2.1424	10.1016/j.jlumin.2016.07.014
NaVO2 + 0.5 O2 -> NaVO3	800	-0.953	O	-0.1618	0	-0.1681	-2.1394	10.1038/nmat3478
Si + 2 Mg -> Mg2Si	750	-0.2513		-0.2513	0	-0.1382	-2.1313	10.1016/j.mseb.2014.02.005
3 S + 2 Er -> Er2S3	397	-2.2639		-0.0248	0.2237	-0.1369	-2.1145	10.1007/s10854-016-6306-3
V2O5 + ZrO2 -> ZrV2O7	650	-0.5531	O	-0.3985	0.1546	-0.1651	-2.1045	10.1016/j.jcat.2003.10.007
Si + 2 Mg -> Mg2Si	800	-0.2472		-0.2472	0	-0.136	-2.1029	10.1016/j.msea.2006.06.130
3 WO3 + Sc2O3 -> Sc2(WO4)3	1100	-0.2989	O	-0.2989	0	-0.1644	-2.0969	10.1021/cm900965p
0.5 Nd2O3 + 0.5 V2O5 -> NdVO4	1100	-0.3065		-0.2692	0.0374	-0.135	-2.0902	10.1016/j.jpcs.2016.10.001
0.5 Nd2O3 + 0.5 V2O5 -> NdVO4	900	-0.3097		-0.2667	0.043	-0.1316	-2.048	10.1039/C3TC32362E
Fe2P + EuP -> Eu(FeP)2	900	-0.2384		-0.2384	0	-0.1311	-2.0415	10.1103/PhysRevB.82.094426
Y2O3 + 3 MoO3 -> Y2(MoO4)3	1000	-1.0108	O	-0.3136	0.1841	-0.1594	-2.0399	10.1016/j.ssi.2004.05.027
0.5 Nd2O3 + 0.5 V2O5 -> NdVO4	800	-0.3103		-0.2661	0.0441	-0.1309	-2.0391	10.1016/j.optmat.2003.11.028
BaCO3 + CeO2 -> BaCeO3 + CO2	1600	-0.2865	O	-0.2865	0	-0.1576	-2.02	10.1149/1.1738133
S + Sn -> SnS	800	-0.7341		-0.1843	0.0604	-0.1292	-2.0168	10.1016/j.electacta.2006.07.041
SrCO3 + MoO3 -> SrMoO4 + CO2	600	-0.4728	O	-0.3565	0.1163	-0.1554	-1.9954	10.1016/j.matlet.2009.02.029
CaO + MoO3 -> CaMoO4	800	-0.3026		-0.2571	0.0455	-0.1255	-1.97	10.1021/jp073991c
Cr2O3 + ZnO -> ZnCr2O4	1200	-0.2782	O	-0.2782	0	-0.153	-1.9693	10.1103/PhysRevB.83.064407
Cr2O3 + TeO2 + 0.5 O2 -> Cr2TeO6	650	-0.3855	O	-0.2841	0.0309	-0.1525	-1.9636	10.1016/j.tca.2014.03.016
0.5 La2O3 + 0.5 Cr2O3 -> LaCrO3	1727	-0.2691	O	-0.2691	0	-0.148	-1.9144	10.1016/s0167-2738(02)00109-1
SrCO3 + MoO3 -> SrMoO4 + CO2	800	-0.5925	O	-0.3946	0.198	-0.1477	-1.9113	10.1016/j.solidstatesciences.2010.12.029
0.5 La2O3 + 0.5 Cr2O3 -> LaCrO3	1670	-0.2669	O	-0.2669	0	-0.1468	-1.9013	10.1016/j.ssi.2006.05.048
0.5 Cr2O3 + 0.5 La2O3 -> LaCrO3	1650	-0.2661	O	-0.2661	0	-0.1464	-1.8965	10.1016/j.ijhydene.2017.11.015
SrCO3 + MoO3 -> SrMoO4 + CO2	750	-0.5644	O	-0.3814	0.1831	-0.1457	-1.8891	10.1016/j.jlumin.2011.01.015
Cr2O3 + TeO2 + 0.5 O2 -> Cr2TeO6	800	-0.3979	O	-0.2805	0.0479	-0.1445	-1.876	10.1016/s0925-8388(00)01508-5
BaCO3 + Sb2O3 + O2 -> Ba(SbO3)2 + CO2	997	-1.0055	O	-0.5132	0.4185	-0.1432	-1.862	10.1021/cm049249w
0.5 Cr2O3 + 0.5 La2O3 -> LaCrO3	1500	-0.2602	O	-0.2602	0	-0.1431	-1.8615	10.1016/j.ssi.2006.02.025
2 ZrO2 + Gd2O3 -> Gd2Zr2O7	1650	-0.2579	O	-0.2579	0	-0.1418	-1.8479	10.1016/j.jeurceramsoc.2009.01.001
SrCO3 + MoO3 -> SrMoO4 + CO2	1200	-0.2535		-0.2246	0.0289	-0.1134	-1.8161	10.1021/ja300831k
CaCO3 + MoO3 -> CaMoO4 + CO2	950	-0.5665	O	-0.3742	0.1923	-0.1385	-1.8123	10.1016/j.materresbull.2015.05.022
2 ZrO2 + Gd2O3 -> Gd2Zr2O7	1600	-0.2509	O	-0.2509	0	-0.138	-1.8069	10.1039/C2CP42964K
TeO2 + Fe2O3 + 0.5 O2 -> Fe2TeO6	800	-0.3568	O	-0.2748	0.0479	-0.1378	-1.8046	10.1016/s0925-8388(00)01508-5
2 IrO2 + Y2O3 -> Y2Ir2O7	1160	-0.2505	O	-0.2505	0	-0.1378	-1.8045	10.1016/j.jmmm.2016.02.033
0.5 V2O5 + 0.5 Gd2O3 -> GdVO4	1200	-0.2574		-0.2245	0.0329	-0.112	-1.7975	10.1039/C1CE05240C
BaCO3 + 0.5 Cr2O3 + 0.75 O2 -> BaCrO4 + CO2	950	-0.3328	O	-0.2299	0	-0.1367	-1.7936	10.1103/PhysRevB.86.094116
2 HfO2 + Nd2O3 -> Nd2Hf2O7	1550	-0.2023		-0.2023	0	-0.1113	-1.7886	10.1103/PhysRevB.92.184418
Y2O3 + 3 MoO3 -> Y2(MoO4)3	780	-0.9641	O	-0.2802	0.1918	-0.1362	-1.7878	10.1021/cm900650c
ZrO2 + 2 MoO3 -> Zr(MoO4)2	700	-0.5136	O	-0.3501	0.1635	-0.1353	-1.7788	10.1016/j.apcata.2007.03.033
ZnO + Cr2O3 -> ZnCr2O4	700	-0.2433	O	-0.2433	0	-0.1338	-1.7629	10.1016/j.ijhydene.2008.11.059
0.5 Lu2O3 + 0.5 Gd2O3 -> GdLuO3	1727	-0.2423	O	-0.2423	0	-0.1333	-1.7571	10.1016/j.optmat.2017.12.053
0.5 K2SO4 + 0.5 Li2SO4 -> KLiSO4	900	-0.1977		-0.1977	0	-0.1087	-1.7561	10.1016/S0969-806X(03)00464-X
2 IrO2 + Y2O3 -> Y2Ir2O7	1100	-0.2417	O	-0.2417	0	-0.1329	-1.7536	10.1103/PhysRevB.89.115111
0.5 V2O5 + 0.5 Gd2O3 -> GdVO4	1000	-0.2619		-0.2212	0.0407	-0.1074	-1.7392	10.1016/j.solidstatesciences.2015.02.010
GdF3 + NaF -> NaGdF4	680	-0.1951		-0.1951	0	-0.1073	-1.7378	10.1039/c8cp02041h
7 Sb + 3 Mo -> Sb7Mo3	700	-0.1949		-0.1949	0	-0.1072	-1.7363	10.1016/j.actamat.2008.07.048
0.5 V2O5 + 0.5 Tb2O3 -> TbVO4	1100	-0.2558		-0.2185	0.0374	-0.1071	-1.7349	10.1103/PhysRevB.84.224121
Sc2O3 + 3 MoO3 -> Sc2(MoO4)3	1400	-0.2139		-0.2017	0.0122	-0.1067	-1.7296	10.1021/cm8024632
Ge + 2 Mg -> Mg2Ge	1100	-0.1938		-0.1938	0	-0.1066	-1.7287	10.1016/s0925-8388(01)01568-7
2 ZrO2 + Gd2O3 -> Gd2Zr2O7	1500	-0.2368	O	-0.2368	0	-0.1302	-1.7257	10.1016/j.jnucmat.2008.07.007
0.5 V2O5 + 0.5 Gd2O3 -> GdVO4	800	-0.2638		-0.2197	0.0441	-0.1054	-1.7134	10.1016/j.jcrysgro.2009.08.028
0.5 Cr2O3 + 0.5 Sm2O3 -> SmCrO3	1400	-0.2334	O	-0.2334	0	-0.1284	-1.7063	10.1016/j.jmmm.2014.02.057
7 Sb + 3 Mo -> Sb7Mo3	750	-0.1894		-0.1894	0	-0.1042	-1.6976	10.1021/cm801560n
2 NiO + GeO2 -> Ni2GeO4	1200	-0.2307	O	-0.2307	0	-0.1269	-1.691	10.1103/PhysRevB.73.184436
BaCO3 + CeO2 -> BaCeO3 + CO2	1500	-0.2304	O	-0.2304	0	-0.1267	-1.6894	10.1016/j.fuproc.2011.10.005
0.5 Ta2O5 + 0.5 In2O3 -> TaInO4	1100	-0.3072	O	-0.2211	0.0093	-0.126	-1.6822	10.1021/jp2020534
SrCO3 + 0.5 Cr2O3 + 0.75 O2 -> SrCrO4 + CO2	800	-0.2778	O	-0.2137	0	-0.1239	-1.6609	10.1016/s0955-2219(98)00279-9
MgO + Cr2O3 -> MgCr2O4	1200	-0.224	O	-0.224	0	-0.1232	-1.6534	10.1016/j.apcata.2009.12.024
2 PbCl2 + KCl -> KPb2Cl5	450	-0.2151		-0.1752	0	-0.1004	-1.6484	10.1016/j.jcrysgro.2005.10.015
CaCO3 + MoO3 -> CaMoO4 + CO2	900	-0.5478	O	-0.3492	0.1986	-0.1226	-1.6468	10.1039/c4tc00698d
S + Sn -> SnS	700	-0.7583		-0.1527	0.1001	-0.0995	-1.6375	10.1007/s10008-010-1150-5
Pb + 3 Pd -> Pd3Pb	1100	-0.3971		-0.1328	0	-0.0995	-1.6371	10.1016/s0272-8842(00)00002-x
CaCO3 + MoO3 -> CaMoO4 + CO2	1350	-0.7022	O	-0.447	0.333	-0.1215	-1.6363	10.1016/j.jeurceramsoc.2005.09.051
CdO + In2O3 -> CdIn2O4	800	-0.2205	O	-0.2205	0	-0.1213	-1.6338	10.1103/PhysRevB.90.235204
ZnO + Ga2O3 -> Zn(GaO2)2	1400	-0.2184	O	-0.2184	0	-0.1201	-1.6223	10.1016/S0009-2614(00)00082-8
GeO2 + 2 ZnO -> Zn2GeO4	1300	-0.2446	O	-0.2115	0	-0.1196	-1.6173	10.1039/c4tc01242a
ZnO + Ga2O3 -> Zn(GaO2)2	1350	-0.215	O	-0.215	0	-0.1183	-1.6034	10.1016/j.matlet.2004.11.021
NiO + Sb2O5 -> Ni(SbO3)2	1320	-0.2149		-0.191	0.024	-0.0966	-1.6006	10.1007/s00339-017-1231-8
GeO2 + 2 ZnO -> Zn2GeO4	1250	-0.241	O	-0.2066	0	-0.1171	-1.5916	10.1149/1.1767159
0.5 Li2CO3 + 0.5 Ga2O3 -> LiGaO2 + 0.5 CO2	1200	-0.2132	O	-0.2122	0	-0.1168	-1.589	10.1016/j.jcrysgro.2014.06.040
ZnO + Ga2O3 -> Zn(GaO2)2	1300	-0.2116	O	-0.2116	0	-0.1164	-1.5847	10.1016/j.optmat.2014.04.027
NiO + Fe2O3 -> Fe2NiO4	1500	-0.2083	O	-0.2083	0	-0.1146	-1.5667	10.1039/C5TA01273B
Ga2O3 + ZnO -> Zn(GaO2)2	1250	-0.2082	O	-0.2082	0	-0.1145	-1.5661	10.1016/s0038-1098(98)00456-6
GeO2 + 2 ZnO -> Zn2GeO4	1200	-0.2373	O	-0.2017	0	-0.1145	-1.566	10.1007/s00339-014-8379-2
Ga2O3 + ZnO -> Zn(GaO2)2	1235	-0.2071	O	-0.2071	0	-0.1139	-1.5602	10.1111/jace.12331
WO3 + BaCO3 -> BaWO4 + CO2	1200	-0.5723	O	-0.1522	0.0276	-0.1133	-1.5542	10.1007/s10854-015-3288-5
2 SnO2 + Sm2O3 -> Sm2Sn2O7	1100	-0.1685		-0.1685	0	-0.0927	-1.5494	10.1016/j.jmr.2010.02.018
ZnO + Ga2O3 -> Zn(GaO2)2	1200	-0.2048	O	-0.2048	0	-0.1126	-1.5476	10.1016/j.materresbull.2016.11.013
0.5 Nb2O5 + 0.5 Gd2O3 -> GdNbO4	900	-0.5009	O	-0.1943	0.0561	-0.1123	-1.5441	10.1016/j.materresbull.2013.03.044
0.5 Cr2O3 + 0.5 La2O3 -> LaCrO3	1500	-0.2602	O	-0.1868	0	-0.1101	-1.5225	10.1103/PhysRevB.74.214301
GeO2 + 2 ZnO -> Zn2GeO4	1100	-0.2301	O	-0.1919	0	-0.1094	-1.5155	10.1007/s10853-017-1137-z
3 S + 2 La -> La2S3	1000	-2.2123		-0.0567	0.3485	-0.0899	-1.5137	10.1016/s0925-8388(01)00926-4
ZnO + Ga2O3 -> Zn(GaO2)2	1100	-0.1979	O	-0.1979	0	-0.1088	-1.5104	10.1016/j.jlumin.2006.08.075
0.5 V2O5 + 0.5 La2O3 -> LaVO4	1250	-0.3151		-0.1556	0.0303	-0.0879	-1.4875	10.1016/j.matlet.2005.09.016
0.5 La2O3 + 0.5 Cr2O3 -> LaCrO3	1200	-0.2485	O	-0.1811	0	-0.1063	-1.486	10.1007/s10853-017-1773-3
MgF2 + ZrF4 -> MgZrF6	850	-0.1586		-0.1586	0	-0.0872	-1.4788	10.1021/acs.chemmater.6b04809
Ga2O3 + ZnO -> Zn(GaO2)2	1000	-0.1911	O	-0.1911	0	-0.1051	-1.4741	10.1016/s0925-4005(97)00313-4
NiO + Fe2O3 -> Fe2NiO4	1300	-0.191	O	-0.191	0	-0.1051	-1.4736	10.1007/s00339-017-1259-9
NiO + Fe2O3 -> Fe2NiO4	1290	-0.1902	O	-0.1902	0	-0.1046	-1.4693	10.1007/s00339-017-1082-3
0.5 La2O3 + 0.5 V2O5 -> LaVO4	800	-0.3223		-0.1641	0.0441	-0.0862	-1.4659	10.1016/j.jlumin.2009.07.037
0.5 La2O3 + 0.5 V2O5 -> LaVO4	900	-0.3218		-0.1627	0.043	-0.086	-1.4635	10.1039/C3TC32362E
TiO2 + Sm2O3 -> Sm2TiO5	1200	-0.27	O	-0.1707	0	-0.1038	-1.4617	10.1016/j.matlet.2011.03.051
NiO + Fe2O3 -> Fe2NiO4	1250	-0.1867	O	-0.1867	0	-0.1027	-1.4508	10.1021/jp1060864
0.5 Ho2O3 + 0.5 Nb2O5 -> HoNbO4	800	-0.1542		-0.1542	0	-0.0848	-1.4474	10.1016/j.jnoncrysol.2014.09.042
SrCO3 + 0.5 Cr2O3 + 0.75 O2 -> SrCrO4 + CO2	1100	-0.3289	O	-0.1527	0	-0.1016	-1.4404	10.1016/j.jallcom.2018.06.094
ZnO + Ga2O3 -> Zn(GaO2)2	900	-0.1842	O	-0.1842	0	-0.1013	-1.4377	10.1016/j.jlumin.2017.01.010
BaCO3 + WO3 -> BaWO4 + CO2	1340	-0.651	O	-0.1506	0.0705	-0.1011	-1.436	10.1016/j.materresbull.2011.03.009
0.5 Gd2O3 + 0.5 Nb2O5 -> GdNbO4	1400	-0.5401	O	-0.1873	0.0828	-0.101	-1.435	10.1021/acs.inorgchem.6b01637
CaO + Cr2O3 -> CaCr2O4	1400	-0.2617	O	-0.1652	0	-0.1005	-1.43	10.1103/PhysRevB.81.214405
CaCO3 + MoO3 -> CaMoO4 + CO2	800	-0.5062	O	-0.3083	0.198	-0.1003	-1.4276	10.1016/j.enbuild.2017.08.089
0.5 Nb2O5 + 0.5 La2O3 -> LaNbO4	1000	-0.6134	O	-0.2057	0.1198	-0.1	-1.4251	10.1016/j.jssc.2011.12.025
WO3 + BaCO3 -> BaWO4 + CO2	1350	-0.6567	O	-0.1505	0.0752	-0.0996	-1.4209	10.1016/j.materresbull.2010.08.004
GeO2 + 2 ZnO -> Zn2GeO4	900	-0.2156	O	-0.1722	0	-0.0991	-1.4161	10.1039/C3TC00803G
SrCO3 + MoO3 -> SrMoO4 + CO2	950	-0.2201		-0.1766	0.0435	-0.0819	-1.4098	10.1016/j.jcrysgro.2006.01.015
ZnO + Ga2O3 -> Zn(GaO2)2	800	-0.1774	O	-0.1774	0	-0.0976	-1.4021	10.1039/C6DT04668A
2 HfO2 + Nd2O3 -> Nd2Hf2O7	800	-0.1476		-0.1476	0	-0.0812	-1.4003	10.1103/PhysRevB.95.224420
0.5 Nb2O5 + 0.5 La2O3 -> LaNbO4	1100	-0.6206	O	-0.2061	0.1283	-0.0971	-1.3974	10.1016/j.ceramint.2007.09.058
Li2CO3 + TeO2 -> Li2TeO3 + CO2	850	-0.2096		-0.133	0	-0.0808	-1.3955	10.1016/j.jlumin.2018.02.002
0.5 Nb2O5 + 0.5 Fe2O3 -> NbFeO4	1300	-0.1757	O	-0.1757	0	-0.0966	-1.3933	10.1016/j.crci.2005.03.029
2 ZrO2 + Dy2O3 -> Dy2Zr2O7	1600	-0.1746	O	-0.1746	0	-0.096	-1.3876	10.1016/j.matlet.2005.03.061
YTaO4 + 2 BaCO3 -> Ba2YTaO6 + 2 CO2	1600	-0.1458		-0.1458	0	-0.0802	-1.3874	10.1016/j.jssc.2010.12.011
0.5 V2O5 + 0.5 Eu2O3 -> EuVO4	800	-0.2171		-0.173	0.0441	-0.0797	-1.3812	10.1016/j.jssc.2015.02.003
La2O3 + 2 ZrO2 -> La2Zr2O7	1500	-0.1448		-0.1448	0	-0.0796	-1.3802	10.1016/j.surfcoat.2017.07.054
0.5 Y2O3 + 0.5 Nb2O5 -> YNbO4	1300	-0.1442		-0.1442	0	-0.0793	-1.3759	10.1016/j.tsf.2010.03.121
NiO + WO3 -> NiWO4	800	-0.1723	O	-0.1723	0	-0.0948	-1.3757	10.1016/j.jmmm.2017.08.032
0.5 Nb2O5 + 0.5 La2O3 -> LaNbO4	1200	-0.6278	O	-0.2065	0.1369	-0.0941	-1.3695	10.1016/j.ijhydene.2013.02.033
S + Sn -> SnS	630	-0.7751		-0.1305	0.1278	-0.0787	-1.3683	10.1038/srep43262
0.5 Lu2O3 + 0.5 Nb2O5 -> LuNbO4	1300	-0.1431		-0.1431	0	-0.0787	-1.3681	10.1016/j.matlet.2014.01.045
0.5 In2O3 + 0.5 Nb2O5 -> NbInO4	1100	-0.1708	O	-0.1708	0	-0.0939	-1.3679	10.1016/S1010-6030(02)00074-6
0.5 Y2O3 + 0.5 Nb2O5 -> YNbO4	1200	-0.143		-0.143	0	-0.0787	-1.3674	10.1016/j.jlumin.2011.01.021
ZnO + Ga2O3 -> Zn(GaO2)2	700	-0.1705	O	-0.1705	0	-0.0938	-1.3665	10.1039/C5TA01697E
NiO + Ta2O5 -> Ta2NiO6	1200	-0.1695	O	-0.1695	0	-0.0932	-1.3613	10.1103/PhysRevB.90.224423
2 Si + Mo -> Si2Mo	1500	-0.5709		-0.17	0.1234	-0.0781	-1.3597	10.1016/S0025-5408(02)00852-8
2 Ga + 3 S -> Ga2S3	600	-0.8735		-0.0623	0.0833	-0.0779	-1.3575	10.1038/srep01286
SrCO3 + 0.5 Cr2O3 + 0.75 O2 -> SrCrO4 + CO2	1200	-0.3464	O	-0.1285	0	-0.0925	-1.3542	10.1016/s0009-2614(03)01238-7
0.5 Nb2O5 + 0.5 Fe2O3 -> NbFeO4	1200	-0.167	O	-0.167	0	-0.0918	-1.3484	10.1016/j.electacta.2016.04.045
TeO2 + Li2CO3 -> Li2TeO3 + CO2	800	-0.1994		-0.1267	0	-0.077	-1.3453	10.1016/s0022-3093(98)00811-4
0.5 Dy2O3 + 0.5 In2O3 -> DyInO3	800	-0.1663	O	-0.1663	0	-0.0915	-1.3449	10.1103/PhysRevB.79.144125
PbO + ZrO2 -> ZrPbO3	1000	-0.1527		-0.1448	0.0079	-0.0769	-1.3443	10.1103/PhysRevB.93.174307
2 Si + Mo -> Si2Mo	1600	-0.5481		-0.1648	0.1158	-0.0769	-1.344	10.1016/j.ijrmhm.2007.02.001
2 Bi + 3 Te -> Bi2Te3	700	-0.4647		-0.0671	0	-0.0767	-1.3415	10.1103/PhysRevB.88.035402
NiO + Fe2O3 -> Fe2NiO4	1000	-0.1651	O	-0.1651	0	-0.0908	-1.3388	10.1016/j.ceramint.2011.08.061
0.5 Y2O3 + 0.5 Nb2O5 -> YNbO4	800	-0.1385		-0.1385	0	-0.0762	-1.3351	10.1016/j.optmat.2012.05.023
0.5 In2O3 + 0.5 Nb2O5 -> NbInO4	1000	-0.1633	O	-0.1633	0	-0.0898	-1.3296	10.1016/j.cej.2016.12.025
0.5 Fe2O3 + 0.5 Nb2O5 -> NbFeO4	1150	-0.1626	O	-0.1626	0	-0.0894	-1.3261	10.1016/j.actamat.2010.06.014
0.5 Nb2O5 + 0.5 La2O3 -> LaNbO4	1375	-0.6405	O	-0.2072	0.1517	-0.089	-1.3223	10.1007/s10854-018-9038-8
2 WO3 + ZrO2 -> Zr(WO4)2	1200	-0.1607	O	-0.1607	0	-0.0884	-1.3164	10.1016/s0038-1098(00)00302-1
2 WO3 + ZrO2 -> Zr(WO4)2	1197	-0.1599	O	-0.1599	0	-0.0879	-1.3124	10.1016/S0021-9614(03)00050-8
2 Bi + 3 Te -> Bi2Te3	800	-0.4411		-0.0673	0	-0.0744	-1.3119	10.1016/j.materresbull.2012.02.045
TiNi + Sn -> TiNiSn	1000	-0.2006		-0.12	0	-0.0741	-1.3075	10.1016/j.actamat.2013.07.030
Fe2O3 + CdO -> Cd(FeO2)2	1000	-0.1586	O	-0.1586	0	-0.0872	-1.3058	10.1016/S0304-8853(02)01573-1
0.5 Lu2O3 + 0.5 V2O5 -> LuVO4	1000	-0.2007		-0.16	0.0407	-0.0738	-1.3035	10.1016/j.jssc.2009.05.003
CdO + WO3 -> CdWO4	1150	-0.1339		-0.1339	0	-0.0736	-1.302	10.1016/j.jcrysgro.2007.10.058
Sc2O3 + 3 MoO3 -> Sc2(MoO4)3	800	-0.2083		-0.1628	0.0455	-0.0736	-1.3016	10.1016/j.materresbull.2016.06.004
2 SnO2 + Bi2O3 -> Sn2Bi2O7	1100	-0.1337		-0.1337	0	-0.0735	-1.3007	10.1039/b606413b
SrCO3 + WO3 -> SrWO4 + CO2	950	-0.4215	O	-0.14	0.0415	-0.0865	-1.2988	10.1016/j.cplett.2016.03.006
P + Mo -> MoP	1150	-0.4833		-0.0773	0.0227	-0.0729	-1.2923	10.1038/nature22390
2 WO3 + ZrO2 -> Zr(WO4)2	1180	-0.1555	O	-0.1555	0	-0.0855	-1.2902	10.1038/24115
0.5 Nb2O5 + 0.5 La2O3 -> LaNbO4	1500	-0.6495	O	-0.2078	0.1624	-0.0854	-1.2888	10.1016/j.ssi.2006.05.011
0.5 V2O5 + 0.5 Lu2O3 -> LuVO4	800	-0.2028		-0.1586	0.0441	-0.0718	-1.278	10.1016/j.optmat.2003.11.028
2 SnO2 + Y2O3 -> Y2Sn2O7	1600	-0.1301		-0.1301	0	-0.0716	-1.2748	10.1016/S0022-4596(03)00290-1
0.5 La2O3 + 0.5 In2O3 -> LaInO3	1250	-0.1524	O	-0.1524	0	-0.0838	-1.2747	10.1016/j.jlumin.2017.05.064
0.5 Y2O3 + 0.5 Cr2O3 -> YCrO3	1550	-0.1503	O	-0.1503	0	-0.0827	-1.2642	10.1016/j.ssc.2010.06.047
2 Bi + 3 Te -> Bi2Te3	950	-0.4032		-0.0674	0	-0.0706	-1.2629	10.1016/j.jmmm.2016.12.011
0.5 Lu2O3 + 0.5 Nb2O5 -> LuNbO4	800	-0.1276		-0.1276	0	-0.0702	-1.2568	10.1007/s10854-018-9288-5
PuO2 + BaCO3 -> BaPuO3 + CO2	1327	-0.207	O	-0.1353	0	-0.0816	-1.2544	10.1016/j.jnucmat.2011.04.057
0.5 Na2SO4 + 0.5 Li2SO4 -> NaLiSO4	800	-0.1622		-0.1405	0.0218	-0.0696	-1.2497	10.1016/j.jlumin.2007.11.044
BaCO3 + CeO2 -> BaCeO3 + CO2	1350	-0.1473	O	-0.1473	0	-0.081	-1.2493	10.1016/j.jpowsour.2004.04.015
2 GeO2 + Ho2O3 -> Ho2Ge2O7	800	-0.1259		-0.1259	0	-0.0692	-1.2446	10.1039/c7dt03370b
0.5 Cr2O3 + 0.5 Y2O3 -> YCrO3	1400	-0.1443	O	-0.1443	0	-0.0794	-1.2345	10.1016/j.jssc.2010.06.001
SrCO3 + MoO3 -> SrMoO4 + CO2	800	-0.1975		-0.152	0.0455	-0.0677	-1.224	10.1039/C6CE02155G
PbF2 + SnF2 -> SnPbF4	800	-0.1232		-0.123	0	-0.0677	-1.2239	10.1016/j.jssc.2017.06.007
Eu2O3 + 2 RuO2 -> Eu2Ru2O7	1150	-0.4078	O	-0.1435	0.0604	-0.0782	-1.2238	10.1007/s10008-006-0106-2
0.5 In2O3 + 0.5 La2O3 -> LaInO3	1150	-0.1415	O	-0.1415	0	-0.0778	-1.2207	10.1016/j.jlumin.2015.05.053
0.5 Cr2O3 + 0.5 Y2O3 -> YCrO3	1300	-0.1403	O	-0.1403	0	-0.0772	-1.2148	10.1103/PhysRevB.82.064109
PbO + ZrO2 -> ZrPbO3	900	-0.154		-0.1341	0.0199	-0.0668	-1.2124	10.1016/j.pmatsci.2014.01.002
3 Te + 2 Bi -> Bi2Te3	1050	-0.3681		-0.0665	0	-0.0667	-1.2117	10.1016/j.jssc.2007.10.013
NiO + Fe2O3 -> Fe2NiO4	700	-0.1392	O	-0.1392	0	-0.0766	-1.2094	10.1016/j.materresbull.2004.02.001
CdO + WO3 -> CdWO4	800	-0.1204		-0.1204	0	-0.0662	-1.2049	10.1016/j.tsf.2003.12.062
Nd2O3 + 2 ZrO2 -> Nd2Zr2O7	1400	-0.1199		-0.1199	0	-0.0659	-1.2014	10.1016/j.ssc.2010.11.035
In2O3 + CaO -> CaIn2O4	1400	-0.1726	O	-0.1282	0	-0.075	-1.1951	10.1016/S0022-2313(01)00231-9
NiO + Cr2O3 -> Cr2NiO4	1200	-0.1361	O	-0.1361	0	-0.0749	-1.1942	10.1016/j.jssc.2012.01.063
0.5 Nb2O5 + 0.5 Bi2O3 -> NbBiO4	850	-0.3177	O	-0.0926	0	-0.0734	-1.1818	10.1016/j.jssc.2005.09.042
2 Si + Mo -> Si2Mo	1000	-0.5824		-0.1603	0.1469	-0.0643	-1.1793	10.1016/S0263-4368(03)00003-9
0.5 Nb2O5 + 0.5 Bi2O3 -> NbBiO4	800	-0.3121	O	-0.0928	0	-0.073	-1.1777	10.1016/j.ceramint.2003.12.111
MgO + Ga2O3 -> Mg(GaO2)2	1500	-0.1316	O	-0.1316	0	-0.0724	-1.1725	10.1016/j.jlumin.2004.10.022
3 HfO2 + 2 Lu2O3 -> Lu4Hf3O12	800	-0.1158		-0.1158	0	-0.0637	-1.1717	10.1016/j.optmat.2010.03.025
MgO + Ga2O3 -> Mg(GaO2)2	1400	-0.13	O	-0.13	0	-0.0715	-1.1648	10.1016/j.jlumin.2008.02.010
HfC + TaC -> HfTaC2	800	-0.1148		-0.1148	0	-0.0631	-1.1645	10.1038/srep37962
La2O3 + 2 ZrO2 -> La2Zr2O7	800	-0.1145		-0.1145	0	-0.063	-1.1624	10.1016/j.jnucmat.2005.01.005
0.5 Nb2O5 + 0.5 Bi2O3 -> NbBiO4	1100	-0.3455	O	-0.0915	0.0115	-0.0705	-1.1564	10.1039/c6cp04477h
0.5 V2O5 + 0.5 Bi2O3 -> VBiO4	600	-0.5293	O	-0.2098	0.1708	-0.0705	-1.1558	10.1039/c1jm11809a
2 SnO2 + Bi2O3 -> Sn2Bi2O7	800	-0.1134		-0.1134	0	-0.0624	-1.1544	10.1039/b305211g
NiO + Cr2O3 -> Cr2NiO4	1100	-0.1272	O	-0.1272	0	-0.07	-1.1513	10.1103/PhysRevB.89.024405
2 SnO2 + Lu2O3 -> Lu2Sn2O7	1400	-0.1129		-0.1129	0	-0.0621	-1.1508	10.1039/b110596p
MgO + Ga2O3 -> Mg(GaO2)2	1200	-0.1268	O	-0.1268	0	-0.0697	-1.1494	10.1016/j.optmat.2018.03.004
CdO + WO3 -> CdWO4	600	-0.1127		-0.1127	0	-0.062	-1.1493	10.1016/j.jlumin.2011.03.019
Ce + 3 Pd -> CePd3	800	-0.8595		-0.1185	0.1721	-0.0618	-1.1472	10.1016/S0368-2048(00)00386-8
PbO + ZrO2 -> ZrPbO3	800	-0.1522		-0.1278	0.0244	-0.0618	-1.1462	10.1016/s0167-577x(00)00350-5
0.5 Bi2O3 + 0.5 Nb2O5 -> NbBiO4	1320	-0.37	O	-0.0906	0.0233	-0.0673	-1.128	10.1007/s10854-008-9674-5
CdO + MoO3 -> CdMoO4	950	-0.437	O	-0.2447	0.1923	-0.0673	-1.128	10.1016/j.jpcs.2018.01.006
3 WO3 + Sc2O3 -> Sc2(WO4)3	1400	-0.1096		-0.1096	0	-0.0603	-1.127	10.1021/cm8024632
CaCO3 + MoO3 -> CaMoO4 + CO2	900	-0.1826		-0.1373	0.0453	-0.0597	-1.1187	10.1016/j.jssc.2011.11.004
0.5 Cr2O3 + 0.5 Y2O3 -> YCrO3	800	-0.1202	O	-0.1202	0	-0.0661	-1.1178	10.1016/j.jpcs.2015.12.012
BaCO3 + CeO2 -> BaCeO3 + CO2	1300	-0.12	O	-0.12	0	-0.066	-1.1169	10.1016/j.tca.2006.01.020
Sm2O3 + 2 ZrO2 -> Sm2Zr2O7	1550	-0.1081		-0.1081	0	-0.0595	-1.116	10.1016/j.jeurceramsoc.2009.09.010
2 SnO2 + Y2O3 -> Y2Sn2O7	1000	-0.1073		-0.1073	0	-0.059	-1.1102	10.1111/j.1551-2916.2007.01712.x
Cr2O3 + ZnO -> ZnCr2O4	800	-0.1073		-0.1073	0	-0.059	-1.1102	10.1103/PhysRevB.77.014405
2 Si + Mo -> Si2Mo	800	-0.5713		-0.1537	0.1497	-0.0589	-1.1091	10.1016/j.jeurceramsoc.2008.06.030
CdO + MoO3 -> CdMoO4	800	-0.4403	O	-0.2423	0.198	-0.064	-1.0994	10.1038/s41598-018-24374-3
Sm2O3 + 2 ZrO2 -> Sm2Zr2O7	1500	-0.1057		-0.1057	0	-0.0581	-1.0986	10.1016/j.cplett.2010.04.061
0.5 La2O3 + 0.5 Cr2O3 -> LaCrO3	1600	-0.1057		-0.1057	0	-0.0581	-1.0986	10.1016/j.jpowsour.2007.10.053
2 Bi + 3 S -> Bi2S3	400	-0.6108		-0.0469	0.0549	-0.0575	-1.0901	10.1039/c2jm33603k
2 WO3 + ZrO2 -> Zr(WO4)2	1020	-0.1143	O	-0.1143	0	-0.0629	-1.09	10.1007/s10853-010-4905-6
0.5 Lu2O3 + 0.5 Fe2O3 -> LuFeO3	1550	-0.1707	O	-0.1012	0	-0.0626	-1.0879	10.1016/j.ssc.2009.05.036
PbF2 + SnF2 -> SnPbF4	250	-0.1344		-0.0969	0	-0.057	-1.0843	10.1021/jp7108708
2 Ti + AlN -> Ti2AlN	1450	-0.3971		-0.0411	0.0026	-0.057	-1.0842	10.1038/srep06358
Ta2O5 + 3 ZnO -> Ta2Zn3O8	1200	-0.1776	O	-0.0986	0	-0.0621	-1.0838	10.1149/1.1601231
0.5 Cr2O3 + 0.5 La2O3 -> LaCrO3	1437	-0.1031		-0.1031	0	-0.0567	-1.0798	10.1016/j.ssi.2003.08.050
0.5 Lu2O3 + 0.5 Fe2O3 -> LuFeO3	1400	-0.1538	O	-0.1024	0	-0.0615	-1.0781	10.1103/PhysRevB.92.054435
2 Bi + 3 S -> Bi2S3	450	-0.6021		-0.046	0.0544	-0.0564	-1.0761	10.1002/aenm.201100775
0.5 Lu2O3 + 0.5 Fe2O3 -> LuFeO3	1200	-0.1313	O	-0.1041	0	-0.06	-1.0655	10.1016/j.ceramint.2013.07.001
BaCO3 + SnO2 -> BaSnO3 + CO2	1280	-0.2092	O	-0.0866	0	-0.0599	-1.0648	10.1016/j.mseb.2009.10.025
SnF2 + PbF2 -> SnPbF4	150	-0.1349		-0.0929	0	-0.0553	-1.0612	10.1016/j.ssi.2003.09.002
SnO2 + BaCO3 -> BaSnO3 + CO2	1250	-0.1938	O	-0.0891	0	-0.0595	-1.0612	10.1039/c6tc01007e
SnO2 + BaCO3 -> BaSnO3 + CO2	1300	-0.2195	O	-0.085	0.0028	-0.0589	-1.0567	10.1016/j.apsusc.2013.05.076
2 IrO2 + Eu2O3 -> Eu2Ir2O7	1100	-0.1985		-0.0778	0	-0.0549	-1.0555	10.1016/j.materresbull.2006.08.011
SnO2 + BaCO3 -> BaSnO3 + CO2	1200	-0.1682	O	-0.0931	0	-0.0587	-1.0548	10.1016/j.jpowsour.2004.06.057
In2O3 + 3 MoO3 -> In2(MoO4)3	780	-0.1714		-0.1274	0.044	-0.0547	-1.053	10.1016/j.tca.2009.10.021
2 Bi + 3 S -> Bi2S3	800	-0.4623		-0.0479	0.0292	-0.0546	-1.0527	10.1016/j.jssc.2008.08.022
0.5 Cr2O3 + 0.5 La2O3 -> LaCrO3	1150	-0.0986		-0.0986	0	-0.0542	-1.0472	10.1016/j.jmmm.2016.05.076
SnO2 + 2 MgO -> Mg2SnO4	1550	-0.1912	O	-0.0859	0	-0.0578	-1.0469	10.1016/j.jnucmat.2009.02.019
0.5 Rb2MoO4 + 0.5 Fe2(MoO4)3 -> RbFe(MoO4)2	650	-0.1168	O	-0.1015	0	-0.0574	-1.0433	10.1016/j.jssc.2007.04.022
2 Si + Mo -> Si2Mo	550	-0.5516		-0.1457	0.1486	-0.0539	-1.0423	10.1016/S0921-5093(00)01290-9
0.5 Ag2O + 0.5 Sb2O5 -> AgSbO3	180	-0.3847	O	-0.206	0.1664	-0.0563	-1.0344	10.1016/j.apcatb.2012.04.033
SiO2 + Nd2O3 -> Nd2SiO5	600	-0.2112	O	-0.0777	0	-0.0561	-1.0327	10.1016/j.matchemphys.2008.08.044
0.5 Ta2O5 + 0.5 Lu2O3 -> LuTaO4	900	-0.5254	O	-0.1898	0.1826	-0.0558	-1.0301	10.1016/j.materresbull.2013.03.044
SiO2 + BaCO3 -> BaSiO3 + CO2	1290	-0.1851	O	-0.082	0	-0.0554	-1.0271	10.1016/j.matdes.2015.10.130
Cr2O3 + CaO -> CaCr2O4	800	-0.0956		-0.0956	0	-0.0526	-1.0254	10.1103/PhysRevB.89.024416
0.5 V2O5 + 0.5 Bi2O3 -> VBiO4	800	-0.5458	O	-0.2159	0.2152	-0.0549	-1.0228	10.1016/j.enbuild.2017.08.089
3 WO3 + Sc2O3 -> Sc2(WO4)3	1200	-0.0952		-0.0952	0	-0.0524	-1.0224	10.1039/c7dt04374k
0.5 V2O5 + 0.5 Bi2O3 -> VBiO4	820	-0.5462	O	-0.2161	0.217	-0.0542	-1.0171	10.1016/j.dyepig.2007.10.005
GeO2 + 2 ZnO -> Zn2GeO4	1300	-0.1048		-0.0921	0	-0.0519	-1.0168	10.1016/j.matlet.2014.07.084
CaCO3 + MoO3 -> CaMoO4 + CO2	800	-0.1687		-0.1233	0.0455	-0.0519	-1.0162	10.1007/s10853-014-8581-9
0.5 In2O3 + 0.5 Nb2O5 -> NbInO4	120	-0.0978	O	-0.0978	0	-0.0538	-1.0135	10.1016/j.matlet.2006.09.028
Li2CO3 + TeO2 + 0.5 O2 -> Li2TeO4 + CO2	650	-0.2685	O	-0.0907	0.0309	-0.0538	-1.0133	10.1016/j.mseb.2011.09.020
0.5 Nb2O5 + 0.5 Eu2O3 -> EuNbO4	1000	-0.3912	O	-0.114	0.0816	-0.0537	-1.0128	10.1016/S0167-2738(00)00384-2
PbO + ZrO2 -> ZrPbO3	120	-0.1224		-0.1042	0.0182	-0.0509	-1.0037	10.1007/s10853-006-0569-7
Nd2O3 + 2 ZrO2 -> Nd2Zr2O7	800	-0.0925		-0.0925	0	-0.0509	-1.0028	10.1103/PhysRevB.92.224430
0.5 Bi2O3 + 0.5 V2O5 -> VBiO4	950	-0.5442	O	-0.2159	0.2206	-0.0523	-1.0013	10.1007/s10853-010-4732-9
2 CsCl + HfCl4 -> Cs2HfCl6	800	-0.0919		-0.0919	0	-0.0505	-0.9985	10.1021/acs.jpcc.7b02327
MgO + Fe2O3 -> Mg(FeO2)2	1250	-0.101	O	-0.0924	0	-0.0517	-0.996	10.1007/s10853-013-7447-x
CeO2 + BaCO3 -> BaCeO3 + CO2	1250	-0.0927	O	-0.0927	0	-0.051	-0.9903	10.1016/s0926-860x(00)00429-4
2 IrO2 + Y2O3 -> Y2Ir2O7	1150	-0.0905		-0.0905	0	-0.0498	-0.9884	10.1016/j.ssc.2013.11.004
GeO2 + 2 ZnO -> Zn2GeO4	1200	-0.1017		-0.088	0	-0.0498	-0.9883	10.1149/1.2957910
AlN + 2 Ti -> Ti2AlN	800	-0.4462		-0.0464	0.0351	-0.0497	-0.9875	10.1016/j.actamat.2014.10.068
0.5 Cu + 0.5 CuCl2 -> CuCl	900	-0.346		-0.1897	0.1563	-0.0496	-0.9864	10.1039/C4SC01829J
2 IrO2 + Eu2O3 -> Eu2Ir2O7	1000	-0.5231	O	-0.1279	0.1337	-0.0497	-0.9797	10.1103/PhysRevB.94.024408
MgO + Cr2O3 -> MgCr2O4	800	-0.0891		-0.0891	0	-0.049	-0.9781	10.1016/s0022-3697(02)00194-4
3 TeO2 + HfO2 -> HfTe3O8	800	-0.089		-0.089	0	-0.0489	-0.9774	10.1016/s0022-3093(98)00811-4
Y2O3 + 3 MoO3 -> Y2(MoO4)3	700	-0.2731		-0.085	0.0372	-0.0488	-0.9756	10.1016/j.solidstatesciences.2005.08.012
2 ZnO + SnO2 -> Zn2SnO4	1450	-0.125	O	-0.0813	0	-0.0491	-0.9747	10.1007/s10854-017-7600-4
2 P + Zn -> ZnP2	800	-0.1176		-0.082	0	-0.0487	-0.9735	10.1021/cm800632f
0.5 Ti2O3 + 0.5 Eu2O3 -> EuTiO3	1400	-0.356		-0.0635	0.0351	-0.0484	-0.9699	10.1103/PhysRevB.86.054112
ZnO + Ga2O3 -> Zn(GaO2)2	1200	-0.0878		-0.0878	0	-0.0483	-0.9686	10.1149/1.1610001
Y2O3 + 3 MoO3 -> Y2(MoO4)3	800	-0.286		-0.089	0.0455	-0.0482	-0.9672	10.1103/PhysRevB.90.024305
SrCO3 + Sb2O3 + O2 -> Sr(SbO3)2 + CO2	997	-0.9871	O	-0.3174	0.4302	-0.048	-0.9654	10.1021/cm049249w
In2O3 + SrCO3 -> SrIn2O4 + CO2	1200	-0.1243	O	-0.0785	0	-0.0478	-0.9638	10.1016/s0254-0584(01)00544-2
SnO2 + 2 ZnO -> Zn2SnO4	1225	-0.1035	O	-0.083	0	-0.0477	-0.9633	10.1007/s10854-016-5150-9
ThO2 + GeO2 -> ThGeO4	1200	-0.087		-0.087	0	-0.0478	-0.9628	10.1016/j.nimb.2009.09.026
0.5 Fe2O3 + 0.5 Tm2O3 -> TmFeO3	1400	-0.1583	O	-0.0706	0	-0.0476	-0.9625	10.1038/srep19775
SnO2 + 2 ZnO -> Zn2SnO4	1200	-0.1011	O	-0.0826	0	-0.0473	-0.9599	10.1007/s10853-018-2092-z
ZnO + Ga2O3 -> Zn(GaO2)2	1160	-0.0866		-0.0866	0	-0.0476	-0.9599	10.1016/j.jcrysgro.2009.11.001
BaCO3 + ZrO2 -> BaZrO3 + CO2	1500	-0.3653	O	-0.0943	0.0709	-0.0471	-0.9581	10.1016/j.jpowsour.2014.12.108
0.5 Tm2O3 + 0.5 Fe2O3 -> TmFeO3	1300	-0.1474	O	-0.0715	0	-0.0469	-0.9569	10.1038/srep23648
SrCO3 + SnO2 -> SrSnO3 + CO2	1100	-0.193	O	-0.0604	0	-0.0465	-0.9534	10.1016/j.ijhydene.2012.04.063
2 Si + Mo -> Si2Mo	120	-0.5163		-0.1334	0.1435	-0.0471	-0.9527	10.1016/j.ceramint.2011.11.046
SiO2 + Y2O3 -> Y2SiO5	1000	-0.0842	O	-0.0842	0	-0.0463	-0.9521	10.1016/j.mssp.2014.12.070
EuS + Ga2S3 -> Eu(GaS2)2	955	-0.0854		-0.0854	0	-0.047	-0.9512	10.1016/j.jpcs.2005.09.056
NiO + Fe2O3 -> Fe2NiO4	60	-0.084	O	-0.084	0	-0.0462	-0.9511	10.1016/j.ceramint.2012.12.055
SnO2 + Li2CO3 -> Li2SnO3 + CO2	1375	-0.0833	O	-0.0833	0	-0.0458	-0.948	10.1007/s10854-014-2566-y
SnO2 + 2 ZnO -> Zn2SnO4	1100	-0.0915	O	-0.0814	0	-0.0458	-0.9478	10.1039/c1cp22298h
Ga2O3 + ZnO -> Zn(GaO2)2	1100	-0.0848		-0.0848	0	-0.0466	-0.9468	10.1103/PhysRevB.79.024103
BaCO3 + ZrO2 -> BaZrO3 + CO2	1480	-0.3549	O	-0.0919	0.0694	-0.0456	-0.9464	10.1016/j.nimb.2007.01.167
0.5 Ag2S + 0.5 Ga2S3 -> GaAgS2	850	-0.0842		-0.0842	0	-0.0463	-0.9424	10.1016/j.cattod.2006.07.052
3 MoO3 + Y2O3 -> Y2(MoO4)3	100	-0.184		-0.0619	0	-0.0463	-0.9417	10.1016/j.solidstatesciences.2008.04.008
2 Te + Ir -> Te2Ir	1000	-0.6022		-0.0392	0.0703	-0.0462	-0.9413	10.1103/PhysRevB.88.134502
0.5 Ag2S + 0.5 Ga2S3 -> GaAgS2	800	-0.0836		-0.0836	0	-0.046	-0.9381	10.1016/j.cplett.2009.05.012
8 CeO2 + Nd2O3 -> Ce8Nd2O19	1200	-0.1817	O	-0.0634	0.0048	-0.0445	-0.9377	10.1021/acs.jpcc.6b05873
In2O3 + CaCO3 -> CaIn2O4 + CO2	1050	-0.1199	O	-0.0899	0.0177	-0.0445	-0.9372	10.1016/j.cplett.2003.10.062
0.5 V2O5 + 0.5 Sb2O3 -> VSbO4	800	-0.1741		-0.1058	0.0441	-0.0452	-0.9273	10.1016/j.jssc.2006.05.003
ZnO + Ga2O3 -> Zn(GaO2)2	1000	-0.0819		-0.0819	0	-0.045	-0.9256	10.1016/j.matchemphys.2016.06.029
0.5 Li2CO3 + 0.5 Al2O3 -> LiAlO2 + 0.5 CO2	1200	-0.1036		-0.0763	0	-0.0447	-0.921	10.1016/j.fusengdes.2010.02.027
SnO2 + BaCO3 -> BaSnO3 + CO2	1447	-0.2958	O	-0.0729	0.0454	-0.042	-0.9169	10.1021/ja048866i
NiO + Fe2O3 -> Fe2NiO4	1250	-0.08		-0.08	0	-0.044	-0.9118	10.1016/j.matdes.2017.03.019
SrCO3 + SnO2 -> SrSnO3 + CO2	1200	-0.2451	O	-0.0546	0.0179	-0.041	-0.9094	10.1016/j.jpowsour.2004.06.057
0.5 In2O3 + 0.5 Ta2O5 -> TaInO4	1100	-0.1024		-0.0769	0.0028	-0.0436	-0.9063	10.1016/S0009-2614(00)01265-3
NiO + Fe2O3 -> Fe2NiO4	1200	-0.0782		-0.0782	0	-0.043	-0.8986	10.1016/j.jallcom.2018.04.275
ZnO + WO3 -> ZnWO4	1240	-0.0719	O	-0.0719	0	-0.0395	-0.8976	10.1016/j.mseb.2010.06.018
Y2O3 + 2 RuO2 -> Y2Ru2O7	1200	-0.0711	O	-0.0711	0	-0.0391	-0.8941	10.1103/PhysRevB.91.224101
CuO + Bi2O3 -> Cu(BiO2)2	800	-0.1352	O	-0.0556	0	-0.0385	-0.8896	10.1016/j.jssc.2006.01.018
MgO + Cr2O3 -> MgCr2O4	100	-0.0769		-0.0769	0	-0.0423	-0.8892	10.1016/j.apcata.2004.10.042
BaCO3 + ZrO2 -> BaZrO3 + CO2	1400	-0.3132	O	-0.0789	0.0635	-0.0383	-0.8873	10.1016/j.optmat.2012.05.024
Bi2O3 + TiO2 -> TiBi2O5	960	-0.139	O	-0.0803	0.0267	-0.038	-0.8855	10.1007/s10854-010-0064-4
CuO + Bi2O3 -> Cu(BiO2)2	750	-0.13	O	-0.0549	0	-0.0377	-0.8829	10.1016/j.apsusc.2012.01.044
ZnO + Ga2O3 -> Zn(GaO2)2	800	-0.076		-0.076	0	-0.0418	-0.8826	10.1016/S0038-1098(03)00238-2
Te(HO)6 + Cr2O3 -> Cr2TeO6 + 3 H2O	600	-0.1551	O	-0.0887	0.0396	-0.0376	-0.8822	10.1016/j.materresbull.2013.04.076
0.5 La2O3 + 0.5 Fe2O3 -> LaFeO3	800	-0.2054	O	-0.07	0.0327	-0.0373	-0.88	10.1016/j.mseb.2011.01.012
ZnO + WO3 -> ZnWO4	1160	-0.0677	O	-0.0677	0	-0.0372	-0.8793	10.1016/j.ceramint.2015.03.122
2 TiO2 + BaCO3 -> BaTi2O5 + CO2	1050	-0.1304	O	-0.0535	0	-0.0371	-0.8783	10.1016/j.jcrysgro.2013.09.017
CoO + Fe2O3 -> Fe2CoO4	1250	-0.088	O	-0.0625	0	-0.0369	-0.8768	10.1016/j.materresbull.2017.12.054
CuO + Bi2O3 -> Cu(BiO2)2	700	-0.1247	O	-0.0541	0	-0.0368	-0.8759	10.1016/j.ssi.2003.10.008
BaCO3 + ThO2 -> BaThO3 + CO2	1600	-0.075		-0.075	0	-0.0413	-0.8753	10.1016/j.jnucmat.2014.01.030
BaCO3 + ZrO2 -> BaZrO3 + CO2	1600	-0.418	O	-0.0892	0.1006	-0.0367	-0.8748	10.1016/j.ssi.2015.02.005
BaCO3 + ZrO2 -> BaZrO3 + CO2	1600	-0.418	O	-0.0892	0.1006	-0.0367	-0.8748	10.1039/c4ta05701e
SrCO3 + Y2O3 -> SrY2O4 + CO2	1400	-0.0818	O	-0.0725	0.0093	-0.0366	-0.8744	10.1149/1.1415724
2 ZnO + GeO2 -> Zn2GeO4	800	-0.0893		-0.0716	0	-0.0412	-0.874	10.1039/C6TC05359A
0.5 In2O3 + 0.5 Ta2O5 -> TaInO4	1727	-0.1336		-0.0828	0.0211	-0.0411	-0.8737	10.1016/S0025-5408(01)00607-9
BaCO3 + ZrO2 -> BaZrO3 + CO2	1380	-0.3029	O	-0.0757	0.062	-0.0365	-0.8731	10.1016/j.ssi.2010.05.046
0.5 Al2O3 + 0.5 Li2CO3 -> LiAlO2 + 0.5 CO2	1100	-0.0967		-0.0698	0	-0.0411	-0.873	10.1021/acs.chemmater.5b04608
NiO + Fe2O3 -> Fe2NiO4	1100	-0.0745		-0.0745	0	-0.041	-0.8716	10.1007/s11665-016-1949-z
2.5 Ga2O3 + 1.5 Gd2O3 -> Gd3Ga5O12	1100	-0.2963	O	-0.0865	0.0718	-0.0362	-0.8714	10.1016/j.optmat.2015.05.052
Y2O3 + 2 RuO2 -> Y2Ru2O7	1150	-0.0658	O	-0.0658	0	-0.0362	-0.871	10.1103/PhysRevB.74.104425
BaCO3 + CeO2 -> BaCeO3 + CO2	1200	-0.0656	O	-0.0656	0	-0.0361	-0.8701	10.1016/j.physc.2007.04.231
2.5 Ga2O3 + 1.5 Ho2O3 -> Ho3Ga5O12	1200	-0.3004	O	-0.077	0.0638	-0.036	-0.8694	10.1103/PhysRevB.91.085118
2 MgO + TiO2 -> Mg2TiO4	1250	-0.0654	O	-0.0654	0	-0.036	-0.8692	10.1039/c8tc00251g
Ag2S + SiS2 -> SiAg2S3	800	-0.1561		-0.0559	0	-0.0408	-0.8689	10.1039/b109138g
TiO2 + 2 MgO -> Mg2TiO4	1200	-0.0663	O	-0.065	0	-0.0359	-0.8686	10.1016/j.jeurceramsoc.2009.04.008
Na2Mo2O7 + UO3 -> Na2U(MoO5)2	550	-0.0735	O	-0.0632	0	-0.0358	-0.8678	10.1016/j.jnucmat.2006.10.020
0.5 In2O3 + 0.5 Ga2O3 -> InGaO3	1550	-0.0734		-0.0734	0	-0.0404	-0.8636	10.1016/s0022-3697(99)00021-9
Na2H4WO6 -> Na2WO4 + 2 H2O	700	-0.0628	O	-0.0628	0	-0.0345	-0.858	10.1016/j.jssc.2008.01.027
NiO + Fe2O3 -> Fe2NiO4	1050	-0.0726		-0.0726	0	-0.0399	-0.8578	10.1016/j.ceramint.2016.01.196
0.5 Nb2O5 + 0.5 In2O3 -> NbInO4	1727	-0.0725		-0.0725	0	-0.0399	-0.857	10.1016/S0025-5408(01)00607-9
2 MgO + TiO2 -> Mg2TiO4	1400	-0.0625	O	-0.0625	0	-0.0344	-0.8567	10.1039/C5TC01929J
0.5 V2O5 + 0.5 In2O3 -> VInO4	1100	-0.3063	O	-0.157	0.1492	-0.0341	-0.8549	10.1016/S1010-6030(02)00074-6
SrCO3 + Y2O3 -> SrY2O4 + CO2	1350	-0.0616	O	-0.0616	0	-0.0339	-0.8529	10.1016/j.mssp.2014.10.052
SrCO3 + In2O3 -> SrIn2O4 + CO2	1400	-0.2075	O	-0.0529	0.024	-0.0338	-0.8519	10.1016/j.jlumin.2015.08.055
ZnO + Fe2O3 -> Zn(FeO2)2	1300	-0.1506	O	-0.041	0	-0.0335	-0.85	10.1016/j.jmmm.2013.09.025
ZnO + Fe2O3 -> Zn(FeO2)2	1100	-0.1356	O	-0.0442	0	-0.0335	-0.8495	10.1103/PhysRevB.75.174443
ZnO + Fe2O3 -> Zn(FeO2)2	900	-0.1206	O	-0.0474	0	-0.0334	-0.849	10.1016/s0022-3697(98)00078-x
ZnO + Fe2O3 -> Zn(FeO2)2	800	-0.1131	O	-0.049	0	-0.0334	-0.8488	10.1016/j.cattod.2012.03.013
BaCO3 + CeO2 -> BaCeO3 + CO2	1427	-0.0711		-0.0711	0	-0.0391	-0.8468	10.1016/j.tca.2014.01.007
0.5 La2O3 + 0.5 Fe2O3 -> LaFeO3	1000	-0.2147	O	-0.0661	0.0412	-0.0327	-0.8434	10.1016/j.apcatb.2007.10.022
Bi2O3 + 2 Fe2O3 -> Fe4Bi2O9	900	-0.1533	O	-0.0543	0.016	-0.0326	-0.8426	10.1039/c5dt04296h
CoO + Fe2O3 -> Fe2CoO4	1200	-0.0843	O	-0.0536	0	-0.0326	-0.8425	10.1016/j.jmmm.2016.06.082
IrO2 + CaO -> CaIrO3	1000	-0.1223	O	-0.059	0.0144	-0.0323	-0.8405	10.1021/cm102660q
0.5 Ga2S3 + 0.5 Cu2S -> GaCuS2	800	-0.126		-0.0917	0.0342	-0.0385	-0.8383	10.1039/c5ta01237f
0.5 Lu2O3 + MnO2 -> LuMnO3 + 0.25 O2	1400	-0.2471	O	-0.0492	0.0332	-0.0319	-0.8375	10.1016/j.solidstatesciences.2009.06.002
0.5 La2O3 + 0.5 In2O3 -> LaInO3	1450	-0.0697		-0.0697	0	-0.0383	-0.8366	10.1016/s0167-2738(00)00666-4
EuO + Al2O3 -> EuAl2O4	1100	-0.167		-0.0891	0.0414	-0.0382	-0.8343	10.1016/j.radmeas.2007.01.060
0.5 La2O3 + 0.3333 Co3O4 + 0.08333 O2 -> LaCoO3	700	-0.1012	O	-0.0466	0	-0.0311	-0.8311	10.1016/j.cattod.2005.11.020
Bi2O3 + 2 Fe2O3 -> Fe4Bi2O9	800	-0.1377	O	-0.0475	0.0094	-0.0309	-0.8298	10.1016/j.matlet.2015.09.021
SrCO3 + WO3 -> SrWO4 + CO2	1300	-0.6102	O	-0.1248	0.1917	-0.0309	-0.8297	10.1016/j.snb.2014.11.126
2 Bi2O3 + 3 GeO2 -> Ge3(BiO3)4	500	-0.3011	O	-0.0785	0.0774	-0.0306	-0.8274	10.1039/c2jm31317k
0.5 Li2CO3 + 0.5 Ga2O3 -> LiGaO2 + 0.5 CO2	800	-0.0712		-0.0676	0	-0.0375	-0.8259	10.1016/S0022-0248(00)00417-6
0.5 La2O3 + 0.5 Fe2O3 -> LaFeO3	1100	-0.2193	O	-0.0642	0.0455	-0.0303	-0.8253	10.1039/c7ee02052j
BaCO3 + 0.5 Bi2O3 + 0.25 O2 -> BaBiO3 + CO2	1050	-0.1017	O	-0.0446	0	-0.0302	-0.8245	10.1007/s10854-015-3480-7
0.5 In2S3 + 0.5 Cu2S -> InCuS2	800	-0.124		-0.0897	0.0342	-0.0374	-0.8237	10.1016/j.matlet.2015.07.005
0.5 In2O3 + 0.5 Ga2O3 -> InGaO3	1400	-0.0672		-0.0672	0	-0.037	-0.8182	10.1016/j.ssc.2010.06.025
ZnO + Ga2O3 -> Zn(GaO2)2	500	-0.0672		-0.0672	0	-0.037	-0.8182	10.1016/j.mseb.2012.03.004
2 Cr + Nb -> NbCr2	800	-0.1078		-0.0581	0	-0.0369	-0.8178	10.1016/j.powtec.2007.09.006
NiO + Fe2O3 -> Fe2NiO4	900	-0.0671		-0.0671	0	-0.0369	-0.8174	10.1016/j.ijhydene.2017.08.195
TiO2 + Bi2O3 -> TiBi2O5	1450	-0.1558	O	-0.0752	0.0447	-0.0293	-0.8173	10.1016/j.jmatprotec.2007.06.006
SiO2 + Y2O3 -> Y2SiO5	1250	-0.0532	O	-0.0532	0	-0.0293	-0.8169	10.1016/j.spmi.2014.11.010
Bi2O3 + 2 RuO2 -> Bi2Ru2O7	975	-0.2428	O	-0.0233	0.0123	-0.0292	-0.8167	10.1016/S0022-4596(02)00007-5
BaCO3 + ZrO2 -> BaZrO3 + CO2	1300	-0.2617	O	-0.0629	0.0561	-0.0292	-0.8167	10.1016/j.jlumin.2009.03.002
Mn2O3 + 0.5 Bi2O3 + 0.25 O2 -> Mn2BiO5	900	-0.2614	O	-0.1352	0.1291	-0.0289	-0.814	10.1103/PhysRevB.77.134101
MnO + Fe2O3 -> Mn(FeO2)2	800	-0.0806		-0.0635	0	-0.0366	-0.8138	10.1016/j.matchemphys.2004.10.033
BaCO3 + WO3 -> BaWO4 + CO2	1000	-0.1539		-0.047	0	-0.0365	-0.8126	10.1016/j.apsusc.2017.04.170
0.5 Ta2O5 + 0.5 Sc2O3 -> ScTaO4	900	-0.0664		-0.0664	0	-0.0365	-0.8123	10.1103/PhysRevB.88.174112
BaO2 + 0.5 Bi2O3 -> BaBiO3 + 0.25 O2	800	-0.6612	O	-0.0189	0.1031	-0.0282	-0.809	10.1016/j.physc.2005.01.038
0.5 Nb2O5 + 0.5 Ga2O3 -> NbGaO4	1700	-0.0659		-0.0659	0	-0.0362	-0.8086	10.1021/acs.inorgchem.6b00386
2 HfO2 + 2 Nd(HO)3 -> Nd2Hf2O7 + 3 H2O	1500	-0.1418		-0.0953	0.0464	-0.0362	-0.8078	10.1111/j.1551-2916.2007.02025.x
BaCO3 + CeO2 -> BaCeO3 + CO2	1400	-0.0656		-0.0656	0	-0.0361	-0.8064	10.1016/j.ssi.2012.11.005
NiO + 0.5 Na2O2 -> NaNiO2	650	-0.0788	O	-0.0432	0	-0.0273	-0.802	10.1016/j.jpowsour.2014.02.048
ZnO + WO3 -> ZnWO4	800	-0.049	O	-0.049	0	-0.0269	-0.7992	10.1007/s10854-018-9053-9
NiO + 0.5 Na2O2 -> NaNiO2	700	-0.0752	O	-0.0431	0	-0.0269	-0.7989	10.1021/cm702981a
LaF3 + RbF -> RbLaF4	120	-0.0644		-0.0644	0	-0.0354	-0.7977	10.1021/ic202301e
MgO + Sb2O3 -> Mg(SbO2)2	800	-0.0644		-0.0644	0	-0.0354	-0.7976	10.1016/j.jct.2013.12.032
Li2CO3 + GeO2 -> Li2GeO3 + CO2	1100	-0.2098	O	-0.0275	0.0147	-0.0267	-0.7976	10.1111/j.1551-2916.2010.04279.x
Eu2O3 + 2 ZrO2 -> Eu2Zr2O7	800	-0.0642		-0.0642	0	-0.0353	-0.7961	10.1016/j.jallcom.2018.07.198
SrCO3 + Ho2O3 -> SrHo2O4 + CO2	1200	-0.0481	O	-0.0481	0	-0.0265	-0.7953	10.1103/PhysRevB.91.054424
2 HfO2 + La2O3 -> La2Hf2O7	800	-0.1623		-0.0463	0.0044	-0.0351	-0.7932	10.1103/PhysRevB.95.224420
Li2CO3 + MoO3 -> Li2MoO4 + CO2	800	-0.1739		-0.0846	0.0455	-0.035	-0.7918	10.1016/j.physe.2018.04.026
Li2CO3 + MoO3 -> Li2MoO4 + CO2	500	-0.1198		-0.0647	0.0137	-0.0349	-0.7911	10.1016/j.matlet.2017.12.113
NiO + Fe2O3 -> Fe2NiO4	800	-0.0634		-0.0634	0	-0.0349	-0.7903	10.1016/j.jmmm.2010.08.020
0.5 In2O3 + 0.5 La2O3 -> LaInO3	1300	-0.0632		-0.0632	0	-0.0348	-0.7888	10.1016/S0022-3697(02)00358-X
2 TiO2 + K2CO3 -> K2Ti2O5 + CO2	1080	-0.074	O	-0.0401	0	-0.0254	-0.7876	10.1039/C6TA04117E
0.5 In2S3 + 0.5 Cu2S -> InCuS2	950	-0.1275		-0.0879	0.0396	-0.0345	-0.7852	10.1016/j.mseb.2008.12.018
GeS2 + 2 Li2S -> Li4GeS4	950	-0.0625		-0.0625	0	-0.0344	-0.7837	10.1021/ic101448m
2 Bi + 3 Mg -> Mg3Bi2	800	-0.1074		-0.0734	0.0213	-0.0342	-0.7813	10.1016/j.mseb.2005.12.001
0.5 Nd2O3 + 0.5 Nb2O5 -> NdNbO4	1150	-0.2061		-0.0663	0.0362	-0.0342	-0.7808	10.1007/s10854-015-4052-6
0.5 Y2O3 + 0.5 Fe2O3 -> YFeO3	1400	-0.1142	O	-0.0284	0.0001	-0.0242	-0.7778	10.1038/srep19775
BaCO3 + WO3 -> BaWO4 + CO2	800	-0.1176		-0.0492	0	-0.0339	-0.7773	10.1016/j.ssc.2014.11.002
2.5 Ga2O3 + 1.5 Gd2O3 -> Gd3Ga5O12	1650	-0.361	O	-0.0853	0.1122	-0.024	-0.7766	10.1016/S0022-0248(01)02015-2
Lu2O3 + TeO2 + 0.5 O2 -> Lu2TeO6	900	-0.6506	O	-0.175	0.2664	-0.0239	-0.7761	10.1039/c5ce01734c
SiO2 + Nd2O3 -> Nd2SiO5	1727	-0.0434	O	-0.0434	0	-0.0239	-0.7757	10.1016/j.jnoncrysol.2008.01.005
0.5 Bi2O3 + Mn2O3 + 0.25 O2 -> Mn2BiO5	850	-0.2627	O	-0.1288	0.1345	-0.0237	-0.7744	10.1021/ic302800b
0.5 La2O3 + 0.5 In2O3 -> LaInO3	1250	-0.061		-0.061	0	-0.0335	-0.7727	10.1016/j.materresbull.2005.10.010
0.5 La2O3 + 0.3333 Co3O4 + 0.08333 O2 -> LaCoO3	600	-0.1076	O	-0.0653	0.0371	-0.0235	-0.7725	10.1007/s10562-009-0033-9
LiH2ClO -> LiCl + H2O	800	-0.0608		-0.0608	0	-0.0334	-0.7712	10.1016/j.ijhydene.2009.07.090
0.5 Nb2O5 + 0.5 Gd2O3 -> GdNbO4	800	-0.1644		-0.0562	0.0185	-0.0334	-0.7707	10.1016/j.jssc.2018.03.011
0.5 In2O3 + 0.5 Nb2O5 -> NbInO4	1250	-0.0606		-0.0606	0	-0.0333	-0.7698	10.1007/s10854-014-2623-6
0.5 Y2O3 + 0.5 Fe2O3 -> YFeO3	1200	-0.098	O	-0.0295	0	-0.0231	-0.7696	10.1007/s00339-017-1272-z
0.5 Ga2O3 + 0.5 K2CO3 -> KGaO2 + 0.5 CO2	1350	-0.0603		-0.0603	0	-0.0332	-0.7675	10.1016/s0167-2738(00)00635-4
3 TeO2 + ZrO2 -> ZrTe3O8	800	-0.06		-0.06	0	-0.033	-0.7653	10.1016/s0022-3093(98)00811-4
4 MgO + Nb2O5 -> Mg4Nb2O9	1250	-0.1595	O	-0.0471	0.0326	-0.0225	-0.7651	10.1111/j.1551-2916.2005.00584.x
CdO + Fe2O3 -> Cd(FeO2)2	800	-0.0597		-0.0597	0	-0.0328	-0.7631	10.1007/s00339-013-7889-7
2.5 Al2O3 + 1.5 Lu2O3 -> Lu3Al5O12	1550	-0.0885		-0.053	0	-0.0327	-0.7614	10.1007/s10854-018-9141-x
0.5 Nb2O5 + 0.5 In2O3 -> NbInO4	1200	-0.0594		-0.0594	0	-0.0327	-0.761	10.1021/acs.inorgchem.7b00437
0.5 Sc2O3 + MnO2 -> ScMnO3 + 0.25 O2	1100	-0.0393	O	-0.0393	0	-0.0216	-0.7586	10.1021/ic4016838
17 Co + 2 Sm -> Sm2Co17	1320	-0.0764		-0.0552	0	-0.0325	-0.7584	10.1016/j.actamat.2009.09.016
4 MgO + Nb2O5 -> Mg4Nb2O9	1227	-0.1592	O	-0.0457	0.0339	-0.0212	-0.7557	10.1016/j.jcrysgro.2014.05.006
0.5 Cr2O3 + 0.5 Fe2O3 -> CrFeO3	950	-0.0518	O	-0.0356	0	-0.0212	-0.7554	10.1016/j.elspec.2013.10.004
TiO2 + La2O3 -> La2TiO5	1450	-0.1222		-0.0445	0	-0.0322	-0.7553	10.1016/j.jssc.2010.09.014
RbF + CaF2 -> RbCaF3	700	-0.0585		-0.0585	0	-0.0322	-0.7544	10.1016/j.jssc.2018.04.032
2 SrCO3 + NiWO4 -> Sr2NiWO6 + 2 CO2	1400	-0.4603	O	-0.0577	0.1132	-0.0211	-0.7543	10.1016/j.jcrysgro.2015.04.004
0.5 La2O3 + 0.5 Fe2O3 -> LaFeO3	1300	-0.2286	O	-0.0534	0.0577	-0.0209	-0.7534	10.1016/j.actamat.2010.10.066
SnO2 + Li2CO3 -> Li2SnO3 + CO2	1000	-0.038	O	-0.038	0	-0.0209	-0.7532	10.1021/acs.jpcc.5b09894
2 HfO2 + La2O3 -> La2Hf2O7	1250	-0.1932		-0.0443	0.016	-0.0321	-0.7527	10.1016/j.jlumin.2012.06.002
0.5 Cr2O3 + 0.5 Y2O3 -> YCrO3	1427	-0.0582		-0.0582	0	-0.032	-0.7521	10.1021/cm3009144
3 NiO + TeO2 + 0.5 O2 -> Ni3TeO6	830	-0.3534	O	-0.0424	0.0754	-0.0205	-0.7501	10.1039/C3DT50785H
2 HfO2 + La2O3 -> La2Hf2O7	1300	-0.1966		-0.0441	0.0173	-0.0317	-0.7483	10.1103/PhysRevB.94.144415
WO3 + SrCO3 -> SrWO4 + CO2	800	-0.1141		-0.0449	0	-0.0316	-0.7468	10.1016/j.optmat.2018.02.031
Au + Sn -> SnAu	800	-0.1846		-0.0758	0.0468	-0.0315	-0.7455	10.1016/j.jssc.2008.03.008
SrCO3 + Dy2O3 -> SrDy2O4 + CO2	1500	-0.1677	O	-0.0873	0.0804	-0.0199	-0.7455	10.1103/PhysRevB.95.134430
0.5 V2O5 + 0.5 Ta2O5 -> TaVO5	800	-0.1542		-0.1015	0.066	-0.0314	-0.744	10.1021/ic200003n
4 MgO + Nb2O5 -> Mg4Nb2O9	1200	-0.1588	O	-0.0439	0.0355	-0.0197	-0.7439	10.1016/j.jssc.2011.07.022
0.5 Nb2O5 + 0.5 In2O3 -> NbInO4	1100	-0.0569		-0.0569	0	-0.0313	-0.7426	10.1016/j.jeurceramsoc.2010.03.010
Cr2O3 + MnO -> MnCr2O4	1300	-0.122		-0.0419	0	-0.0311	-0.7394	10.1103/PhysRevB.82.094448
0.5 V2O5 + 0.5 In2O3 -> VInO4	800	-0.311	O	-0.1421	0.1689	-0.019	-0.7392	10.1016/s0009-2614(02)00254-3
2 TiO2 + BaCO3 -> BaTi2O5 + CO2	1250	-0.1896	O	-0.0567	0.0569	-0.0189	-0.738	10.1016/j.matlet.2009.07.040
MnO + Cr2O3 -> MnCr2O4	1200	-0.1195		-0.0421	0	-0.0309	-0.7373	10.1103/PhysRevB.73.144413
LaAs + ZnO -> LaZnAsO	1000	-0.4012		-0.0378	0.0586	-0.0308	-0.7355	10.1021/ja507890u
0.5 Ta2O5 + 0.5 Fe2O3 -> TaFeO4	800	-0.0558		-0.0558	0	-0.0307	-0.7345	10.1007/s10853-014-8376-z
Ga2O3 + MgO -> Mg(GaO2)2	1400	-0.0557		-0.0557	0	-0.0306	-0.7338	10.1149/1.3005970
BaCO3 + ZrO2 -> BaZrO3 + CO2	1727	-0.4856	O	-0.0826	0.15	-0.0182	-0.7332	10.1016/j.ssi.2007.02.019
2 HfO2 + La2O3 -> La2Hf2O7	1500	-0.2103		-0.0433	0.0225	-0.0304	-0.7306	10.1016/j.apsusc.2013.06.143
0.5 Bi2O3 + Mn2O3 + 0.25 O2 -> Mn2BiO5	800	-0.264	O	-0.1224	0.1416	-0.0178	-0.7297	10.1016/j.jeurceramsoc.2007.03.012
MgO + Ga2O3 -> Mg(GaO2)2	1300	-0.055		-0.055	0	-0.0303	-0.7287	10.1016/j.optmat.2014.06.020
Ga2O3 + 3 TeO2 -> Ga2(TeO3)3	850	-0.086		-0.0481	0	-0.0302	-0.7286	10.1016/j.cplett.2004.09.043
0.5 La2O3 + 0.5 Fe2O3 -> LaFeO3	1350	-0.2309	O	-0.0507	0.0631	-0.0175	-0.7278	10.1016/j.jssc.2012.06.023
LiHO + 0.3333 Co3O4 + 0.08333 O2 -> LiCoO2 + 0.5 H2O	700	-0.1204	O	-0.012	0	-0.0174	-0.7273	10.1016/j.electacta.2016.08.033
Cu2O + PbO -> Cu2PbO2	950	-0.189		-0.0877	0.0629	-0.0301	-0.7262	10.1039/b719364e
SrCO3 + SiO2 -> SrSiO3 + CO2	1250	-0.221	O	-0.0388	0.0496	-0.0172	-0.7258	10.1007/s10854-016-4944-0
Cr2O3 + MnO -> MnCr2O4	800	-0.1095		-0.0423	0	-0.03	-0.7251	10.1103/PhysRevB.80.104418
0.5 Nb2O5 + 0.5 In2O3 -> NbInO4	1000	-0.0544		-0.0544	0	-0.0299	-0.7243	10.1016/j.matlet.2007.05.029
P + Fe -> FeP	900	-0.4466		-0.0744	0.1073	-0.0299	-0.7234	10.1021/acs.chemmater.6b02148
0.5 Sm2O3 + CoO + 0.25 O2 -> SmCoO3	1100	-0.0306	O	-0.0306	0	-0.0168	-0.7228	10.1016/s0925-4005(98)00262-7
Nb2O5 + ZnO -> Nb2ZnO6	1100	-0.0308	O	-0.0304	0	-0.0168	-0.7222	10.1016/j.ceramint.2006.05.013
Nb2O5 + ZnO -> Nb2ZnO6	1000	-0.0301	O	-0.0301	0	-0.0166	-0.7207	10.1016/j.materresbull.2007.08.018
0.5 Cr2O3 + 0.5 Ho2O3 -> HoCrO3	600	-0.0539		-0.0539	0	-0.0296	-0.7206	10.1039/c5tc00269a
Nb2O5 + ZnO -> Nb2ZnO6	1125	-0.031	O	-0.0298	0	-0.0165	-0.7204	10.1007/s10854-014-1774-9
0.5 Nb2O5 + 0.5 Gd2O3 -> GdNbO4	1200	-0.1748		-0.0532	0.0262	-0.0296	-0.7204	10.1016/j.jssc.2017.03.019
3 TeO2 + SnO2 -> SnTe3O8	800	-0.0538		-0.0538	0	-0.0296	-0.7199	10.1016/s0022-3093(98)00811-4
0.5 Ta2O5 + 0.5 Fe2O3 -> TaFeO4	750	-0.0538		-0.0538	0	-0.0296	-0.7198	10.1016/s0167-577x(99)00083-x
TiO2 + Nd2O3 -> Nd2TiO5	1450	-0.1114		-0.041	0	-0.0296	-0.7198	10.1016/j.jssc.2010.09.014
Nb2O5 + ZnO -> Nb2ZnO6	1150	-0.0311	O	-0.0291	0	-0.0162	-0.7182	10.1016/j.jeurceramsoc.2016.03.009
BaCO3 + ZrO2 -> BaZrO3 + CO2	1150	-0.1855	O	-0.0394	0.0449	-0.0161	-0.7171	10.1039/C6TC03119F
ZnO + V2O3 -> V2ZnO4	1000	-0.0534		-0.0534	0	-0.0294	-0.7169	10.1103/PhysRevB.74.014108
BaCO3 + Cr2O3 -> BaCr2O4 + CO2	1250	-0.0534		-0.0534	0	-0.0294	-0.7169	10.1016/j.wear.2010.12.035
0.5 Nb2O5 + 0.5 Li2CO3 -> LiNbO3 + 0.5 CO2	500	-0.0291	O	-0.0291	0	-0.016	-0.7166	10.1007/s10854-017-6989-0
Ga2S3 + SrS -> Sr(GaS2)2	1200	-0.1079		-0.0411	0	-0.0293	-0.7157	10.1016/j.orgel.2013.01.032
0.3333 Co3O4 + LiHO + 0.08333 O2 -> LiCoO2 + 0.5 H2O	800	-0.1013	O	-0.0124	0	-0.0157	-0.7145	10.1016/j.jssc.2005.01.028
ZnO + Nb2O5 -> Nb2ZnO6	1200	-0.0315	O	-0.0277	0	-0.0156	-0.7137	10.1016/j.mseb.2004.09.015
SrCO3 + SnO2 -> SrSnO3 + CO2	1400	-0.3509	O	-0.043	0.0863	-0.0156	-0.7137	10.1016/j.jlumin.2015.11.021
0.5 V2O5 + 0.5 Bi2O3 -> VBiO4	500	-0.1692		-0.0614	0.0343	-0.0291	-0.7134	10.1039/c0jm00961j
0.5 Nb2O5 + 0.5 Fe2O3 -> NbFeO4	1100	-0.0528		-0.0528	0	-0.029	-0.7124	10.1007/s10854-016-5497-y
Al2O3 + ZnO -> Al2ZnO4	800	-0.0851		-0.0543	0.0087	-0.029	-0.7123	10.1016/j.jcrysgro.2018.03.009
2.5 Al2O3 + 1.5 Lu2O3 -> Lu3Al5O12	800	-0.0675		-0.0494	0	-0.029	-0.7116	10.1016/j.jlumin.2014.10.032
Mn2O3 + ZnO -> Mn2ZnO4	890	-0.1498	O	-0.0501	0.0495	-0.0152	-0.711	10.1016/S0360-3199(01)00159-8
0.5 Al2O3 + 0.5 Li2CO3 -> LiAlO2 + 0.5 CO2	800	-0.0722		-0.0481	0	-0.0289	-0.7102	10.1016/j.jpowsour.2006.10.043
0.5 Cu + 0.5 CuCl2 -> CuCl	1000	-0.3685		-0.1753	0.1931	-0.0288	-0.7097	10.1021/acs.chemmater.6b01557
Nb2O5 + BaCO3 -> BaNb2O6 + CO2	1100	-0.335	O	-0.0632	0.1042	-0.0151	-0.7096	10.1016/j.jeurceramsoc.2007.02.203
LiHO + 0.3333 Co3O4 + 0.08333 O2 -> LiCoO2 + 0.5 H2O	850	-0.091	O	-0.0127	0	-0.0148	-0.7078	10.1016/s0167-2738(01)00703-2
ZnO + Nb2O5 -> Nb2ZnO6	1300	-0.0322	O	-0.025	0	-0.0145	-0.7053	10.1016/j.sna.2004.05.012
MgO + Ga2O3 -> Mg(GaO2)2	800	-0.0516		-0.0516	0	-0.0284	-0.7036	10.1016/j.jlumin.2015.09.014
GeO2 + 2 ZnO -> Zn2GeO4	200	-0.0707		-0.0471	0	-0.0283	-0.7021	10.1039/C2DT32623J
ZnO + Nb2O5 -> Nb2ZnO6	1340	-0.0324	O	-0.0239	0	-0.014	-0.7018	10.1007/s10854-015-2863-0
0.5 Nb2O5 + 1.5 Li2CO3 -> Li3NbO4 + 1.5 CO2	970	-0.1142	O	-0.0179	0.0125	-0.0139	-0.7007	10.1111/j.1551-2916.2008.02764.x
3 NiO + TeO2 + 0.5 O2 -> Ni3TeO6	802	-0.3569	O	-0.035	0.084	-0.0136	-0.6992	10.1016/s0925-8388(99)00079-1
Nb2O5 + 0.3333 Co3O4 -> Nb2CoO6 + 0.1667 O2	900	-0.0598	O	-0.017	0	-0.0136	-0.6991	10.1021/acs.cgd.7b00569
Dy2O3 + TiO2 -> Dy2TiO5	1600	-0.0775		-0.0449	0	-0.028	-0.698	10.1016/j.ceramint.2016.10.163
0.5 La2O3 + 0.3333 Co3O4 + 0.08333 O2 -> LaCoO3	800	-0.1152	O	-0.05	0.0461	-0.0133	-0.6965	10.1016/j.jmmm.2013.09.001
3 NiO + TeO2 + 0.5 O2 -> Ni3TeO6	800	-0.3571	O	-0.0345	0.0846	-0.0132	-0.6957	10.1016/j.jnucmat.2017.06.014
0.5 La2O3 + 0.5 Nb2O5 -> LaNbO4	900	-0.2021		-0.0563	0.0396	-0.0277	-0.6948	10.1111/j.1551-2916.2007.01796.x
Gd2O3 + 2 ZrO2 -> Gd2Zr2O7	800	-0.0504		-0.0504	0	-0.0277	-0.6948	10.1016/j.ceramint.2018.04.254
0.5 Li2CO3 + 0.3333 Co3O4 + 0.08333 O2 -> LiCoO2 + 0.5 CO2	950	-0.0615	O	-0.0144	0	-0.0126	-0.6917	10.1016/S0167-2738(00)00293-9
Al2O3 + ZnO -> Al2ZnO4	900	-0.0873		-0.0532	0.0115	-0.0275	-0.6917	10.1016/j.cattod.2008.10.002
0.5 Nb2O5 + 0.5 Fe2O3 -> NbFeO4	1000	-0.0498		-0.0498	0	-0.0274	-0.6904	10.1016/j.jmmm.2012.04.056
1.5 Li2O + 0.5 Bi2O3 + 0.5 O2 -> Li3BiO4	625	-0.2111	O	-0.0429	0.0626	-0.0122	-0.6889	10.1016/j.jechem.2016.05.001
Y2O3 + SiO2 -> Y2SiO5	1500	-0.0221	O	-0.0221	0	-0.0122	-0.6883	10.1016/j.ceramint.2015.05.099
0.5 In2O3 + 0.5 Nb2O5 -> NbInO4	800	-0.0495		-0.0495	0	-0.0272	-0.6881	10.1016/s0167-577x(99)00058-0
0.5 Li2CO3 + 0.3333 Co3O4 + 0.08333 O2 -> LiCoO2 + 0.5 CO2	900	-0.0597	O	-0.0135	0	-0.012	-0.6875	10.1149/1.2219710
0.5 In2O3 + 0.5 Gd2O3 -> GdInO3	800	-0.1771	O	-0.0378	0.0508	-0.0119	-0.6861	10.1103/PhysRevB.79.144125
BiClO + CaCO3 -> CaBiClO2 + CO2	800	-0.0492		-0.0492	0	-0.0271	-0.686	10.1021/acs.inorgchem.6b01024
SiO2 + 2 Li2CO3 -> Li4SiO4 + 2 CO2	1445	-0.0397	O	-0.0167	0	-0.0115	-0.6833	10.1016/j.jeurceramsoc.2006.01.010
Sb + Sn -> SnSb	700	-0.0488		-0.0488	0	-0.0268	-0.683	10.1016/s0378-7753(99)00199-8
0.5 Li2CO3 + 0.3333 Co3O4 + 0.08333 O2 -> LiCoO2 + 0.5 CO2	1000	-0.0624	O	-0.0115	0	-0.0114	-0.6828	10.1149/1.2827993
0.5 Nb2O5 + 0.5 La2O3 -> LaNbO4	1000	-0.2045		-0.0562	0.0423	-0.0267	-0.6812	10.1021/cm401236s
5 La2O3 + 4 Bi2O3 -> La10Bi8O27	1000	-0.1055		-0.0443	0.0085	-0.0267	-0.6806	10.1016/j.jphotochem.2017.03.018
0.5 Li2CO3 + 0.3333 Co3O4 + 0.08333 O2 -> LiCoO2 + 0.5 CO2	850	-0.0573	O	-0.0119	0	-0.0111	-0.6804	10.1016/j.electacta.2012.02.057
CuO + GeO2 -> CuGeO3	1150	-0.02	O	-0.02	0	-0.011	-0.6798	10.1103/PhysRevB.75.014426
0.5 La2O3 + 0.5 Cu2O -> LaCuO2	1000	-0.0972		-0.0537	0.0162	-0.0266	-0.6797	10.1016/j.jssc.2004.11.017
MgO + Al2O3 -> MgAl2O4	1400	-0.0832		-0.0405	0.0001	-0.0265	-0.6785	10.1007/s12034-011-0073-9
0.5 K2CO3 + 0.5 Li2CO3 -> KLiCO3	650	-0.0194	O	-0.0194	0	-0.0107	-0.6774	10.1039/C6TA06827H
MgO + Al2O3 -> MgAl2O4	1250	-0.0806		-0.0405	0	-0.0263	-0.6756	10.1016/j.jeurceramsoc.2005.03.174
2 CaCO3 + Fe2O3 -> Ca2Fe2O5 + 2 CO2	1050	-0.1224	O	-0.0221	0.0262	-0.0104	-0.6754	10.1016/j.biortech.2007.08.009
0.5 Ag2S + 0.5 In2S3 -> InAgS2	800	-0.102		-0.0543	0.0186	-0.0263	-0.6753	10.1039/C2DT11895E
MgO + Al2O3 -> MgAl2O4	1220	-0.0801		-0.0405	0	-0.0262	-0.6749	10.1016/j.jpcs.2008.03.005
2 Cu + Sb -> Cu2Sb	500	-0.0626		-0.0443	0	-0.0262	-0.6744	10.1016/j.electacta.2007.01.083
SiO2 + 2 Li2CO3 -> Li4SiO4 + 2 CO2	1350	-0.035	O	-0.0149	0	-0.0102	-0.674	10.1016/s0022-3093(99)00376-2
MgO + Al2O3 -> MgAl2O4	1150	-0.0789		-0.0406	0	-0.0262	-0.6739	10.1149/2.0011407ssl
CaO + ZrO2 -> CaZrO3	1000	-0.0883		-0.0464	0.0079	-0.0262	-0.6738	10.1016/j.solidstatesciences.2014.06.002
0.5 Li2CO3 + 0.3333 Co3O4 + 0.08333 O2 -> LiCoO2 + 0.5 CO2	800	-0.054	O	-0.0103	0	-0.01	-0.6728	10.1016/j.jpowsour.2006.04.027
Li2CO3 + MnO2 -> Li2MnO3 + CO2	975	-0.0957	O	-0.015	0.0147	-0.0097	-0.6704	10.1016/j.ceramint.2015.12.153
0.5 In2O3 + 0.5 Nb2O5 -> NbInO4	700	-0.047		-0.047	0	-0.0258	-0.6697	10.1007/s10832-007-9311-3
0.5 Fe2O3 + 0.5 Nb2O5 -> NbFeO4	900	-0.0469		-0.0469	0	-0.0258	-0.669	10.1007/s10853-016-9928-1
MgO + Al2O3 -> MgAl2O4	900	-0.0746		-0.0407	0	-0.0258	-0.6687	10.1016/j.apcata.2007.09.002
0.5 Nb2O5 + 0.5 La2O3 -> LaNbO4	1100	-0.2069		-0.0561	0.045	-0.0257	-0.6675	10.1016/j.materresbull.2009.09.008
MgO + Al2O3 -> MgAl2O4	800	-0.0729		-0.0407	0	-0.0256	-0.6664	10.1016/j.jeurceramsoc.2017.01.010
P + Fe -> FeP	800	-0.469		-0.0735	0.1213	-0.0254	-0.6635	10.1016/j.jpowsour.2017.09.005
1.5 Li2CO3 + 0.5 Nb2O5 -> Li3NbO4 + 1.5 CO2	900	-0.1034	O	-0.0119	0.0157	-0.0086	-0.6626	10.1038/ncomms13814
0.3333 Co3O4 + Fe2O3 -> Fe2CoO4 + 0.1667 O2	950	-0.0576	O	-0.0175	0.0113	-0.0085	-0.662	10.1016/j.jmmm.2008.04.067
4 MgO + Nb2O5 -> Mg4Nb2O9	1000	-0.1562	O	-0.0311	0.047	-0.0085	-0.6614	10.1007/s10854-013-1283-2
MgO + Al2O3 -> MgAl2O4	1650	-0.0875		-0.0404	0.0038	-0.0252	-0.6613	10.1111/j.1551-2916.2005.00529.x
CaO + ZrO2 -> CaZrO3	1200	-0.0928		-0.0448	0.0094	-0.0252	-0.6612	10.1016/j.nimb.2011.12.028
0.6667 Fe3O4 + 0.3333 Co3O4 -> Fe2CoO4	800	-0.079		-0.0389	0.0006	-0.0251	-0.6602	10.1016/s0925-8388(98)00766-x
MgO + Al2O3 -> MgAl2O4	500	-0.0677		-0.0408	0	-0.0251	-0.6601	10.1016/j.apcata.2015.11.049
3 CdO + TeO2 + 0.5 O2 -> Cd3TeO6	1080	-0.4154	O	-0.0398	0.1137	-0.0083	-0.6601	10.1016/j.ceramint.2004.03.045
Li2CO3 + MnO2 -> Li2MnO3 + CO2	950	-0.094	O	-0.0133	0.0159	-0.0082	-0.6597	10.1016/j.jpowsour.2007.06.037
Cu + S -> CuS	800	-0.3195		-0.0456	0.0609	-0.0251	-0.6592	10.1016/j.solidstatesciences.2011.07.022
CuO + GeO2 -> CuGeO3	1040	-0.0148	O	-0.0148	0	-0.0081	-0.659	10.1016/S0022-0248(01)01194-0
0.5 Mn2O3 + 0.5 Er2O3 -> ErMnO3	1450	-0.2823	O	-0.0463	0.0914	-0.0079	-0.6575	10.1016/j.jcrysgro.2014.10.006
PbO + PdO -> PdPbO2	700	-0.24		-0.0752	0.0732	-0.0249	-0.6569	10.1103/PhysRevB.96.104104
BaCO3 + Cr2O3 -> BaCr2O4 + CO2	1200	-0.0452		-0.0452	0	-0.0249	-0.6564	10.1016/s0009-2614(03)00574-8
0.3333 Co3O4 + Fe2O3 -> Fe2CoO4 + 0.1667 O2	900	-0.0474	O	-0.0152	0.0085	-0.0078	-0.6562	10.1111/j.1551-2916.2009.03265.x
MgO + Al2O3 -> MgAl2O4	1725	-0.0888		-0.0403	0.0049	-0.0248	-0.6558	10.1007/s11663-014-0207-8
0.5 Li2CO3 + 0.3333 Co3O4 + 0.08333 O2 -> LiCoO2 + 0.5 CO2	700	-0.0429	O	-0.0074	0	-0.0076	-0.6553	10.1016/s0955-2219(98)00334-3
0.5 Ga2O3 + 0.5 Fe2O3 -> GaFeO3	1450	-0.0514	O	-0.006	0.0005	-0.0076	-0.6553	10.1021/jp403733b
0.5 Ga2O3 + 0.5 Fe2O3 -> GaFeO3	1400	-0.0474	O	-0.0061	0	-0.0075	-0.6543	10.1016/j.jssc.2010.12.025
Mg2NiH4 + 2 NaH -> Na2Mg2NiH6	315	-0.0135	H	-0.0135	0	-0.0074	-0.6539	10.1021/ic0620586
0.5 Nb2O5 + 0.5 La2O3 -> LaNbO4	1200	-0.2093		-0.0561	0.0478	-0.0247	-0.6538	10.1016/j.jeurceramsoc.2014.01.011
CuO + SrCuO2 -> SrCu2O3	1030	-0.013	O	-0.013	0	-0.0071	-0.6519	10.1016/S0022-0248(01)02036-X
MgO + Al2O3 -> MgAl2O4	80	-0.0605		-0.041	0	-0.0245	-0.6516	10.1016/s0955-2219(02)00205-4
K2CO3 + 6 TiO2 -> K2Ti6O13 + CO2	700	-0.021	O	-0.0105	0	-0.0068	-0.6495	10.1016/j.apcatb.2009.01.013
0.5 Nb2O5 + 0.5 Fe2O3 -> NbFeO4	800	-0.044		-0.044	0	-0.0242	-0.6477	10.1016/s0955-2219(98)00290-8
2 WO3 + ZrO2 -> Zr(WO4)2	1200	-0.0438		-0.0438	0	-0.0241	-0.6461	10.1016/j.surfcoat.2011.05.010
3 Ni + MgB2 -> MgNi3B2	550	-0.1901		-0.0414	0.0307	-0.0238	-0.6425	10.1039/c2jm33374k
WO3 + Fe2O3 -> Fe2WO6	950	-0.0106	O	-0.0106	0	-0.0058	-0.6424	10.1016/j.catcom.2014.07.007
AlF3 + 3 LiF -> Li3AlF6	200	-0.0433		-0.0433	0	-0.0238	-0.6424	10.1016/j.optmat.2015.09.011
3 SiO2 + 2 Bi2O3 -> Si3(BiO3)4	850	-0.0104	O	-0.0104	0	-0.0057	-0.6416	10.1016/j.jeurceramsoc.2015.02.002
2 TiO2 + BaCO3 -> BaTi2O5 + CO2	1300	-0.2046	O	-0.0449	0.0778	-0.0057	-0.6412	10.1016/j.materresbull.2008.04.019
NiO + Nb2O5 -> Nb2NiO6	500	-0.0992	O	-0.0199	0.0297	-0.0055	-0.6401	10.1016/j.ultsonch.2006.06.005
LiP(HO2)2 + CoO -> LiCoPO4 + H2O	775	-0.1699	O	-0.0721	0.0977	-0.0055	-0.6398	10.1016/j.jpowsour.2004.06.030
0.5 Ga2O3 + 0.5 Fe2O3 -> GaFeO3	1100	-0.0228	O	-0.0069	0	-0.0054	-0.6392	10.1016/j.ijhydene.2008.07.016
SiO2 + Y2O3 -> Y2SiO5	1600	-0.0097	O	-0.0097	0	-0.0053	-0.6388	10.1111/j.1551-2916.2005.00077.x
Li2CO3 + MnO2 -> Li2MnO3 + CO2	900	-0.0901	O	-0.0099	0.0181	-0.0053	-0.6387	10.1016/j.jmr.2013.03.007
0.5 Li2CO3 + 0.3333 Co3O4 + 0.08333 O2 -> LiCoO2 + 0.5 CO2	1050	-0.0626	O	-0.0086	0.011	-0.0052	-0.6377	10.1016/j.jcrysgro.2011.07.024
MgO + V2O3 -> MgV2O4	800	-0.0425		-0.0425	0	-0.0234	-0.6365	10.1016/j.jssc.2014.03.037
3 Sb + Co -> CoSb3	600	-0.3264		-0.0271	0.0477	-0.0234	-0.6364	10.1007/s10854-016-4582-6
1.5 Ho2O3 + 2.5 Fe2O3 -> Ho3Fe5O12	1050	-0.0788	O	-0.0046	0.0112	-0.0049	-0.6358	10.1007/s10853-011-5254-9
MgO + Fe2O3 -> Mg(FeO2)2	1200	-0.0424		-0.0424	0	-0.0233	-0.6358	10.1016/j.tsf.2008.09.094
Al2O3 + MnO -> MnAl2O4	27	-0.0422		-0.0422	0	-0.0232	-0.6343	10.1103/PhysRevB.72.174404
3 Sb + Co -> CoSb3	630	-0.3258		-0.0271	0.048	-0.0232	-0.6339	10.1016/j.matlet.2012.03.104
ZnO + Sb2O3 + O2 -> Zn(SbO3)2	997	-0.7473	O	-0.3288	0.4854	-0.0043	-0.6312	10.1021/cm049249w
0.5 Nb2O5 + 0.5 Bi2O3 -> NbBiO4	825	-0.105		-0.0277	0	-0.023	-0.631	10.1016/j.ceramint.2003.12.039
0.5 La2O3 + 0.5 Cr2O3 -> LaCrO3	800	-0.2328	O	-0.0176	0.06	-0.0042	-0.6307	10.1016/j.materresbull.2013.05.032
0.5 Nb2O5 + 0.5 Li2CO3 -> LiNbO3 + 0.5 CO2	650	-0.0616	O	-0.0146	0.019	-0.0042	-0.6306	10.1016/j.jmmm.2015.04.099
0.5 Nb2O5 + 0.5 Bi2O3 -> NbBiO4	800	-0.104		-0.0278	0	-0.0229	-0.6303	10.1016/j.matchar.2007.08.026
SiO2 + 2 CaO -> Ca2SiO4	1450	-0.1184		-0.0245	0	-0.0229	-0.6297	10.1016/j.tca.2004.05.006
2 CaO + SiO2 -> Ca2SiO4	1250	-0.1272		-0.0224	0	-0.0228	-0.6289	10.1016/S0142-9612(02)00064-9
SiO2 + 2 CaO -> Ca2SiO4	1100	-0.1338		-0.0209	0	-0.0228	-0.6287	10.1016/j.ceramint.2011.05.003
SiO2 + 2 CaO -> Ca2SiO4	800	-0.147		-0.0178	0	-0.0227	-0.6276	10.1016/j.cattod.2016.03.039
0.5 Nb2O5 + 0.5 Bi2O3 -> NbBiO4	950	-0.1096		-0.0273	0.0012	-0.0227	-0.6275	10.1016/j.ssc.2017.07.019
0.5 Nb2O5 + 0.5 Bi2O3 -> NbBiO4	960	-0.11		-0.0273	0.0014	-0.0227	-0.6268	10.1016/j.ceramint.2003.12.030
3 Sb + Co -> CoSb3	650	-0.322		-0.0267	0.048	-0.0226	-0.6263	10.1016/j.matchemphys.2005.11.033
SrCO3 + WO3 -> SrWO4 + CO2	1000	-0.1494		-0.0399	0.0231	-0.0225	-0.6247	10.1038/s41598-017-06421-7
0.3333 Co3O4 + Fe2O3 -> Fe2CoO4 + 0.1667 O2	1100	-0.0861	O	-0.0253	0.037	-0.0033	-0.6246	10.1103/PhysRevB.87.094408
BaCO3 + ZrO2 -> BaZrO3 + CO2	1000	-0.1104	O	-0.0164	0.0338	-0.0032	-0.6237	10.1016/S0022-0248(02)01480-X
1.5 Y2O3 + 2.5 Al2O3 -> Y3Al5O12	600	-0.0707		-0.034	0	-0.0224	-0.623	10.1016/j.optmat.2016.07.035
0.5 Nb2O5 + 0.5 Bi2O3 -> NbBiO4	1000	-0.1115		-0.0271	0.0022	-0.0224	-0.6228	10.1016/j.jeurceramsoc.2005.09.003
0.5 Nb2O5 + 0.5 Bi2O3 -> NbBiO4	1010	-0.1118		-0.0271	0.0024	-0.0223	-0.6221	10.1016/s0272-8842(00)00086-9
TiO2 + 3 TeO2 -> TiTe3O8	700	-0.0051	O	-0.0051	0.0001	-0.0028	-0.6205	10.1016/s0955-2219(01)00105-4
SnO2 + 2 ZnO -> Zn2SnO4	1450	-0.0536		-0.0372	0	-0.0221	-0.6194	10.1007/s10854-015-4017-9
0.5 Nb2O5 + 0.5 Bi2O3 -> NbBiO4	1050	-0.1133		-0.027	0.0032	-0.022	-0.6186	10.1007/s10854-010-0247-z
BiClO + SeO2 -> BiSeClO3	800	-0.0829		-0.0304	0	-0.022	-0.6177	10.1021/cg500293w
1.5 Y2O3 + 2.5 Al2O3 -> Y3Al5O12	800	-0.0752		-0.0336	0.0015	-0.022	-0.6175	10.1016/j.optmat.2012.07.019
Co + 3 Sb -> CoSb3	680	-0.3163		-0.0262	0.0481	-0.0218	-0.6151	10.1007/s10854-014-2411-3
TiO2 + Sc2O3 -> Sc2TiO5	800	-0.0492	O	-0.0028	0.0095	-0.0019	-0.6144	10.1016/j.apradiso.2014.03.011
1.5 Y2O3 + 2.5 Al2O3 -> Y3Al5O12	120	-0.0599		-0.0348	0	-0.0216	-0.6134	10.1016/j.jeurceramsoc.2011.04.021
1.5 Y2O3 + 2.5 Al2O3 -> Y3Al5O12	90	-0.0592		-0.0349	0	-0.0216	-0.6131	10.1016/j.msea.2007.09.052
Fe2O3 + MgO -> Mg(FeO2)2	1027	-0.0393		-0.0393	0	-0.0216	-0.6129	10.1021/cm0514894
2.5 Al2O3 + 1.5 Y2O3 -> Y3Al5O12	80	-0.059		-0.0349	0	-0.0216	-0.6128	10.1149/1.2789807
0.5 La2O3 + 0.5 Nb2O5 -> LaNbO4	1500	-0.2165		-0.0559	0.056	-0.0216	-0.6127	10.1016/j.jeurceramsoc.2009.05.026
1.5 Y2O3 + 2.5 Al2O3 -> Y3Al5O12	70	-0.0588		-0.0349	0	-0.0216	-0.6125	10.1016/j.optmat.2016.05.005
CaCO3 + Fe2O3 -> Ca(FeO2)2 + CO2	800	-0.0042	O	-0.0025	0	-0.0015	-0.6118	10.1016/j.jhazmat.2009.08.007
SnO2 + BaCO3 -> BaSnO3 + CO2	1300	-0.0823		-0.0306	0.0011	-0.0215	-0.6114	10.1007/s12034-013-0578-5
Sb + Zn -> ZnSb	750	-0.0804		-0.0298	0	-0.0214	-0.6107	10.1039/c8dt02521e
Co + 3 Sb -> CoSb3	700	-0.3126		-0.0259	0.0481	-0.0213	-0.6083	10.1007/s10854-017-6824-7
SrCO3 + Y2O3 -> SrY2O4 + CO2	1200	-0.0019	O	-0.0019	0	-0.001	-0.6083	10.1111/j.1551-2916.2005.00536.x
SnO2 + 2 ZnO -> Zn2SnO4	1300	-0.0474		-0.0367	0	-0.0213	-0.6081	10.1016/j.mseb.2006.12.005
2 MgO + SiO2 -> Mg2SiO4	1200	-0.0016	O	-0.0016	0	-0.0009	-0.6072	10.1007/s10854-017-7425-1
0.5 V2O5 + 0.5 Bi2O3 -> VBiO4	700	-0.1809		-0.0651	0.0584	-0.0211	-0.606	10.1039/c8ee00125a
NiO + Fe2O3 -> Fe2NiO4	120	-0.0382		-0.0382	0	-0.021	-0.6048	10.1016/j.jaap.2005.01.002
SiO2 + 2 Li2CO3 -> Li4SiO4 + 2 CO2	950	-0.0009	O	-0.0009	0	-0.0005	-0.6044	10.1016/j.fusengdes.2015.04.039
0.5 La2O3 + 0.5 Fe2O3 -> LaFeO3	1600	-0.2425	O	-0.0372	0.0901	-0.0004	-0.604	10.1016/j.ssi.2006.01.006
Fe2O3 + CoO -> Fe2CoO4	1250	-0.0377		-0.0377	0	-0.0207	-0.6011	10.1016/j.jmmm.2012.03.002
1.5 K2SO4 + 0.5 Na2SO4 -> K3Na(SO4)2	927	-0.3571	O	-0.0366	0.1161	0.0001	-0.6005	10.1016/j.matchemphys.2009.11.038
0.5 Y2O3 + 0.5 Cr2O3 -> YCrO3	147	-0.0375		-0.0375	0	-0.0206	-0.5996	10.1103/PhysRevB.85.224103
ThO2 + 2 TiO2 -> ThTi2O6	1500	0.0006	O	0.0006	0	0.0003	-0.5986	10.1016/s0022-3115(03)00186-7
2 CaCO3 + Fe2O3 -> Ca2Fe2O5 + 2 CO2	1100	-0.1469	O	-0.0271	0.061	0.0006	-0.5969	10.1016/j.electacta.2003.10.014
1.5 Y2O3 + 2.5 Al2O3 -> Y3Al5O12	1200	-0.0841		-0.0329	0.0064	-0.0203	-0.5957	10.1016/j.optcom.2017.10.075
CoO + BaCO3 + 0.5 O2 -> BaCoO3 + CO2	1200	-0.0714	O	-0.0175	0.0354	0.0009	-0.5945	10.1002/celc.201701309
0.5 Ga2O3 + 0.5 Cu2O -> GaCuO2	800	-0.0523		-0.0427	0.0096	-0.0201	-0.5928	10.1021/acs.inorgchem.6b01012
BaCO3 + 0.5 Bi2O3 + 0.25 O2 -> BaBiO3 + CO2	900	-0.0152	O	0	0.006	0.0012	-0.5926	10.1007/s10854-006-0043-y
0.5 Nb2O5 + 0.5 Bi2O3 -> NbBiO4	1350	-0.1244		-0.0261	0.0091	-0.0201	-0.5924	10.1016/j.jssc.2006.08.032
SrCO3 + ZrO2 -> SrZrO3 + CO2	1300	-0.301	O	-0.0346	0.1049	0.0015	-0.5901	10.1016/j.jallcom.2018.06.376
Ni(HO)2 + LiP(HO2)2 -> LiNiPO4 + 2 H2O	700	-0.0555	O	0.0048	0.0111	0.0016	-0.5896	10.1103/PhysRevB.85.115106
TiO2 + 2 LiH3O2 -> Li2TiO3 + 3 H2O	500	-0.084	O	-0.0029	0.0253	0.0017	-0.5891	10.1021/acs.cgd.6b01504
In2O3 + 3 ZnO -> Zn3In2O6	1300	-0.0813	O	-0.0072	0.029	0.0017	-0.5891	10.1016/j.apsusc.2012.10.143
In2O3 + 3 ZnO -> Zn3In2O6	1400	-0.0915	O	-0.0083	0.0324	0.0017	-0.589	10.1016/s0025-5408(01)00583-9
2.5 Ga2O3 + 1.5 Tb2O3 -> Tb3Ga5O12	800	-0.1082		-0.0424	0.0225	-0.0198	-0.5881	10.1016/S0022-0248(99)00897-0
Al2O3 + ZnO -> Al2ZnO4	1400	-0.0981		-0.0474	0.0253	-0.0198	-0.5879	10.1016/j.solener.2014.05.049
2 BeO + GeO2 -> Be2GeO4	1000	-0.0359		-0.0359	0	-0.0197	-0.5878	10.1016/j.radmeas.2007.02.032
0.5 Ag2O + 0.5 Sb2O5 -> AgSbO3	1000	-0.4673	O	-0.2088	0.3168	0.0019	-0.5878	10.1016/j.apcatb.2017.03.040
2.5 Al2O3 + 1.5 Y2O3 -> Y3Al5O12	1350	-0.0875		-0.0326	0.0082	-0.0197	-0.5876	10.1016/j.mssp.2014.09.037
MgO + WO3 -> MgWO4	1000	-0.1661	O	-0.0209	0.0622	0.002	-0.587	10.1007/s10854-014-2442-9
0.5 V2O5 + 0.5 Bi2O3 -> VBiO4	800	-0.1819		-0.0655	0.0622	-0.0197	-0.5869	10.1039/B713338C
3 Nb2O5 + 2 K2CO3 -> K4Nb6O17 + 2 CO2	1200	-0.318	O	-0.0442	0.1197	0.0022	-0.5856	10.1021/ja107090n
1.5 Y2O3 + 2.5 Al2O3 -> Y3Al5O12	1400	-0.0886		-0.0325	0.0088	-0.0195	-0.5848	10.1016/j.jlumin.2017.04.070
Li2CO3 + WO3 -> Li2WO4 + CO2	1200	-0.0826		-0.0279	0.003	-0.0195	-0.5839	10.1016/j.jlumin.2011.06.026
MgO + Fe2O3 -> Mg(FeO2)2	800	-0.0352		-0.0352	0	-0.0194	-0.5826	10.1016/j.ssi.2006.04.002
SrCO3 + ZrO2 -> SrZrO3 + CO2	1400	-0.3544	O	-0.0479	0.1327	0.0027	-0.5818	10.1016/j.materresbull.2015.02.043
SiO2 + BaCO3 -> BaSiO3 + CO2	1200	-0.0575		-0.0301	0	-0.0193	-0.5816	10.1016/j.jlumin.2011.08.031
0.5 V2O5 + 0.5 Bi2O3 -> VBiO4	847	-0.182		-0.0656	0.0632	-0.0193	-0.5814	10.1039/b003644g
1.5 Y2O3 + 2.5 Al2O3 -> Y3Al5O12	1500	-0.0909		-0.0324	0.01	-0.0192	-0.58	10.1016/j.materresbull.2017.01.019
SiO2 + 2 Li2CO3 -> Li4SiO4 + 2 CO2	900	0.0056	O	0.0056	0	0.0031	-0.5793	10.1016/j.fusengdes.2009.02.017
BaCO3 + ZrO2 -> BaZrO3 + CO2	925	-0.0731	O	-0.005	0.0282	0.0031	-0.5789	10.1016/j.jmmm.2010.04.002
0.5 Li2CO3 + 0.5 Nb2O5 -> LiNbO3 + 0.5 CO2	700	-0.0714	O	-0.0079	0.031	0.0033	-0.5781	10.1002/ejic.201101285
0.5 Tm2O3 + 0.5 Fe2O3 -> TmFeO3	1400	-0.0633		-0.0282	0	-0.019	-0.578	10.1016/j.matlet.2015.10.115
TiO2 + Dy2O3 -> Dy2TiO5	600	-0.0748		-0.0256	0	-0.019	-0.5778	10.1111/j.1551-2916.2005.00211.x
SnO2 + 2 ZnO -> Zn2SnO4	1000	-0.0351		-0.0344	0	-0.019	-0.5776	10.1016/S0167-2738(00)00296-4
1.5 Y2O3 + 2.5 Al2O3 -> Y3Al5O12	1550	-0.092		-0.0323	0.0106	-0.019	-0.5772	10.1016/j.apenergy.2007.07.015
0.5 V2O5 + 0.5 Bi2O3 -> VBiO4	900	-0.1817		-0.0656	0.0639	-0.0189	-0.5769	10.1016/j.matchemphys.2009.08.028
0.5 Mn2O3 + 0.5 Ho2O3 -> HoMnO3	600	-0.0806		-0.0389	0.0148	-0.0189	-0.5764	10.1007/s10854-017-7505-2
2 Cu + Sb -> Cu2Sb	900	-0.0511		-0.0305	0	-0.0188	-0.5755	10.1039/c7dt02329d
0.5 Tm2O3 + 0.5 Fe2O3 -> TmFeO3	1300	-0.0589		-0.0286	0	-0.0188	-0.5746	10.1103/PhysRevB.96.174408
CaH4SO6 -> CaSO4 + 2 H2O	550	-0.0429		-0.0321	0	-0.0187	-0.5742	10.1016/j.cemconres.2009.06.005
1.5 Y2O3 + 2.5 Al2O3 -> Y3Al5O12	1600	-0.0931		-0.0322	0.0113	-0.0187	-0.5739	10.1016/j.nucengdes.2013.10.029
0.5 V2O5 + 0.5 Bi2O3 -> VBiO4	950	-0.1814		-0.0655	0.0643	-0.0187	-0.5734	10.1039/C7TA04695B
Te(HO)6 + Bi2O3 -> Bi2TeO6 + 3 H2O	600	-0.1771	O	-0.0424	0.0909	0.0041	-0.5721	10.1016/j.materresbull.2013.04.076
3 Sb + Co -> CoSb3	800	-0.2924		-0.0242	0.0479	-0.0186	-0.572	10.1016/j.matlet.2012.11.089
SrCO3 + In2O3 -> SrIn2O4 + CO2	1300	-0.0663		-0.0263	0	-0.0185	-0.5705	10.1016/j.infrared.2014.07.017
0.5 Bi2O3 + 0.5 V2O5 -> VBiO4	1040	-0.1804		-0.0653	0.0645	-0.0184	-0.5697	10.1016/j.matlet.2017.12.027
0.5 V2O5 + 0.5 In2O3 -> VInO4	900	-0.1038		-0.0608	0.043	-0.0184	-0.5695	10.1021/ic402043x
2 SrCO3 + CeO2 -> Sr2CeO4 + 2 CO2	1260	-0.119	O	0.0084	0.0282	0.0046	-0.5689	10.1016/j.tsf.2005.11.005
2.5 Al2O3 + 1.5 Y2O3 -> Y3Al5O12	1700	-0.0954		-0.032	0.0125	-0.0183	-0.5685	10.1016/j.jeurceramsoc.2017.03.061
SnO2 + 2 MgO -> Mg2SnO4	800	-0.058		-0.0278	0	-0.0183	-0.5684	10.1016/j.jlumin.2005.08.010
Nb2O5 + SnO -> Nb2SnO6	800	-0.0458		-0.0381	0.0077	-0.0183	-0.5678	10.1039/c4cp00654b
2 KP(HO2)2 + CeO2 -> K2Ce(PO4)2 + 2 H2O	750	-0.0332		-0.0332	0	-0.0183	-0.5677	10.1039/C5DT03288A
0.5 Li2CO3 + 0.3333 Co3O4 + 0.08333 O2 -> LiCoO2 + 0.5 CO2	1000	-0.0738	O	-0.0142	0.0412	0.0048	-0.5675	10.1021/acs.chemmater.5b00159
1.5 Y2O3 + 2.5 Al2O3 -> Y3Al5O12	1727	-0.096		-0.032	0.0128	-0.0182	-0.5674	10.1016/s0925-3467(01)00217-8
LiHO + 0.3333 Co3O4 + 0.08333 O2 -> LiCoO2 + 0.5 H2O	800	-0.1094	O	-0.011	0.0461	0.0049	-0.5669	10.1016/S0013-4686(02)00594-7
V2O5 + 2 ZnO -> V2Zn2O7	590	-0.11		-0.051	0.0351	-0.0182	-0.5663	10.1016/j.radmeas.2016.01.030
CoO + Fe2O3 -> Fe2CoO4	1100	-0.033		-0.033	0	-0.0181	-0.5663	10.1016/j.molstruc.2012.09.019
BaCO3 + SnO2 -> BaSnO3 + CO2	1040	-0.0327		-0.0327	0	-0.018	-0.5641	10.1016/j.mssp.2014.04.041
0.5 Fe2O3 + 0.5 Cu2O -> FeCuO2	1000	-0.0592		-0.043	0.0162	-0.018	-0.5641	10.1016/j.tsf.2009.01.111
LiHO + 0.5 Cr2O3 -> LiCrO2 + 0.5 H2O	800	-0.0569		-0.0273	0	-0.018	-0.564	10.1016/S0013-4686(02)00594-7
ZrO2 + Li2CO3 -> Li2ZrO3 + CO2	1000	0.0097	O	0.0097	0	0.0053	-0.5636	10.1016/j.electacta.2016.05.113
0.5 In2O3 + 0.5 Nb2O5 -> NbInO4	120	-0.0326		-0.0326	0	-0.0179	-0.5633	10.1007/s10853-006-0404-1
BaCO3 + Nb2O5 -> BaNb2O6 + CO2	1200	-0.3728	O	-0.0458	0.1406	0.0054	-0.5633	10.1111/j.1551-2916.2005.00458.x
0.5 Tm2O3 + MnO2 -> TmMnO3 + 0.25 O2	1200	-0.2681	O	-0.0211	0.0928	0.0055	-0.5628	10.1021/acs.inorgchem.5b01498
SrCO3 + Sc2O3 -> SrSc2O4 + CO2	1400	-0.0385		-0.0348	0.0037	-0.0178	-0.5622	10.1016/j.cplett.2017.10.062
0.5 Li2CO3 + 0.5 Fe2O3 -> LiFeO2 + 0.5 CO2	900	0.0102	O	0.0102	0	0.0056	-0.5617	10.1149/1.1370962
2 K2CO3 + 3 Nb2O5 -> K4Nb6O17 + 2 CO2	1000	-0.2906	O	-0.0378	0.1151	0.0057	-0.5609	10.1016/j.jhazmat.2012.03.014
SrCO3 + BiClO -> SrBiClO2 + CO2	800	-0.0367		-0.0312	0	-0.0177	-0.5603	10.1016/j.materresbull.2014.11.032
0.5 Ta2O5 + 0.5 Li2CO3 -> LiTaO3 + 0.5 CO2	900	-0.1261	O	-0.0139	0.0549	0.0058	-0.5601	10.1039/C4SC01829J
SrCO3 + ZrO2 -> SrZrO3 + CO2	1250	-0.2746	O	-0.0253	0.0995	0.0059	-0.5594	10.1007/s10854-016-5959-2
NiO + LiH3O2 + 0.25 O2 -> LiNiO2 + 1.5 H2O	480	0.0083	O	0.0099	0.0017	0.006	-0.5587	10.1016/s0378-7753(99)00247-5
BaCO3 + ZrO2 -> BaZrO3 + CO2	1500	-0.137		-0.0338	0.0252	-0.0176	-0.5585	10.1016/j.jssc.2005.04.022
TiO2 + Nb2O5 -> TiNb2O7	800	0.0113	O	0.0113	0	0.0062	-0.5575	10.1016/j.materresbull.2013.03.033
SrCO3 + 2 TaBiO4 -> SrTa2Bi2O9 + CO2	800	-0.0315		-0.0315	0	-0.0173	-0.5552	10.1016/s0955-2219(99)00076-x
0.5 V2O5 + 0.5 In2O3 -> VInO4	800	-0.1037		-0.0595	0.0441	-0.0173	-0.5548	10.1007/s10853-006-1472-y
In2O3 + CaCO3 -> CaIn2O4 + CO2	1054	-0.0486		-0.0357	0.0081	-0.0173	-0.5546	10.1016/j.apcata.2006.12.021
K2CO3 + 4 TiO2 -> K2Ti4O9 + CO2	700	-0.0104	O	0.0105	0.007	0.0068	-0.5533	10.1016/j.apcatb.2009.01.013
0.5 Sc2O3 + 0.5 La2O3 -> LaScO3	850	-0.0408		-0.0291	0	-0.0172	-0.5532	10.1038/srep16097
2 V2O5 + Cr2O3 -> V4Cr2O13	800	-0.1267		-0.054	0.0441	-0.0171	-0.5524	10.1016/j.jssc.2010.09.015
0.5 Li2CO3 + 0.5 Fe2O3 -> LiFeO2 + 0.5 CO2	877	0.0128	O	0.0128	0	0.007	-0.5518	10.1016/j.jssc.2011.03.033
HfO2 + ZrO2 -> HfZrO4	800	-0.0308		-0.0308	0	-0.0169	-0.55	10.1016/j.ssi.2017.03.029
0.5 Li2CO3 + 0.3333 Co3O4 + 0.08333 O2 -> LiCoO2 + 0.5 CO2	920	-0.0715	O	-0.0134	0.0456	0.0073	-0.5498	10.1016/j.jpowsour.2008.08.065
0.5 V2O5 + 0.5 In2O3 -> VInO4	750	-0.1034		-0.059	0.0444	-0.0169	-0.5496	10.1021/ic401391b
TiO2 + Nb2O5 -> TiNb2O7	1200	0.0134	O	0.0134	0	0.0074	-0.5495	10.1039/c5ta01073j
0.5 P2S5 + 1.5 Li2S -> Li3PS4	240	-0.1083		-0.0361	0.0227	-0.0169	-0.5489	10.1149/2.1341709jes
SnF2 + BaF2 -> BaSnF4	500	-0.0306		-0.0306	0	-0.0168	-0.5486	10.1016/j.materresbull.2011.01.010
NiO + Na2O -> Na2NiO2	900	-0.0306		-0.0306	0	-0.0168	-0.5485	10.1021/acs.chemmater.5b02684
0.5 Li2CO3 + 0.3333 Co3O4 + 0.08333 O2 -> LiCoO2 + 0.5 CO2	900	-0.0702	O	-0.0132	0.0456	0.0076	-0.5482	10.1016/j.apsusc.2012.02.086
SiO2 + BaCO3 -> BaSiO3 + CO2	1400	-0.0843		-0.0255	0.0069	-0.0168	-0.5481	10.1007/s10854-016-5752-2
SnO2 + BaCO3 -> BaSnO3 + CO2	1400	-0.1017		-0.0269	0.0122	-0.0168	-0.5479	10.1007/s10854-016-5392-6
TiO2 + Nb2O5 -> TiNb2O7	1300	0.014	O	0.014	0	0.0077	-0.5473	10.1038/s41598-017-16711-9
TiO2 + Nb2O5 -> TiNb2O7	1350	0.0142	O	0.0142	0	0.0078	-0.5465	10.1039/C0EE00808G
SiO2 + Y2O3 -> Y2SiO5	800	-0.0409		-0.0279	0	-0.0166	-0.546	10.1016/j.materresbull.2015.03.063
CePO4 + K3PO4 -> K3Ce(PO4)2	1000	-0.0302		-0.0302	0	-0.0166	-0.5456	10.1016/j.optmat.2006.04.015
2 K2CO3 + 3 Nb2O5 -> K4Nb6O17 + 2 CO2	900	-0.2738	O	-0.0336	0.1127	0.0082	-0.5437	10.1039/C4SC01829J
CoO + Fe2O3 -> Fe2CoO4	1000	-0.0298		-0.0298	0	-0.0164	-0.5426	10.1016/j.jmmm.2011.05.038
0.5 Li2CO3 + 0.3333 Co3O4 + 0.08333 O2 -> LiCoO2 + 0.5 CO2	850	-0.0673	O	-0.0127	0.0464	0.0084	-0.5422	10.1149/1.1833319
0.5 P2S5 + 1.5 Li2S -> Li3PS4	250	-0.1083		-0.036	0.0237	-0.0164	-0.5422	10.1016/j.ssi.2015.06.016
Nd2O3 + 8 CeO2 -> Ce8Nd2O19	100	0.0156	O	0.0156	0	0.0086	-0.5412	10.1149/1.1646149
TiO2 + Nb2O5 -> TiNb2O7	1600	0.0156	O	0.0156	0	0.0086	-0.5412	10.1021/acs.inorgchem.5b00733
0.5 Mn2O3 + 0.5 Y2O3 -> YMnO3	1100	-0.0816		-0.0361	0.0183	-0.0162	-0.5396	10.1007/s10854-015-4133-6
Co + 3 Sb -> CoSb3	900	-0.2704		-0.0226	0.0468	-0.0161	-0.5393	10.1038/ncomms7489
0.5 Li2CO3 + 0.3333 Co3O4 + 0.08333 O2 -> LiCoO2 + 0.5 CO2	800	-0.0636	O	-0.0122	0.0461	0.0089	-0.5391	10.1016/s1388-2481(01)00232-6
6 MgO + MnO2 -> Mg6MnO8	800	-0.0571		-0.0257	0.0029	-0.016	-0.5369	10.1039/c6cp06338a
SrO + MoO2 -> SrMoO3	1000	-0.1966		-0.0191	0.0274	-0.0159	-0.5363	10.1103/PhysRevB.95.155105
Sb + Sn -> SnSb	800	-0.0288		-0.0288	0	-0.0158	-0.5352	10.1016/j.electacta.2017.03.093
2 LiHO + MnO2 -> Li2MnO3 + H2O	650	-0.0921		-0.0244	0.0101	-0.0156	-0.5325	10.1021/cm0616937
2 MgO + SiO2 -> Mg2SiO4	1350	0.0181	O	0.0181	0	0.01	-0.5318	10.1007/s10854-012-0945-9
Ca2Pb + CaO -> Ca3PbO	1000	-0.0283		-0.0283	0	-0.0156	-0.5315	10.1103/PhysRevB.96.155109
MoO3 + ZnO -> ZnMoO4	400	-0.0865		-0.0165	0.0013	-0.0155	-0.5305	10.1016/S0925-4005(01)00957-1
2 BaCO3 + In2O3 -> Ba2In2O5 + 2 CO2	1400	-0.0627	O	0.0106	0.0263	0.0103	-0.5292	10.1149/1.1506302
8 CeO2 + Gd2O3 -> Ce8Gd2O19	1200	-0.2005	O	-0.0197	0.0876	0.0105	-0.528	10.1007/s10008-004-0640-8
4 MgO + Nb2O5 -> Mg4Nb2O9	1350	-0.0643		-0.0286	0.0089	-0.0153	-0.5279	10.1007/s10854-013-1668-2
4 TiO2 + K2CO3 -> K2Ti4O9 + CO2	800	-0.0202	O	0.0116	0.0163	0.0105	-0.5279	10.1016/S0025-5408(00)00426-8
0.5 Ga2O3 + 0.5 Cu2O -> GaCuO2	1100	-0.0626		-0.0413	0.0213	-0.0153	-0.5274	10.1039/C7SC00940B
0.5 Ta2O5 + 0.5 K2CO3 -> KTaO3 + 0.5 CO2	1150	-0.2371	O	-0.0309	0.1072	0.0106	-0.5272	10.1016/j.sna.2012.05.025
Al2O3 + 3 MoO3 -> Al2(MoO4)3	800	-0.131		-0.0675	0.0629	-0.0152	-0.5261	10.1007/s10853-014-8498-3
0.5 La2O3 + 0.5 Sc2O3 -> LaScO3	1450	-0.0471		-0.0234	0.0002	-0.0151	-0.5258	10.1021/jp310878b
2 TiO2 + BaCO3 -> BaTi2O5 + CO2	1100	-0.0528		-0.0219	0	-0.0151	-0.5256	10.1016/j.apt.2013.11.007
CdO + 2 HCl -> CdCl2 + H2O	87	-0.439		-0.0244	0.0885	-0.0151	-0.5246	10.1021/cm049249w
ZnO + Fe2O3 -> Zn(FeO2)2	1250	-0.0629		-0.0194	0	-0.015	-0.5242	10.1016/j.tsf.2005.08.208
2 Li2CO3 + SiO2 -> Li4SiO4 + 2 CO2	800	0.0202	O	0.0202	0	0.0111	-0.5239	10.1016/j.jcrysgro.2016.02.008
ZnO + Fe2O3 -> Zn(FeO2)2	1200	-0.0613		-0.0197	0	-0.015	-0.5238	10.1016/j.jssc.2004.09.021
ZnO + Fe2O3 -> Zn(FeO2)2	1150	-0.0597		-0.02	0	-0.015	-0.5235	10.1007/s10854-013-1470-1
TiO2 + 2 MgO -> Mg2TiO4	1350	-0.0272		-0.0272	0	-0.015	-0.5233	10.1016/j.surfcoat.2013.01.048
Bi2O3 + 2 Ga2O3 -> Ga4Bi2O9	950	-0.202	O	-0.013	0.0828	0.0112	-0.5232	10.1021/acs.chemmater.6b03625
0.5 La2O3 + 0.5 Fe2O3 -> LaFeO3	800	-0.0822		-0.028	0.0131	-0.0149	-0.5228	10.1039/B101122G
ZnO + Fe2O3 -> Zn(FeO2)2	950	-0.0533		-0.0211	0	-0.0148	-0.5215	10.1007/s10854-017-7890-6
SrCO3 + SnO2 -> SrSnO3 + CO2	1200	-0.0919		-0.0194	0.0069	-0.0148	-0.5214	10.1016/j.materresbull.2004.11.004
SnO2 + 2 ZnO -> Zn2SnO4	800	-0.0269		-0.0269	0	-0.0148	-0.5211	10.1039/c2jm15427g
ZnO + 2 MnO2 -> Mn2ZnO4 + 0.5 O2	1200	-0.1831	O	-0.0346	0.1009	0.0115	-0.5211	10.1016/j.ssc.2010.10.031
2 CaCO3 + Fe2O3 -> Ca2Fe2O5 + 2 CO2	1150	-0.1715	O	-0.0321	0.0959	0.0116	-0.5208	10.1039/c7cp04520d
3 WO3 + In2O3 -> In2(WO4)3	1100	-0.245	O	-0.0532	0.1334	0.0116	-0.5207	10.1016/s0167-2738(98)00320-8
ZnO + Fe2O3 -> Zn(FeO2)2	800	-0.0485		-0.022	0	-0.0147	-0.5204	10.1016/s0167-2738(00)00783-9
0.5 Bi2O3 + 0.5 Cr2O3 -> CrBiO3	1110	-0.0268		-0.0268	0	-0.0147	-0.5204	10.1103/PhysRevB.77.024111
TiO2 + 2 MgO -> Mg2TiO4	1400	-0.0268		-0.0268	0	-0.0147	-0.5203	10.1016/j.mseb.2012.12.014
0.5 Mn2O3 + 0.5 Y2O3 -> YMnO3	1400	-0.2248	O	-0.0177	0.0936	0.0117	-0.52	10.1016/j.scriptamat.2011.11.014
Bi2O3 + 2 RuO2 -> Bi2Ru2O7	900	-0.0837		-0.0152	0.0013	-0.0146	-0.5188	10.1149/1.2358088
0.5 Mn2O3 + 0.5 Y2O3 -> YMnO3	800	-0.0733		-0.0324	0.0164	-0.0145	-0.5175	10.1016/j.jcrysgro.2004.04.028
2 ZrO2 + Dy2O3 -> Dy2Zr2O7	900	-0.0263		-0.0263	0	-0.0145	-0.5167	10.1016/j.jallcom.2018.07.198
0.5 P2S5 + 1.5 Li2S -> Li3PS4	290	-0.1082		-0.0359	0.0278	-0.0145	-0.5166	10.1021/acs.jpcc.5b06308
0.5 Li2CO3 + 0.5 Cr2O3 -> LiCrO2 + 0.5 CO2	800	-0.0262		-0.0262	0	-0.0144	-0.5159	10.1038/srep03680
Li2CO3 + TiO2 -> Li2TiO3 + CO2	600	0.0186	O	0.0217	0.0015	0.0123	-0.5158	10.1016/j.jnucmat.2018.07.014
Li2CO3 + SnO2 -> Li2SnO3 + CO2	1150	-0.0261		-0.0261	0	-0.0144	-0.5152	10.1016/s0022-3115(98)00102-0
BaF2 + SnF2 -> BaSnF4	300	-0.026		-0.026	0	-0.0143	-0.5145	10.1016/j.ssi.2013.03.009
BaCO3 + ZrO2 -> BaZrO3 + CO2	1327	-0.1033		-0.0294	0.0206	-0.0143	-0.5143	10.1016/j.ijhydene.2014.12.017
0.5 In2O3 + 0.5 Mn2O3 -> MnInO3	950	-0.0259		-0.0259	0	-0.0142	-0.5136	10.1016/j.jssc.2016.05.031
2 CaCO3 + 0.6667 Co3O4 + 0.1667 O2 -> Ca2Co2O5 + 2 CO2	1000	-0.0441	O	-0.0029	0.0412	0.0128	-0.5123	10.1021/cm503873x
BaCO3 + 0.5 Bi2O3 + 0.25 O2 -> BaBiO3 + CO2	850	-0.0216	O	0.0124	0.021	0.0129	-0.512	10.1016/s0025-5408(98)00065-8
SrCO3 + ZnO -> SrZnO2 + CO2	1200	0.0234	O	0.0234	0	0.0129	-0.512	10.1016/j.matlet.2004.12.023
2 Bi2O3 + 3 SiO2 -> Si3(BiO3)4	1100	0.0238	O	0.0238	0	0.0131	-0.5105	10.1016/j.ssc.2003.08.003
0.5 La2O3 + 0.5 Fe2O3 -> LaFeO3	900	-0.084		-0.0272	0.0148	-0.014	-0.5101	10.1002/ejic.200800263
Co + 3 Sb -> CoSb3	997	-0.2473		-0.0211	0.0451	-0.0139	-0.5094	10.1016/j.microrel.2011.03.033
0.5 La2O3 + 0.3333 Co3O4 + 0.08333 O2 -> LaCoO3	1200	-0.0918	O	-0.0069	0.0572	0.0135	-0.508	10.1021/ic200178x
BaF2 + SnF2 -> BaSnF4	250	-0.0249		-0.0249	0	-0.0137	-0.5062	10.1021/ja026155j
SrCO3 + Ta2O5 -> SrTa2O6 + CO2	1000	-0.4362	O	-0.0465	0.174	0.0138	-0.506	10.1016/j.jssc.2012.03.047
NiO + 0.5 Na2O2 -> NaNiO2	650	-0.0394		-0.0216	0	-0.0137	-0.5058	10.1016/j.nanoen.2017.02.046
Al + Ni -> AlNi	1500	-0.4252		-0.0124	0.0768	-0.0135	-0.5042	10.1016/s1044-5803(01)00149-8
In2O3 + ZnO -> ZnIn2O4	1400	-0.0832	O	0.0083	0.0416	0.0141	-0.5034	10.1016/j.materresbull.2008.04.025
BaCO3 + GeO2 -> BaGeO3 + CO2	1150	-0.3228	O	-0.0302	0.1334	0.0142	-0.5032	10.1016/j.tca.2007.02.021
0.5 Y2O3 + 2 MnO2 -> YMn2O5 + 0.25 O2	1250	-0.2422	O	-0.0121	0.0979	0.0144	-0.5017	10.1111/j.1551-2916.2008.02671.x
Li2CO3 + ZrO2 -> Li2ZrO3 + CO2	900	0.0264	O	0.0264	0	0.0145	-0.5008	10.1016/j.apcatb.2018.07.065
0.5 Nb2O5 + 0.5 Li2CO3 -> LiNbO3 + 0.5 CO2	800	-0.0834	O	0.0027	0.0482	0.0146	-0.5005	10.1016/j.jcrysgro.2006.06.022
GeO2 + 2 TeO2 -> Ge(TeO3)2	350	-0.0239		-0.0239	0	-0.0131	-0.4988	10.1016/j.optmat.2018.02.006
6 Fe2O3 + BaCO3 -> BaFe12O19 + CO2	950	0.027	O	0.027	0	0.0148	-0.4986	10.1016/j.jmmm.2014.01.041
HfO2 + BaCO3 -> BaHfO3 + CO2	1040	-0.0843		-0.0256	0.0152	-0.0131	-0.4983	10.1007/bf00445994
0.5 Ta2O5 + 0.5 Li2CO3 -> LiTaO3 + 0.5 CO2	1000	-0.1329	O	-0.0049	0.0676	0.0149	-0.4981	10.1016/j.ceramint.2017.05.303
SiO2 + La2O3 -> La2SiO5	1600	-0.038		-0.0206	0	-0.0131	-0.4978	10.1021/cm400892p
2 SrCO3 + CeO2 -> Sr2CeO4 + 2 CO2	1050	0.0125	O	0.0245	0.006	0.015	-0.4978	10.1016/S0022-2313(99)00539-6
2 Fe2O3 + Bi2O3 -> Fe4Bi2O9	900	-0.0613		-0.0217	0.0064	-0.013	-0.4971	10.1016/j.apsusc.2014.09.166
2 CdO + Ta2O5 -> Ta2Cd2O7	800	-0.1215		-0.0246	0.0227	-0.013	-0.4969	10.1021/cm302700w
UO3 + MoO3 -> UMoO6	550	-0.0562		-0.0363	0.0199	-0.013	-0.4969	10.1016/j.jct.2010.02.011
2.5 Li2O + 0.5 Fe2O3 -> Li5FeO4	900	-0.1701	O	0.0017	0.0698	0.0152	-0.4965	10.1016/j.ssi.2005.08.013
3 MgO + 2 PH6NO4 -> Mg3(PO4)2 + 3 H2O + 2 H3N	800	-0.0743		-0.0196	0.0073	-0.013	-0.4964	10.1016/s0008-8846(01)00651-2
Fe2O3 + CoO -> Fe2CoO4	800	-0.0235		-0.0235	0	-0.0129	-0.4959	10.1016/j.matdes.2015.07.062
2 BaCO3 + In2O3 -> Ba2In2O5 + 2 CO2	1300	-0.0094	O	0.0209	0.0152	0.0153	-0.4956	10.1016/s0167-2738(99)00344-6
Li2O + NiO -> Li2NiO2	900	0.0145	O	0.0247	0.0061	0.0153	-0.4955	10.1016/s0022-3697(98)00238-8
CuO + MnO -> MnCuO2	950	-0.1127		-0.0353	0.0317	-0.0129	-0.4954	10.1016/j.materresbull.2017.03.054
Co + 3 Sb -> CoSb3	1050	-0.2341		-0.0203	0.0438	-0.0128	-0.4946	10.1016/j.apsusc.2014.02.173
CuO + MnO -> MnCuO2	960	-0.113		-0.0355	0.0321	-0.0128	-0.4945	10.1007/s10800-011-0307-y
WO3 + ZnO -> ZnWO4	1200	-0.0233		-0.0233	0	-0.0128	-0.4943	10.1007/s10008-009-0884-4
CaH4SO6 -> CaSO4 + 2 H2O	150	-0.0296		-0.0219	0	-0.0128	-0.4943	10.1016/j.jlumin.2013.03.051
0.5 Nd2O3 + 0.3333 Co3O4 + 0.08333 O2 -> NdCoO3	900	-0.0465	O	-0.0008	0.0456	0.0155	-0.4941	10.1021/cm071425o
3 CaCO3 + 0.6667 Co3O4 + 0.1667 O2 -> Ca3(CoO3)2 + 3 CO2	970	0.0048	O	0.0263	0.0072	0.0156	-0.4939	10.1016/j.jpcs.2004.06.087
CaCO3 + Ca2P2O7 -> Ca3(PO4)2 + CO2	800	-0.0678		-0.0133	0	-0.0128	-0.4937	10.1016/S0142-9612(01)00044-8
2 MgO + SiO2 -> Mg2SiO4	800	-0.0232		-0.0232	0	-0.0128	-0.4937	10.1016/j.apsusc.2012.09.082
0.5 K2CO3 + 0.5 Fe2O3 -> KFeO2 + 0.5 CO2	1200	0.0289	O	0.0289	0	0.0159	-0.4916	10.1007/s11244-016-0727-3
BaCO3 + 0.5 Bi2O3 + 0.25 O2 -> BaBiO3 + CO2	850	0.0036	O	0.0224	0.0126	0.0161	-0.4902	10.1016/j.ssc.2004.08.002
Bi2O3 + 2 Fe2O3 -> Fe4Bi2O9	815	-0.056		-0.0194	0.0041	-0.0125	-0.49	10.1111/jace.13382
0.5 Fe2O3 + 0.5 K2CO3 -> KFeO2 + 0.5 CO2	1197	0.0294	O	0.0294	0	0.0162	-0.4897	10.1016/j.jcat.2007.02.009
0.5 Y2O3 + 0.5 Cu2O -> YCuO2	1050	-0.0626		-0.0321	0.0185	-0.0124	-0.4885	10.1016/j.jpcs.2005.09.065
Bi2O3 + 2 Fe2O3 -> Fe4Bi2O9	800	-0.0551		-0.019	0.0038	-0.0123	-0.4881	10.1007/s10854-015-4203-9
0.5 Ta2O5 + 0.5 K2CO3 -> KTaO3 + 0.5 CO2	900	-0.208	O	-0.0197	0.1025	0.0165	-0.4878	10.1002/chem.200901772
0.5 Tm2O3 + MnO2 -> TmMnO3 + 0.25 O2	1400	-0.3105	O	-0.0447	0.1503	0.0165	-0.4877	10.1103/PhysRevB.85.214426
Y2O3 + SiO2 -> Y2SiO5	1200	-0.0223		-0.0223	0	-0.0123	-0.4869	10.1016/j.jlumin.2017.12.072
TiO2 + Li2CO3 -> Li2TiO3 + CO2	700	-0.0069	O	0.0234	0.0152	0.0167	-0.4863	10.1016/j.fusengdes.2015.05.061
0.5 La2O3 + 0.5 Fe2O3 -> LaFeO3	1100	-0.0877		-0.0257	0.0182	-0.0121	-0.4853	10.1016/j.jssc.2015.07.019
Sb2O3 + ZnO + O2 -> Zn(SbO3)2	1100	-0.8093	O	-0.3329	0.5505	0.017	-0.4843	10.1016/j.jeurceramsoc.2005.04.031
0.5 Ta2O5 + 0.5 Ga2O3 -> TaGaO4	1700	-0.0217		-0.0217	0	-0.0119	-0.4825	10.1021/acs.inorgchem.6b00386
TiO2 + Fe2O3 -> TiFe2O5	900	0.0315	O	0.0315	0	0.0173	-0.482	10.1007/s10853-017-0830-2
0.5 Ag2O + 0.5 Sb2O5 -> AgSbO3	900	-0.1829		-0.0631	0.0774	-0.0119	-0.4814	10.1016/j.cattod.2007.10.094
0.5 Gd2O3 + 0.5 Fe2O3 -> GdFeO3	1400	-0.1078	O	0.0044	0.0583	0.0174	-0.4813	10.1103/PhysRevB.96.174405
SiO2 + Er2O3 -> Er2SiO5	800	-0.0327		-0.019	0	-0.0118	-0.4809	10.1016/j.surfcoat.2013.01.011
SnO2 + BaCO3 -> BaSnO3 + CO2	800	0.0319	O	0.0319	0	0.0175	-0.4805	10.1016/j.jpcs.2014.07.024
0.5 Nb2O5 + 0.5 Eu2O3 -> EuNbO4	1200	-0.1356		-0.0286	0.033	-0.0116	-0.4777	10.1016/j.msec.2008.07.031
17 Be + 2 Ti -> Ti2Be17	1200	-0.2076		-0.012	0.0324	-0.0116	-0.4776	10.1016/j.fusengdes.2015.10.034
Y2O3 + SiO2 -> Y2SiO5	1227	-0.021		-0.021	0	-0.0116	-0.4773	10.1016/j.jlumin.2016.07.039
Dy2O3 + 2 ZrO2 -> Dy2Zr2O7	800	-0.021		-0.021	0	-0.0116	-0.4773	10.1016/j.ceramint.2014.03.129
GeO2 + Gd2O3 -> Gd2GeO5	1300	-0.3075	O	0.0158	0.0927	0.0181	-0.477	10.1016/S0022-2313(03)00098-X
3 TeO2 + Nb2O5 -> Nb2Te3O11	800	-0.0465		-0.0153	0	-0.0115	-0.477	10.1016/s0022-3093(98)00811-4
CaCO3 + ZrO2 -> CaZrO3 + CO2	1000	-0.0512		-0.0206	0.0065	-0.0115	-0.4762	10.1016/s0921-5093(03)00561-6
Bi2O3 + WO3 -> Bi2WO6	27	-0.092		-0.0233	0.0183	-0.0115	-0.4759	10.1016/j.apcata.2010.05.034
ZrO2 + BaCO3 -> BaZrO3 + CO2	1250	-0.0886		-0.0243	0.0186	-0.0114	-0.4755	10.1016/j.spmi.2015.09.016
2 MnPO4 -> Mn2P2O7 + 0.5 O2	850	-0.0304	O	0.0238	0.0238	0.0184	-0.475	10.1016/s0169-4332(99)00261-5
2 Sc2O3 + 3 ZrO2 -> Zr3Sc4O12	1550	-0.0206		-0.0206	0	-0.0113	-0.4743	10.1039/c8cp02217h
NiO + Nb2O5 -> Nb2NiO6	1000	-0.1073	O	0.0057	0.0593	0.0185	-0.474	10.1007/s10853-009-3771-6
2.5 Li2O + 0.5 Fe2O3 -> Li5FeO4	850	-0.1678	O	0.0057	0.0728	0.0185	-0.4739	10.1016/j.cej.2017.06.135
Sr2GdRuO6 + 2 CuO -> Sr2GdCu2RuO8	950	-0.0013	O	0.0273	0.0143	0.0186	-0.4736	10.1016/S0921-4534(02)01137-1
TiO2 + EuO -> EuTiO3	800	-0.1948		-0.0133	0.0316	-0.0112	-0.4731	10.1016/j.jpcs.2014.12.019
TiO2 + CaCO3 -> CaTiO3 + CO2	1050	-0.1552	O	0.0074	0.0686	0.0187	-0.473	10.1016/j.biortech.2007.08.009
CaCO3 + ZrO2 -> CaZrO3 + CO2	1050	-0.0603		-0.0251	0.0139	-0.0111	-0.4708	10.1016/j.fuproc.2015.11.018
TiO2 + BaTiO3 -> BaTi2O5	1000	-0.0442		-0.0235	0.009	-0.0109	-0.4691	10.1007/978-3-319-06575-5_4
ZnO + WO3 -> ZnWO4	1000	-0.0198		-0.0198	0	-0.0109	-0.4684	10.1016/j.materresbull.2014.12.050
TiB2 + ZrB2 -> ZrTiB4	800	-0.0198		-0.0198	0	-0.0109	-0.4684	10.1016/j.materresbull.2006.09.022
3 Li2O + CoO -> Li6CoO4	700	-0.0368		-0.016	0	-0.0109	-0.4682	10.1039/c8cp02492h
CaCO3 + Fe2O3 -> Ca(FeO2)2 + CO2	1000	-0.081	O	0.0171	0.0441	0.0194	-0.4679	10.1021/acs.cgd.5b01529
Li2CO3 + ZrO2 -> Li2ZrO3 + CO2	850	0.0354	O	0.0354	0	0.0195	-0.4677	10.1016/j.applthermaleng.2017.06.003
6 NaCl + CdCl2 -> Na6CdCl8	450	-0.0197		-0.0197	0	-0.0108	-0.4677	10.1016/s0022-3697(01)00091-9
TiO2 + 2 MgO -> Mg2TiO4	800	-0.0317		-0.017	0	-0.0108	-0.4674	10.1007/s10854-012-0921-4
GeO2 + CoO -> CoGeO3	1250	-0.0633	O	0.0139	0.0438	0.0196	-0.4666	10.1016/j.ceramint.2015.03.018
SrCO3 + ZrO2 -> SrZrO3 + CO2	1450	-0.3812	O	-0.0457	0.1746	0.0199	-0.465	10.1016/j.jmatprotec.2007.06.006
NiO + 0.5 Nd2O3 + 0.25 O2 -> NdNiO3	800	0.0365	O	0.0365	0	0.0201	-0.4637	10.1016/j.materresbull.2004.02.005
6 LiH3O2 + 2 ZrO2 -> Li6Zr2O7 + 9 H2O	850	-0.0703	O	-0.002	0.0627	0.0203	-0.4623	10.1016/j.electacta.2013.04.029
0.5 K2CO3 + 0.5 Ta2O5 -> KTaO3 + 0.5 CO2	800	-0.1895	O	-0.0133	0.1007	0.0204	-0.4617	10.1111/j.1551-2916.2009.03130.x
WO3 + MnO -> MnWO4	27	-0.1005		-0.0203	0.0199	-0.0102	-0.4595	10.1016/j.jssc.2014.07.039
K2CO3 + WO3 -> K2WO4 + CO2	1200	-0.1466		-0.0227	0.0326	-0.0102	-0.4591	10.1016/j.jlumin.2011.06.026
3 Mg + La -> LaMg3	280	-0.113		-0.0132	0.0158	-0.0101	-0.4581	10.1016/j.jpowsour.2014.07.074
K2CO3 + 4 TiO2 -> K2Ti4O9 + CO2	300	0.0381	O	0.0381	0	0.021	-0.4579	10.1039/b109759h
0.5 Cr2O3 + 0.5 Bi2O3 -> CrBiO3	800	-0.0183		-0.0183	0	-0.0101	-0.4572	10.1016/j.solidstatesciences.2008.12.004
3 GeO2 + 2 Bi2O3 -> Ge3(BiO3)4	700	-0.1182		-0.0299	0.0338	-0.0101	-0.4572	10.1016/j.jnoncrysol.2010.05.101
BaCO3 + BiClO -> BaBiClO2 + CO2	800	-0.0386		-0.0146	0.0009	-0.01	-0.4567	10.1016/j.materresbull.2014.11.032
TiO2 + Li2CO3 -> Li2TiO3 + CO2	800	-0.0223	O	0.0272	0.0248	0.0212	-0.4565	10.1016/j.physc.2007.03.288
CaCO3 + Ca2P2O7 -> Ca3(PO4)2 + CO2	1100	-0.0947		-0.0217	0.0205	-0.01	-0.4564	10.1016/S0142-9612(01)00201-0
CaCO3 + Cr2O3 -> CaCr2O4 + CO2	1200	-0.2462	O	-0.0398	0.1417	0.0212	-0.4561	10.1016/j.jssc.2010.05.032
0.6667 Co3O4 + 3 CaCO3 + 0.1667 O2 -> Ca3(CoO3)2 + 3 CO2	900	0.0386	O	0.0386	0	0.0212	-0.4561	10.1016/j.jssc.2014.09.013
KP(HO2)2 + BaCO3 -> KBaPO4 + CO2 + H2O	1000	-0.0851		-0.0087	0.0055	-0.01	-0.4557	10.1149/2.0141709jes
WO3 + ZnO -> ZnWO4	900	-0.0181		-0.0181	0	-0.01	-0.4557	10.1007/s10854-018-8609-z
BaCO3 + 6 Fe2O3 -> BaFe12O19 + CO2	1000	0.0164	O	0.032	0.0117	0.0213	-0.4556	10.1016/j.jmmm.2004.07.033
0.5 Nb2O5 + 1.5 Li2CO3 -> Li3NbO4 + 1.5 CO2	1025	-0.0539		-0.0139	0.0038	-0.0099	-0.4554	10.1016/j.ssc.2005.11.042
Al2O3 + FeO -> Al2FeO4	27	-0.0416		-0.0127	0	-0.0099	-0.4546	10.1103/PhysRevB.72.174404
Al + Ni -> AlNi	1300	-0.4793		-0.0142	0.0988	-0.0099	-0.4544	10.1016/j.corsci.2013.10.021
3 ZnO + Nb2O5 -> Nb2Zn3O8	1200	-0.0038	O	0.0277	0.021	0.0215	-0.454	10.1007/s10854-015-3323-6
NiO + Al2O3 -> Al2NiO4	100	-0.0178		-0.0178	0	-0.0098	-0.4534	10.1103/PhysRevB.82.035439
NiO + La2O3 -> La2NiO4	1300	0.0394	O	0.0394	0	0.0217	-0.4532	10.1016/j.jmr.2016.12.008
Bi2O3 + WO3 -> Bi2WO6	80	-0.0958		-0.0235	0.0231	-0.0098	-0.453	10.1016/j.jssc.2017.07.013
0.5 Y2O3 + 0.5 Fe2O3 -> YFeO3	1400	-0.0457		-0.0114	0	-0.0097	-0.4522	10.1016/j.ssi.2012.07.003
2 SiO2 + Sm2O3 -> Sm2Si2O7	1400	-0.001	O	0.0321	0.0166	0.0218	-0.4522	10.1111/j.1744-7402.2008.02271.x
2 MgO + TiO2 -> Mg2TiO4	700	-0.0325		-0.0143	0	-0.0097	-0.4521	10.1111/j.1551-2916.2006.01271.x
BaCO3 + ZrO2 -> BaZrO3 + CO2	1200	-0.079		-0.021	0.0173	-0.0096	-0.4505	10.1016/j.mseb.2014.02.016
SrCO3 + CeO2 -> SrCeO3 + CO2	1400	-0.2055	O	0.0026	0.0923	0.0222	-0.45	10.1039/C5DT00041F
SiO2 + 2 Li2CO3 -> Li4SiO4 + 2 CO2	700	0.0403	O	0.0403	0	0.0222	-0.4499	10.1016/j.ijhydene.2016.06.158
PuO2 + 2 TeO2 -> Pu(TeO3)2	800	-0.0173		-0.0173	0	-0.0095	-0.4497	10.1016/s0925-8388(00)00841-0
8 CeO2 + Gd2O3 -> Ce8Gd2O19	1500	-0.258	O	-0.0203	0.127	0.0222	-0.4496	10.1016/j.electacta.2009.08.021
WO3 + CaCO3 -> CaWO4 + CO2	800	-0.2497	O	-0.0189	0.1238	0.0222	-0.4494	10.1016/j.optmat.2014.04.040
0.5 Y2O3 + 0.5 Fe2O3 -> YFeO3	1500	-0.0489		-0.0112	0.0011	-0.0094	-0.4487	10.1016/S0022-0248(02)02128-0
2 SiO2 + Sm2O3 -> Sm2Si2O7	1250	-0.0277	O	0.0281	0.0279	0.0224	-0.4482	10.1007/s10854-016-5043-y
SrCO3 + ZrO2 -> SrZrO3 + CO2	1100	-0.196	O	0.0023	0.0913	0.0225	-0.4476	10.1016/j.fuel.2016.05.025
2 CaCO3 + Fe2O3 -> Ca2Fe2O5 + 2 CO2	1200	-0.1962	O	-0.0372	0.1311	0.0226	-0.4468	10.1016/j.jssc.2005.09.020
SiO2 + Lu2SiO5 -> Lu2Si2O7	60	-0.0169		-0.0169	0	-0.0093	-0.4467	10.1016/j.jeurceramsoc.2015.05.007
1.5 Bi2S3 + 0.5 Ag2S -> AgBi3S5	800	-0.04		-0.0117	0	-0.0093	-0.4464	10.1007/s10008-014-2395-1
3 ZnO + Nb2O5 -> Nb2Zn3O8	1100	-0.0004	O	0.0304	0.0205	0.0229	-0.4453	10.1016/j.jeurceramsoc.2007.02.203
2 SrCO3 + Nb2O5 -> Sr2Nb2O7 + 2 CO2	1100	-0.3804	O	0.0077	0.1277	0.0229	-0.4451	10.1016/j.tca.2008.02.021
CaRuO3 + CaTiO3 -> Ca2TiRuO6	1400	-0.0168		-0.0164	0	-0.0091	-0.4436	10.1016/j.materresbull.2009.03.019
MnO + V2O3 -> MnV2O4	800	-0.0164		-0.0164	0	-0.009	-0.4431	10.1103/PhysRevB.86.125142
1.5 Bi2O3 + 0.5 Y2O3 -> Y(BiO2)3	800	-0.0357	O	0.0214	0.0383	0.0233	-0.4425	10.1007/s10008-018-3918-y
WO3 + ZnO -> ZnWO4	800	-0.0163		-0.0163	0	-0.009	-0.4424	10.1007/s10853-008-2574-5
NiO + Nb2O5 -> Nb2NiO6	1100	-0.1089	O	0.0108	0.0652	0.0233	-0.4424	10.1007/s10854-011-0597-1
3 GeO2 + 2 Bi2O3 -> Ge3(BiO3)4	800	-0.1218		-0.0306	0.0378	-0.0089	-0.442	10.1016/j.jlumin.2011.04.024
AlF3 + CaF2 -> CaAlF5	850	-0.0238		-0.0145	0	-0.0089	-0.4415	10.1016/j.jssc.2005.09.021
3 GeO2 + 3.333 Co3O4 -> Co10Ge3O16 + 1.667 O2	1000	-0.0522	O	0.0228	0.041	0.0235	-0.4412	10.1103/PhysRevB.88.024403
0.5 Cr2O3 + 0.5 Bi2O3 -> CrBiO3	720	-0.0161		-0.0161	0	-0.0089	-0.4408	10.1016/j.ssi.2004.01.060
BaCO3 + TeO2 -> BaTeO3 + CO2	950	-0.2944	O	0.0788	0.039	0.0236	-0.4407	10.1016/j.matlet.2006.07.141
0.5 Li2CO3 + 0.3333 Co3O4 + 0.08333 O2 -> LiCoO2 + 0.5 CO2	500	-0.0065	O	0.0228	0.0313	0.0237	-0.4399	10.1016/S0368-2048(01)00284-5
NaP(HO2)2 -> NaPO3 + H2O	800	-0.0159		-0.0159	0	-0.0087	-0.4394	10.1016/j.optmat.2015.03.033
0.5 Bi2O3 + 0.5 Sc2O3 -> ScBiO3	1110	-0.0159		-0.0159	0	-0.0087	-0.4394	10.1103/PhysRevB.77.024111
2 BaCO3 + In2O3 -> Ba2In2O5 + 2 CO2	1200	0.0433	O	0.0433	0	0.0238	-0.4391	10.1016/j.matchemphys.2015.01.022
TiO2 + Fe2O3 -> TiFe2O5	300	0.0433	O	0.0433	0	0.0238	-0.439	10.1007/s10934-013-9721-3
1.5 Y2O3 + 2.5 Fe2O3 -> Y3Fe5O12	1150	-0.0642	O	0.0297	0.0376	0.0239	-0.4387	10.1016/j.jpcs.2009.03.009
2 WO3 + ZrO2 -> Zr(WO4)2	800	-0.0157		-0.0157	0	-0.0086	-0.4379	10.1016/j.jct.2004.03.009
0.5 Bi2O3 + 0.5 Sc2O3 -> ScBiO3	1100	-0.0157		-0.0157	0	-0.0086	-0.4378	10.1111/j.1551-2916.2009.03470.x
NiO + La2O3 -> La2NiO4	1200	0.0438	O	0.0438	0	0.0241	-0.4372	10.1016/S0168-9002(01)01036-1
8 CeO2 + Gd2O3 -> Ce8Gd2O19	1550	-0.2676	O	-0.0204	0.1335	0.0241	-0.437	10.1016/j.ijhydene.2014.11.027
4 MgO + Nb2O5 -> Mg4Nb2O9	1000	-0.0625		-0.0208	0.0157	-0.0085	-0.4366	10.1007/s10854-015-3923-1
0.5 V2O5 + 0.5 Sc2O3 -> ScVO4	1400	-0.0496		-0.0287	0.0208	-0.0085	-0.4362	10.1021/cm060590l
1.5 Y2O3 + 2.5 Fe2O3 -> Y3Fe5O12	1350	-0.0814	O	0.0287	0.0441	0.0246	-0.4338	10.1016/S0022-3697(01)00031-2
1.5 Y2O3 + 2.5 Fe2O3 -> Y3Fe5O12	1350	-0.0814	O	0.0287	0.0441	0.0246	-0.4338	10.1007/s10854-017-7407-3
1.5 Li2CO3 + 0.5 Nb2O5 -> Li3NbO4 + 1.5 CO2	1450	-0.0729		-0.0082	0.0059	-0.0083	-0.4336	10.1007/s10853-006-0825-x
PdCl2 + 2 NaCl -> Na2PdCl4	800	-0.0151		-0.0151	0	-0.0083	-0.4334	10.1021/acs.jpcc.5b04587
0.5 Y2O3 + 0.5 Fe2O3 -> YFeO3	800	-0.0262		-0.0126	0	-0.0083	-0.4332	10.1016/j.jssc.2003.12.040
3 NaF + AlF3 -> Na3AlF6	800	-0.1038		-0.0102	0.015	-0.0082	-0.4323	10.1016/j.ssnmr.2003.09.001
TiO2 + 3 TeO2 -> TiTe3O8	650	-0.0053	O	0.0256	0.0309	0.0249	-0.432	10.1039/c7tc05382g
SrCO3 + SnO2 -> SrSnO3 + CO2	1350	-0.1216		-0.0156	0.0244	-0.0082	-0.432	10.1016/j.radmeas.2014.12.005
SiO2 + La2O3 -> La2SiO5	800	-0.0807		-0.0111	0.0109	-0.0082	-0.4315	10.1016/j.apsusc.2009.07.075
TiO2 + CdO -> TiCdO3	800	-0.0148		-0.0148	0	-0.0081	-0.4311	10.1016/j.jssc.2011.08.028
NiO + Al2O3 -> Al2NiO4	800	-0.0377		-0.0172	0.0075	-0.0081	-0.431	10.1039/b300135k
SiO2 + 2 ZnO -> Zn2SiO4	900	0.0458	O	0.0458	0	0.0252	-0.4301	10.1016/j.pcrysgrow.2009.09.001
SrCO3 + SiO2 -> SrSiO3 + CO2	1200	-0.0761		-0.0151	0.0142	-0.008	-0.4294	10.1007/s10853-015-9100-3
3 BaCO3 + 2 Y2O3 -> Ba3Y4O9 + 3 CO2	1400	0.0464	O	0.0464	0	0.0255	-0.428	10.1016/j.materresbull.2018.02.015
1.5 Bi2O3 + 0.5 Y2O3 -> Y(BiO2)3	850	-0.0425	O	0.0211	0.0451	0.0255	-0.4278	10.1021/cm101130a
BaCO3 + ZrO2 -> BaZrO3 + CO2	1700	-0.1767		-0.0292	0.051	-0.0079	-0.4274	10.1016/j.ssi.2009.06.015
3 SrCO3 + 2 IrO2 -> Sr3Ir2O7 + 3 CO2	1000	0.0301	O	0.0453	0.0051	0.0257	-0.4268	10.1016/j.jssc.2004.06.056
3 WO3 + Y2O3 -> Y2(WO4)3	1000	-0.5484	O	-0.0951	0.2746	0.0259	-0.4252	10.1016/j.ceramint.2016.09.039
2 CuO + V2O5 -> V2Cu2O7	120	-0.0265		-0.0112	0	-0.0077	-0.425	10.1016/j.jpowsour.2012.11.128
8 CeO2 + Gd2O3 -> Ce8Gd2O19	1600	-0.2772	O	-0.0205	0.14	0.0261	-0.4245	10.1016/j.jpowsour.2012.12.084
K2CO3 + 4 TiO2 -> K2Ti4O9 + CO2	1000	-0.0321	O	0.0328	0.0324	0.0261	-0.424	10.1016/j.electacta.2013.08.148
BaCO3 + Sc2O3 -> BaSc2O4 + CO2	1400	-0.0138		-0.0138	0	-0.0076	-0.4238	10.1039/C4DT00426D
CaCO3 + ZrO2 -> CaZrO3 + CO2	1100	-0.0695		-0.0291	0.0277	-0.0076	-0.4235	10.1016/j.jeurceramsoc.2017.08.016
SrCO3 + LiP(HO2)2 -> SrLiPO4 + CO2 + H2O	600	-0.1366	O	0.0246	0.0641	0.0263	-0.4232	10.1016/j.poly.2016.01.016
WO3 + 3 CaCO3 -> Ca3WO6 + 3 CO2	1250	-0.5073	O	-0.0473	0.219	0.0265	-0.4214	10.1007/s10854-016-4848-z
2 SrCO3 + Nb2O5 -> Sr2Nb2O7 + 2 CO2	1200	-0.4299	O	-0.004	0.1587	0.0266	-0.4208	10.1007/s10854-016-6046-4
BaCO3 + 0.5 Bi2O3 + 0.25 O2 -> BaBiO3 + CO2	800	-0.0018	O	0.0352	0.0247	0.0268	-0.4198	10.1016/j.elecom.2005.09.012
Co + 3 Sb -> CoSb3	1600	-0.0797		-0.0125	0.014	-0.0073	-0.4197	10.1007/s10854-014-2109-6
MoO3 + ZnO -> ZnMoO4	600	-0.1077		-0.018	0.0258	-0.0073	-0.4192	10.1016/j.jssc.2015.10.008
K2CO3 + 3 MoO3 -> K2Mo3O10 + CO2	440	-0.3903	O	-0.0264	0.1729	0.0269	-0.419	10.1111/jace.12646
K2CO3 + 2 TiO2 -> K2Ti2O5 + CO2	910	-0.0219		-0.0108	0	-0.0071	-0.4165	10.1016/j.jssc.2004.09.030
2 PdO + La2O3 -> La2Pd2O5	1202	-0.1373		-0.0207	0.0357	-0.007	-0.4155	10.1016/S1293-2558(01)01236-5
8 CeO2 + Gd2O3 -> Ce8Gd2O19	800	-0.0427		-0.006	0	-0.007	-0.4153	10.1007/s10854-011-0493-8
2 TiO2 + BaCO3 -> BaTi2O5 + CO2	800	-0.0212		-0.0107	0	-0.0069	-0.4149	10.1007/s10854-011-0475-x
Mn2O3 + 0.5 Tm2O3 + 0.25 O2 -> TmMn2O5	1080	-0.271	O	-0.0221	0.1437	0.0276	-0.4143	10.1038/srep34767
SrCO3 + SnO2 -> SrSnO3 + CO2	1380	-0.1276		-0.0148	0.028	-0.0068	-0.4133	10.1111/j.1551-2916.2008.02404.x
SiO2 + 6 Bi2O3 -> Si(Bi3O5)4	760	0.0155	O	0.0382	0.0202	0.0278	-0.4129	10.1016/j.apt.2016.03.015
2 SrCO3 + V2O5 -> Sr2V2O7 + 2 CO2	800	-0.1578		-0.03	0.05	-0.0068	-0.4128	10.1016/j.matdes.2017.05.056
SiO2 + 4 LiHO -> Li4SiO4 + 2 H2O	700	-0.0489		-0.0041	0	-0.0067	-0.4121	10.1016/j.tca.2012.11.018
SiO2 + 2 MgO -> Mg2SiO4	1600	0.0509	O	0.0509	0	0.028	-0.4119	10.1111/j.1551-2916.2007.01656.x
2 LiH3O2 + TiO2 -> Li2TiO3 + 3 H2O	750	-0.0928	O	0.0048	0.0782	0.0281	-0.4114	10.1039/c5cp02999f
NiO + Nb2O5 -> Nb2NiO6	1200	-0.1105	O	0.0159	0.0711	0.0281	-0.4112	10.1016/S0360-3199(02)00158-1
CdI2 + 2 AgI -> Cd(AgI2)2	400	-0.012		-0.012	0	-0.0066	-0.4103	10.1016/s0022-3697(96)00116-3
2 La2O3 + Ga2O3 -> La4Ga2O9	700	-0.1108		-0.0192	0.0292	-0.0066	-0.41	10.1016/s0167-2738(98)00162-3
2 SiO2 + Lu2O3 -> Lu2Si2O7	1000	0.0185	O	0.0455	0.0135	0.0284	-0.4092	10.1039/B919658G
2 Ce + 17 Fe -> Ce2Fe17	800	-0.0401		-0.0056	0.0003	-0.0064	-0.4075	10.1016/j.jmmm.2016.10.025
HfO2 + BaCO3 -> BaHfO3 + CO2	800	-0.0361		-0.0116	0.0058	-0.0062	-0.4051	10.1016/j.radmeas.2009.12.010
8 CeO2 + Gd2O3 -> Ce8Gd2O19	1350	-0.0791		-0.0058	0.0096	-0.0062	-0.4048	10.1016/j.ijhydene.2010.02.037
BaCO3 + 0.5 Bi2O3 + 0.25 O2 -> BaBiO3 + CO2	800	0.0223	O	0.0448	0.015	0.0291	-0.4045	10.1016/j.tca.2005.01.027
LaF3 + 2 ZrF4 -> LaZr2F11	600	-0.1282		-0.0068	0.0217	-0.0061	-0.4037	10.1016/j.jssc.2012.12.016
Al + Ni -> AlNi	1200	-0.5026		-0.0149	0.113	-0.0061	-0.4037	10.1016/j.msea.2007.05.048
NiO + Nb2O5 -> Nb2NiO6	120	-0.031		-0.0095	0.0029	-0.0061	-0.4032	10.1016/j.matlet.2006.05.028
1.5 Li2O + 0.5 V2O5 -> Li3VO4	800	-0.7401	O	-0.0787	0.3088	0.0295	-0.402	10.1016/j.ssi.2003.09.013
0.5 Li2O + 0.5 Fe2O3 -> LiFeO2	850	-0.1735	O	-0.0057	0.11	0.0296	-0.4016	10.1016/j.cej.2017.06.135
NiO + MgO -> MgNiO2	1150	-0.05	O	0.0262	0.0508	0.0296	-0.4012	10.1016/j.apcata.2005.06.022
TiO2 + 4 SnO2 -> Ti(Sn2O5)2	600	0.0541	O	0.0541	0	0.0298	-0.4005	10.1016/j.snb.2006.08.016
LiH3O2 + FeHO2 -> LiFeO2 + 2 H2O	400	-0.0613	O	0.0095	0.0708	0.03	-0.3989	10.1016/j.electacta.2013.06.130
0.5 Bi2Te3 + 1.5 Sb2Te3 -> Bi(SbTe2)3	800	-0.0103		-0.0103	0	-0.0057	-0.3976	10.1016/j.nanoen.2015.02.001
3 GeO2 + 2 Bi2O3 -> Ge3(BiO3)4	1050	-0.1309		-0.0314	0.0479	-0.0057	-0.3976	10.1016/j.solidstatesciences.2010.10.007
0.5 La2O3 + 0.5 Fe2O3 -> LaFeO3	1400	-0.0933		-0.0192	0.0274	-0.0056	-0.3973	10.1016/j.matlet.2016.01.117
SrCO3 + ZrO2 -> SrZrO3 + CO2	1480	-0.3975	O	-0.0444	0.2	0.0303	-0.3972	10.1016/s0025-5408(98)00209-8
TiO2 + Li2CO3 -> Li2TiO3 + CO2	1000	-0.0414	O	0.0372	0.0393	0.0303	-0.3971	10.1016/j.materresbull.2008.03.015
ZnO + Nb2O5 -> Nb2ZnO6	1100	-0.0103		-0.0101	0	-0.0056	-0.3964	10.1016/j.sna.2014.05.009
WO3 + 2 SnO -> Sn2WO5	540	-0.0754		-0.0189	0.0234	-0.0055	-0.3956	10.1021/ic700740m
Nb2O5 + ZnO -> Nb2ZnO6	1000	-0.01		-0.01	0	-0.0055	-0.3954	10.1016/s0921-5107(02)00525-1
SrCO3 + SiO2 -> SrSiO3 + CO2	1250	-0.0829		-0.0128	0.0191	-0.0055	-0.3947	10.1021/ic500891j
SrCO3 + 0.5 Mn2O3 + 0.25 O2 -> SrMnO3 + CO2	1000	-0.1253	O	-0.0146	0.1106	0.0307	-0.3946	10.1103/PhysRevB.75.104417
Nb2O5 + ZnO -> Nb2ZnO6	1130	-0.0103		-0.0098	0	-0.0054	-0.3946	10.1016/s0272-8842(02)00202-x
SiO2 + 4 LiHO -> Li4SiO4 + 2 H2O	800	-0.0357		-0.004	0	-0.0054	-0.3936	10.1007/s10853-010-4383-x
Cu + S -> CuS	650	-0.3801		-0.027	0.0997	-0.0053	-0.3926	10.1021/acs.chemmater.5b03785
ZnO + Nb2O5 -> Nb2ZnO6	800	-0.0096		-0.0096	0	-0.0053	-0.3924	10.1111/j.1551-2916.2005.00391.x
3 Nb2O5 + 2 K2CO3 -> K4Nb6O17 + 2 CO2	1200	-0.1156		-0.0234	0.0374	-0.0053	-0.3922	10.1016/j.jssc.2005.09.038
Rh2O3 + ZnO -> Zn(RhO2)2	1200	-0.0956		-0.043	0.0526	-0.0052	-0.3919	10.1103/PhysRevB.81.075112
Y2O3 + 2 MoO2 -> Y2Mo2O7	1300	-0.0896		-0.014	0.0223	-0.0052	-0.3916	10.1103/PhysRevB.79.014427
CaCO3 + ZrO2 -> CaZrO3 + CO2	1280	-0.2739	O	-0.0675	0.1976	0.0312	-0.3916	10.1007/s10854-015-3866-6
0.5 Fe2O3 + 0.5 Na2O2 -> NaFeO2 + 0.25 O2	800	-0.3032	O	-0.0187	0.1554	0.0312	-0.3913	10.1039/b002975k
4 TiO2 + K2CO3 -> K2Ti4O9 + CO2	1080	-0.0339	O	0.0401	0.037	0.0313	-0.3906	10.1039/C6TA04117E
0.5 Nd2O3 + 0.5 Cu2O -> NdCuO2	950	-0.075		-0.0248	0.0302	-0.0051	-0.3896	10.1016/j.jpcs.2012.05.004
0.5 La2O3 + 0.5 Y2O3 -> LaYO3	1200	-0.0092		-0.0092	0	-0.0051	-0.3895	10.1016/j.solidstatesciences.2009.04.006
4 LiH3O2 + SiO2 -> Li4SiO4 + 6 H2O	1000	-0.0909	O	-0.0002	0.0907	0.0316	-0.3885	10.1016/j.jnucmat.2017.05.029
0.5 Li2CO3 + 0.5 Sc2O3 -> LiScO2 + 0.5 CO2	1400	-0.009		-0.009	0	-0.0049	-0.3879	10.1021/cm060590l
GeO2 + 2 CoO -> Co2GeO4	1100	-0.0337		-0.0076	0.0042	-0.0049	-0.3872	10.1016/j.jct.2003.12.011
ZnO + Nb2O5 -> Nb2ZnO6	1250	-0.0106		-0.0085	0	-0.0049	-0.3871	10.1016/j.sna.2013.07.024
0.5 Bi2O3 + 0.5 Fe2O3 -> FeBiO3	600	-0.0727	O	0.034	0.0533	0.032	-0.386	10.1016/j.materresbull.2013.12.048
0.3333 Li3PO4 + 0.3333 Fe3(PO4)2 -> LiFePO4	600	-0.0197		-0.0084	0.0021	-0.0048	-0.3859	10.1016/j.ssi.2013.11.008
2 LiH3O2 + MoO3 -> Li2MoO4 + 3 H2O	800	-0.1563		-0.0567	0.0808	-0.0048	-0.3857	10.1039/b908266b
3 Nb2O5 + 2 K2CO3 -> K4Nb6O17 + 2 CO2	1130	-0.1124		-0.0225	0.0369	-0.0048	-0.3854	10.1016/j.supflu.2007.09.005
4 MgO + Nb2O5 -> Mg4Nb2O9	800	-0.0614		-0.0163	0.0195	-0.0047	-0.3845	10.1016/j.mseb.2006.04.034
NiO + 0.5 Sm2O3 + 0.25 O2 -> SmNiO3	800	0.0587	O	0.0587	0	0.0323	-0.3844	10.1016/j.materresbull.2004.02.005
0.5 Li2CO3 + 0.3333 Co3O4 + 0.08333 O2 -> LiCoO2 + 0.5 CO2	400	0.019	O	0.0399	0.0283	0.0326	-0.3824	10.1016/j.jpowsour.2007.06.227
3 Nb2O5 + 2 K2CO3 -> K4Nb6O17 + 2 CO2	1100	-0.1109		-0.0221	0.0367	-0.0045	-0.3821	10.1016/j.micromeso.2009.11.033
3.5 Li2O + 0.5 Bi2O3 + 0.5 O2 -> Li7BiO6	625	-0.1681	O	0.0429	0.067	0.0326	-0.3821	10.1016/j.jechem.2016.05.001
MnH2SO5 -> MnSO4 + H2O	800	-0.0082		-0.0082	0	-0.0045	-0.382	10.1016/j.jeurceramsoc.2018.04.005
Nb2O5 + ZnO -> Nb2ZnO6	120	-0.0081		-0.0081	0	-0.0045	-0.3811	10.1016/j.matlet.2006.02.004
0.5 Li2O + 0.5 Fe2O3 -> LiFeO2	900	-0.1719	O	-0.0017	0.1128	0.0328	-0.381	10.1149/1.1370962
ZnO + Nb2O5 -> Nb2ZnO6	80	-0.008		-0.008	0	-0.0044	-0.3804	10.1111/j.1551-2916.2009.03260.x
Rh2O3 + ZnO -> Zn(RhO2)2	1000	-0.0859		-0.0382	0.0477	-0.0043	-0.3794	10.1016/j.ijhydene.2011.09.098
LiP(HO2)2 + MnO -> LiMnPO4 + H2O	900	-0.0839		-0.0005	0.0096	-0.0043	-0.379	10.1021/cm303005d
WO3 + Eu2O3 -> Eu2WO6	1100	-0.5256	O	-0.0549	0.2454	0.0332	-0.3787	10.1016/j.matlet.2009.02.018
TiO2 + CaCO3 -> CaTiO3 + CO2	1100	-0.1744	O	0.0047	0.1078	0.0332	-0.3786	10.1007/s10854-015-4231-5
3 GeO2 + 2 Bi2O3 -> Ge3(BiO3)4	1150	-0.1345		-0.0314	0.0519	-0.0042	-0.3781	10.1016/j.nima.2010.12.076
ZnO + Nb2O5 -> Nb2ZnO6	1400	-0.0109		-0.0069	0	-0.0042	-0.3778	10.1016/j.mseb.2004.01.006
8 CeO2 + Gd2O3 -> Ce8Gd2O19	1550	-0.0923		-0.0058	0.017	-0.0042	-0.3776	10.1016/j.ijhydene.2014.09.091
0.5 Bi2O3 + 0.5 Sc2O3 -> ScBiO3	800	-0.0076		-0.0076	0	-0.0042	-0.3774	10.1103/PhysRevB.83.024106
3 MnO + TeO3 -> Mn3TeO6	997	-0.2167		-0.0313	0.0702	-0.0042	-0.3773	10.1016/j.materresbull.2011.07.041
2 ZnO + SiO2 -> Zn2SiO4	1050	0.0608	O	0.0608	0	0.0334	-0.377	10.1016/j.jlumin.2016.06.048
2 CaCO3 + Fe2O3 -> Ca2Fe2O5 + 2 CO2	1050	-0.049		-0.0088	0.0105	-0.0041	-0.3768	10.1016/j.fuproc.2015.11.018
0.5 Nb2O5 + 0.5 Cr2O3 -> NbCrO4	1250	-0.0074		-0.0074	0	-0.0041	-0.376	10.1016/j.solidstatesciences.2008.05.009
Y2O3 + SiO2 -> Y2SiO5	1520	-0.0074		-0.0074	0	-0.0041	-0.3759	10.1021/jp412702g
2 LiH3O2 + TiO2 -> Li2TiO3 + 3 H2O	800	-0.0946	O	0.0064	0.0894	0.0337	-0.3756	10.1016/j.jpowsour.2009.05.016
MgO + Mn2O3 -> MgMn2O4	1200	-0.0546		-0.0135	0.017	-0.0039	-0.3735	10.1103/PhysRevB.71.174102
CuH4(ClO)2 -> CuCl2 + 2 H2O	375	0.0293	O	0.0347	0.0347	0.0342	-0.3724	10.1016/j.apcatb.2012.04.035
0.5 Li2O + 0.5 La2O3 -> LiLaO2	800	-0.0069		-0.0069	0	-0.0038	-0.3722	10.1016/j.ssi.2015.09.001
2 ZnO + 3 TeO2 -> Zn2Te3O8	500	-0.0513		-0.0019	0.0049	-0.0038	-0.3721	10.1111/j.1551-2916.2007.01673.x
2 K2CO3 + 3 Nb2O5 -> K4Nb6O17 + 2 CO2	1000	-0.1057		-0.0208	0.036	-0.0037	-0.3713	10.1016/j.apcata.2011.12.027
0.5 Nb2O5 + 0.5 Li2CO3 -> LiNbO3 + 0.5 CO2	600	-0.0197		-0.0066	0.0028	-0.0037	-0.3707	10.1016/j.partic.2017.02.006
0.5 K2CO3 + 0.5 Ta2O5 -> KTaO3 + 0.5 CO2	1350	-0.0969		-0.0218	0.0352	-0.0037	-0.3704	10.1016/j.jeurceramsoc.2011.06.012
WO3 + MnO -> MnWO4	500	-0.1043		-0.0133	0.0284	-0.0036	-0.3701	10.1103/PhysRevB.77.064408
0.5 Nb2O5 + 0.5 Cr2O3 -> NbCrO4	1150	-0.0065		-0.0065	0	-0.0036	-0.3693	10.1016/j.ceramint.2014.04.053
2 ZnO + 3 TeO2 -> Zn2Te3O8	800	-0.0622		-0.0012	0.0071	-0.0036	-0.3692	10.1111/j.1744-7402.2008.02296.x
3 GeO2 + 2 Bi2O3 -> Ge3(BiO3)4	1200	-0.1363		-0.0314	0.0539	-0.0035	-0.3683	10.1002/jrs.4175
0.5 Bi2O3 + 0.5 Fe2O3 -> FeBiO3	650	-0.0771	O	0.0374	0.0572	0.0349	-0.3679	10.1111/j.1744-7402.2010.02577.x
3 SiO2 + 2 Bi2O3 -> Si3(BiO3)4	800	-0.0063		-0.0063	0	-0.0035	-0.3678	10.1038/srep42464
BaCO3 + Ta2O5 -> BaTa2O6 + CO2	800	-0.0977		-0.0177	0.0319	-0.0034	-0.3666	10.1016/j.solidstatesciences.2014.08.015
Sb2O3 + ZnO + O2 -> Zn(SbO3)2	1000	-0.8597	O	-0.3289	0.5979	0.0351	-0.3666	10.1016/j.materresbull.2012.12.007
SiO2 + 2 Li2CO3 -> Li4SiO4 + 2 CO2	1150	-0.0101		-0.0052	0	-0.0033	-0.3662	10.1016/S0022-3115(00)00364-0
Y2O3 + SiO2 -> Y2SiO5	1550	-0.006		-0.006	0	-0.0033	-0.3655	10.1016/j.ceramint.2016.06.128
3 CaCO3 + WO3 -> Ca3WO6 + 3 CO2	1300	-0.5388	O	-0.0548	0.2529	0.0353	-0.3654	10.1007/s00339-013-7950-6
TiO2 + Li2CO3 -> Li2TiO3 + CO2	1100	-0.0482	O	0.0427	0.0469	0.0355	-0.3639	10.1016/j.mseb.2014.11.004
NiO + LiHO + 0.25 O2 -> LiNiO2 + 0.5 H2O	600	0.0646	O	0.0646	0	0.0355	-0.3638	10.1016/s0167-577x(01)00474-8
WO3 + Tl2CO3 -> Tl2WO4 + CO2	650	-0.101		-0.0334	0.0489	-0.0031	-0.3631	10.1016/s0022-3697(98)00339-4
2 SrCO3 + SiO2 -> Sr2SiO4 + 2 CO2	1200	-0.1585	O	0.0443	0.0707	0.0359	-0.3614	10.1016/j.materresbull.2012.02.047
Nb2O5 + BaCO3 -> BaNb2O6 + CO2	1340	-0.4264	O	-0.0208	0.1954	0.0359	-0.3612	10.1007/s10854-013-1347-3
0.5 La2O3 + 0.5 Fe2O3 -> LaFeO3	1500	-0.0951		-0.017	0.0317	-0.0029	-0.3601	10.1016/j.matlet.2009.11.037
SiO2 + Gd2O3 -> Gd2SiO5	800	-0.019		-0.0037	0.0015	-0.0029	-0.36	10.1016/j.jcrysgro.2006.06.019
Nb2O5 + CaCO3 -> CaNb2O6 + CO2	800	-0.0802		-0.0076	0.019	-0.0029	-0.3599	10.1016/j.mseb.2006.04.046
2 Li2CO3 + SiO2 -> Li4SiO4 + 2 CO2	1100	-0.008		-0.0046	0	-0.0029	-0.3597	10.1016/j.apenergy.2015.07.008
0.5 Na2SO4 + 1.5 K2SO4 -> K3Na(SO4)2	1000	-0.1499		-0.0164	0.0434	-0.0028	-0.3593	10.1016/j.radmeas.2016.07.003
4 TiO2 + K2CO3 -> K2Ti4O9 + CO2	90	0.0659	O	0.0659	0	0.0362	-0.3592	10.1016/j.materresbull.2014.05.043
Nb2O5 + 3 ZnO -> Nb2Zn3O8	120	0.033	O	0.0572	0.0161	0.0363	-0.359	10.1016/j.ceramint.2012.10.088
Rh2O3 + ZnO -> Zn(RhO2)2	800	-0.0763		-0.0328	0.0435	-0.0028	-0.3589	10.1103/PhysRevB.84.064109
0.5 Ho2O3 + MnO2 -> HoMnO3 + 0.25 O2	1050	-0.237	O	0.0272	0.1063	0.0364	-0.3584	10.1039/c7cp03556j
SrCO3 + ZrO2 -> SrZrO3 + CO2	1300	-0.1129		-0.0183	0.0373	-0.0027	-0.3579	10.1016/j.jlumin.2013.06.033
0.5 Ga2O3 + 0.5 Fe2O3 -> GaFeO3	1300	-0.0157		-0.0025	0	-0.0027	-0.3573	10.1016/j.jssc.2011.07.006
Ce + 3 Al -> CeAl3	800	-0.329		0.0147	0.0526	-0.0026	-0.3562	10.1016/j.enconman.2014.07.050
CuO + 0.5 Fe2O3 -> FeCuO2 + 0.25 O2	850	0.0668	O	0.0668	0	0.0367	-0.3561	10.1007/s00339-018-1729-8
NiO + 0.5 La2O3 + 0.25 O2 -> LaNiO3	950	0.0668	O	0.0668	0	0.0367	-0.3561	10.1016/S0040-6090(02)00238-9
Nb2O5 + 1.333 Co3O4 -> Nb2Co4O9 + 0.6667 O2	1100	-0.0649	O	0.0182	0.0781	0.0368	-0.3555	10.1016/j.jcrysgro.2015.03.045
TiO2 + MgO -> MgTiO3	1000	-0.019	O	0.0511	0.0351	0.0369	-0.3552	10.1016/j.apsusc.2013.07.155
HfC + TaC -> HfTaC2	60	-0.0046		-0.0046	0	-0.0025	-0.3551	10.1016/j.jeurceramsoc.2016.02.009
KCl + MgCl2 -> KMgCl3	400	-0.0184		-0.0028	0.0014	-0.0025	-0.3542	10.1016/j.jlumin.2014.09.049
SrCO3 + ZrO2 -> SrZrO3 + CO2	1500	-0.4083	O	-0.0436	0.2168	0.0371	-0.3538	10.1016/s0925-8388(02)01068-x
0.5 V2O5 + 0.5 Sc2O3 -> ScVO4	1100	-0.0655		-0.0282	0.0374	-0.0024	-0.3535	10.1103/PhysRevB.83.064111
BaCO3 + ZrO2 -> BaZrO3 + CO2	1000	-0.0414		-0.0081	0.012	-0.0024	-0.3531	10.1016/s0925-8388(98)00548-9
Si3N4 + Y2O3 -> Y2Si3N4O3	1600	0.0564	N	0.0662	0.0043	0.0374	-0.3522	10.1149/2.002203jes
2 SrCO3 + Nb2O5 -> Sr2Nb2O7 + 2 CO2	1400	-0.5305	O	-0.0276	0.229	0.0376	-0.3509	10.1039/c3ce40469b
MgO + WO3 -> MgWO4	1200	-0.1382	O	0.0226	0.0917	0.0376	-0.3506	10.1016/j.jeurceramsoc.2011.10.042
SiO2 + 2 Li2CO3 -> Li4SiO4 + 2 CO2	1020	-0.0043		-0.0038	0	-0.0021	-0.3498	10.1016/j.ssi.2010.12.001
2 K2CO3 + 5 ZrO2 -> K4Zr5O12 + 2 CO2	800	0.0688	O	0.0688	0	0.0378	-0.3492	10.1016/j.jiec.2010.01.019
3 SiO2 + 2 Bi2O3 -> Si3(BiO3)4	850	-0.0038		-0.0038	0	-0.0021	-0.3491	10.1016/j.matlet.2014.07.167
BaCO3 + 4 TeO2 -> BaTe4O9 + CO2	500	-0.0485		-0.0054	0.0116	-0.0021	-0.3487	10.1111/j.1551-2916.2005.00613.x
LiH3O2 + 0.5 Mn2O3 -> LiMnO2 + 1.5 H2O	400	-0.0373		-0.0028	0.0066	-0.002	-0.3482	10.1021/cm0101935
ZrO2 + SrO -> SrZrO3	1400	-0.2089		-0.0149	0.057	-0.0019	-0.3471	10.1016/j.molstruc.2012.10.023
0.5 Li2CO3 + 2 MnO2 -> LiMn2O4 + 0.5 CO2 + 0.25 O2	700	-0.0319	O	0.0412	0.0509	0.0383	-0.3466	10.1016/j.jpowsour.2008.10.046
0.5 P2S5 + 1.5 Li2S -> Li3PS4	550	-0.1076		-0.0348	0.0546	-0.0018	-0.3458	10.1021/cm5012058
CuO + 2 LiH3O2 -> Li2CuO2 + 3 H2O	700	-0.0207	O	0.0398	0.0502	0.0384	-0.3455	10.1016/j.jssc.2009.08.019
Bi2O3 + 2 SrO -> Sr2Bi2O5	800	-0.15		-0.0121	0.0414	-0.0018	-0.3454	10.1016/j.jssc.2005.11.018
CaO + Rh2O3 -> Ca(RhO2)2	800	-0.1036		-0.0245	0.0435	-0.0018	-0.3453	10.1021/cm0483846
CaCO3 + RuO2 -> CaRuO3 + CO2	1200	-0.1712	O	0.0043	0.1193	0.0385	-0.3451	10.1016/S0022-4596(03)00386-4
NiO + LiH3O2 + 0.25 O2 -> LiNiO2 + 1.5 H2O	650	0.0257	O	0.0528	0.0271	0.0385	-0.3449	10.1016/s0378-7753(98)00153-0
SiO2 + 2 Li2CO3 -> Li4SiO4 + 2 CO2	1000	-0.0032		-0.0032	0	-0.0018	-0.3446	10.1149/2.0771508jes
2.5 Li2O + 0.5 Fe2O3 -> Li5FeO4	900	-0.1021		-0.0161	0.0349	-0.0017	-0.3445	10.1016/j.jpowsour.2005.03.010
NiO + 0.5 Li2O + 0.25 O2 -> LiNiO2	800	0.032	O	0.0579	0.0208	0.0386	-0.3444	10.1016/S0038-1098(01)00220-4
LiHO + 2 MnO2 -> LiMn2O4 + 0.5 H2O + 0.25 O2	1000	-0.0517	O	0.031	0.0666	0.0388	-0.3435	10.1039/c0jm01971b
0.5 V2O5 + 0.5 Sc2O3 -> ScVO4	1000	-0.0696		-0.0289	0.0407	-0.0016	-0.3431	10.1007/s10853-017-1329-6
3.5 CaO + 1.5 CaP2(H2O3)3 -> Ca5P3HO13 + 4 H2O	1100	-0.2901	O	0.0363	0.1145	0.0389	-0.3428	10.1016/j.surfcoat.2012.12.023
2 ZnO + SiO2 -> Zn2SiO4	1150	0.0708	O	0.0708	0	0.0389	-0.3423	10.1016/j.jeurceramsoc.2005.09.008
Nb2O5 + CoO -> Nb2CoO6	1275	-0.0245		-0.0039	0.0059	-0.0015	-0.3417	10.1016/j.matlet.2016.05.009
0.5 BaCl2 + 0.5 BaBr2 -> BaBrCl	800	-0.0028		-0.0028	0	-0.0015	-0.3417	10.1016/j.jlumin.2013.01.017
NiO + SnO2 -> NiSnO3	400	-0.0028		-0.0028	0	-0.0015	-0.3416	10.1039/c5cp07961f
TiO2 + CaO -> CaTiO3	800	-0.096		-0.0065	0.0245	-0.0015	-0.3411	10.1002/jbm.a.34752
CuO + Ta2O5 -> Ta2CuO6	1060	-0.0032		-0.0024	0	-0.0014	-0.3397	10.1016/j.materresbull.2015.02.012
SnO2 + ZnO -> ZnSnO3	220	0.0627	O	0.0702	0.0037	0.0395	-0.3386	10.1016/S0921-5107(02)00064-8
Nb2O5 + CoO -> Nb2CoO6	1300	-0.0245		-0.0036	0.0062	-0.0013	-0.338	10.1007/s10854-016-5252-4
CuO + Ta2O5 -> Ta2CuO6	1180	-0.0059		-0.0015	0	-0.0013	-0.3379	10.1016/j.jeurceramsoc.2008.01.015
0.5 Ta2O5 + 1.5 Li2CO3 -> Li3TaO4 + 1.5 CO2	1000	-0.0563		-0.0052	0.015	-0.0012	-0.3373	10.1016/j.jnucmat.2009.11.017
TiO2 + CoO -> TiCoO3	1200	0.0723	O	0.0723	0	0.0398	-0.3371	10.1016/j.matchemphys.2016.04.005
0.5 Li2CO3 + 2 MnO2 -> LiMn2O4 + 0.5 CO2 + 0.25 O2	750	-0.038	O	0.039	0.0583	0.04	-0.3358	10.1016/j.materresbull.2015.06.051
2 Li2CO3 + 5 TiO2 -> Li4Ti5O12 + 2 CO2	700	0.0429	O	0.0733	0.0061	0.04	-0.3355	10.1021/jp111353e
NiO + LiH3O2 + 0.25 O2 -> LiNiO2 + 1.5 H2O	700	0.0148	O	0.0503	0.0355	0.0401	-0.3351	10.1016/j.ijhydene.2012.11.070
MgO + WO3 -> MgWO4	900	-0.0616		-0.0066	0.018	-0.001	-0.3348	10.1016/j.matlet.2015.05.111
3 MoO3 + Gd2O3 -> Gd2(MoO4)3	800	-0.247		-0.0454	0.098	-0.001	-0.3347	10.1016/j.jlumin.2009.11.016
Li2CO3 + SnO2 -> Li2SnO3 + CO2	800	-0.0018		-0.0018	0	-0.001	-0.3342	10.1039/b715679k
0.5 Nb2O5 + 0.5 Cu2O -> NbCuO3	800	-0.0175		-0.0079	0.0096	-0.001	-0.3341	10.1039/C4CE01587H
SnO2 + 2 CdO -> Cd2SnO4	1175	-0.1142		-0.0055	0.0287	-0.001	-0.334	10.1021/cm000101w
CaH4(ClO)2 + Ca2SiO4 -> Ca3Si(ClO2)2 + 2 H2O	1250	0.0115	O	0.0493	0.0377	0.0403	-0.3338	10.1021/jp5002379
0.5 K2CO3 + 0.5 Ta2O5 -> KTaO3 + 0.5 CO2	1000	-0.0852		-0.0163	0.0331	-0.001	-0.3338	10.1021/cm0004735
SrCO3 + KP(HO2)2 -> KSrPO4 + CO2 + H2O	1300	-0.2685	O	0.009	0.1403	0.0403	-0.3336	10.1149/1.2953591
SrCO3 + ZrO2 -> SrZrO3 + CO2	1250	-0.103		-0.0145	0.0353	-0.0009	-0.3334	10.1016/S0022-3115(02)01648-3
2 Sb + 3 Te -> Sb2Te3	800	-0.3473		-0.0037	0.0789	-0.0009	-0.3328	10.1016/j.mssp.2012.04.006
3 TeO2 + TiO2 -> TiTe3O8	800	-0.0016		-0.0016	0	-0.0009	-0.3326	10.1016/s0022-3093(98)00811-4
6 SrCO3 + 1.667 Co3O4 + 1.167 O2 -> Sr6(CoO3)5 + 6 CO2	900	0.0683	O	0.072	0.0031	0.0406	-0.3318	10.1103/PhysRevB.82.085110
0.5 Li2CO3 + 2 MnO2 -> LiMn2O4 + 0.5 CO2 + 0.25 O2	780	-0.0404	O	0.0383	0.061	0.0406	-0.3317	10.1002/anie.201203581
Ni(HO)2 + LiHO + 0.25 O2 -> LiNiO2 + 1.5 H2O	770	0.074	O	0.074	0	0.0407	-0.3313	10.1016/s0378-7753(01)00624-3
AlNi + 2 Ni -> AlNi3	800	-0.0535		-0.0083	0.0185	-0.0008	-0.3311	10.1016/j.ijrmhm.2017.01.009
0.5 Li2CO3 + 0.5 Nb2O5 -> LiNbO3 + 0.5 CO2	1100	-0.1034	O	0.0286	0.085	0.0408	-0.3308	10.1016/j.optcom.2012.05.008
V2O5 + CaCO3 -> CaV2O6 + CO2	625	-0.4031	O	-0.0627	0.243	0.0408	-0.3306	10.1007/s10854-015-3414-4
3 SiO2 + 2 Bi2O3 -> Si3(BiO3)4	900	-0.0013		-0.0013	0	-0.0007	-0.3304	10.1111/j.1551-2916.2008.02819.x
ZnO + MoO3 -> ZnMoO4	800	-0.1256		-0.0191	0.0455	-0.0007	-0.3299	10.1038/srep27657
0.5 Eu2O3 + 0.5 Fe2O3 -> EuFeO3	1100	-0.0569	O	0.0477	0.0561	0.041	-0.3293	10.1111/j.1551-2916.2011.04522.x
CuO + 2 NaPH4O5 -> Na2CuP2O7 + 4 H2O	800	-0.0395		-0.016	0.0235	-0.0006	-0.3285	10.1103/PhysRevB.84.174436
In2O3 + 3 ZnO -> Zn3In2O6	1400	-0.0416		-0.0059	0.0139	-0.0006	-0.3283	10.1039/c7tc02178j
In2O3 + 3 ZnO -> Zn3In2O6	1350	-0.0393		-0.0056	0.0131	-0.0006	-0.3282	10.1016/s0040-6090(99)01098-6
2.5 Al2O3 + 1.5 Lu2O3 -> Lu3Al5O12	1727	-0.2338	O	-0.0451	0.1887	0.0412	-0.328	10.1016/j.optmat.2017.05.054
SnO2 + 2 CdO -> Cd2SnO4	800	-0.0945		-0.0042	0.0241	-0.0005	-0.3274	10.1016/j.ceramint.2017.11.005
3 YFeO3 + Fe2O3 -> Y3Fe5O12	1475	-0.0008		-0.0008	0	-0.0004	-0.3267	10.1016/0025-5408(87)90212-1
0.5 Li2CO3 + 2 MnO2 -> LiMn2O4 + 0.5 CO2 + 0.25 O2	797	-0.0418	O	0.0388	0.0626	0.0415	-0.3267	10.1016/s0167-2738(98)00246-x
0.5 K2CO3 + 0.5 Ta2O5 -> KTaO3 + 0.5 CO2	950	-0.0829		-0.0153	0.0328	-0.0004	-0.3263	10.1016/j.jssc.2010.09.011
NiO + TiO2 -> TiNiO3	1100	0.031	O	0.0624	0.023	0.0415	-0.3262	10.1039/c6ce00306k
CaCO3 + ZrO2 -> CaZrO3 + CO2	800	-0.0153		-0.0028	0.0053	-0.0004	-0.3262	10.1016/S0167-2738(01)00928-6
0.5 Li2CO3 + 2 MnO2 -> LiMn2O4 + 0.5 CO2 + 0.25 O2	800	-0.042	O	0.0388	0.0629	0.0416	-0.326	10.1016/j.powtec.2015.09.031
4 SrCO3 + 1.5 Mn2O3 + 0.75 O2 -> Sr4Mn3O10 + 4 CO2	1200	-0.1503	O	0.0134	0.1127	0.0417	-0.325	10.1016/j.jmmm.2006.12.014
Li2CO3 + TiO2 -> Li2TiO3 + CO2	400	0.0759	O	0.0759	0	0.0417	-0.3248	10.1016/j.pmatsci.2016.09.004
3 SiO2 + 2 Bi2O3 -> Si3(BiO3)4	915	-0.0005		-0.0005	0	-0.0003	-0.3245	10.1111/j.1551-2916.2008.02657.x
Al + Ni -> AlNi	1050	-0.5347		-0.0158	0.1341	-0.0002	-0.3238	10.1016/j.wear.2008.02.005
0.5 La2O3 + 0.5 Fe2O3 -> LaFeO3	1600	-0.097		-0.0149	0.036	-0.0002	-0.3235	10.1016/j.matlet.2012.08.079
6 TiO2 + K2CO3 -> K2Ti6O13 + CO2	1080	-0.0245	O	0.0495	0.0493	0.042	-0.3232	10.1039/C6TA04117E
LiHO + Ni(HO)2 + 0.25 O2 -> LiNiO2 + 1.5 H2O	720	0.0764	O	0.0764	0	0.042	-0.3231	10.1016/j.ssi.2009.06.009
2 LiH3O2 + TiO2 -> Li2TiO3 + 3 H2O	875	-0.0972	O	0.0087	0.1066	0.0422	-0.3223	10.1016/S0378-7753(03)00169-1
NaF + 2 SnF2 -> NaSn2F5	800	-0.0195		-0.0008	0.0049	-0.0001	-0.3222	10.1016/j.mseb.2009.04.003
CdO + VO2 -> VCdO3	800	-0.0974		-0.0061	0.0275	-0.0001	-0.3222	10.1103/PhysRevB.84.144429
0.5 Na2RuO4 + 1.5 Rb2RuO4 -> Rb3Na(RuO4)2	800	-0.0001		-0.0001	0	-0.0001	-0.3214	10.1016/j.solidstatesciences.2006.01.004
14 MgO + 5 GeO2 -> Mg14Ge5O24	100	-0.1944	O	0.0307	0.1066	0.0423	-0.3211	10.1016/j.matlet.2013.08.098
2 CuO + V2O5 -> V2Cu2O7	850	-0.1979	O	-0.0298	0.1681	0.0424	-0.3205	10.1103/PhysRevB.92.024423
0.5 Fe2O3 + 2.5 Li2O -> Li5FeO4	850	-0.1007		-0.0139	0.0364	0.0001	-0.3199	10.1021/acs.jpcc.6b12431
WO3 + Bi2O3 -> Bi2WO6	800	-0.4399	O	-0.0486	0.2409	0.0425	-0.3199	10.1039/c2dt30097d
0.5 Li2CO3 + 0.5 Nb2O5 -> LiNbO3 + 0.5 CO2	650	-0.0237		-0.003	0.0084	0.0001	-0.3199	10.1016/j.jmmm.2017.03.022
SrCO3 + TeO2 -> SrTeO3 + CO2	800	-0.0939		0.0053	0.0157	0.0001	-0.3198	10.1016/j.solidstatesciences.2006.03.003
Ga2S3 + BaS -> Ba(GaS2)2	900	-0.1284		-0.01	0.0388	0.0001	-0.319	10.1016/j.jpcs.2005.02.003
LiF + YF3 -> LiYF4	650	0.0003		0.0003	0	0.0002	-0.3185	10.1016/j.tsf.2017.01.057
0.5 Li2CO3 + 2 MnO2 -> LiMn2O4 + 0.5 CO2 + 0.25 O2	830	-0.0445	O	0.0396	0.0656	0.0429	-0.3177	10.1016/j.matlet.2005.11.009
3 ZnO + In2O3 -> Zn3In2O6	800	-0.0137		-0.0015	0.0051	0.0002	-0.3174	10.1016/j.ssi.2004.03.028
2 BaCO3 + Sc2O3 -> Ba2Sc2O5 + 2 CO2	1600	-0.0596	O	0.0527	0.0561	0.043	-0.317	10.1016/j.ssi.2005.03.029
NaF + YF3 -> NaYF4	1100	0.0005		0.0005	0	0.0003	-0.317	10.1021/cg100932k
WO3 + Fe2O3 -> Fe2WO6	800	0.0005		0.0005	0	0.0003	-0.3169	10.1016/j.materresbull.2004.07.025
0.5 Y2O3 + MnO2 -> YMnO3 + 0.25 O2	1300	-0.2393	O	0.0058	0.1434	0.0432	-0.3158	10.1021/cm9021276
0.5 Ga2O3 + 0.5 Fe2O3 -> GaFeO3	800	0.0007		0.0007	0	0.0004	-0.3155	10.1016/j.jeurceramsoc.2012.11.014
0.5 V2O5 + 0.5 Li2CO3 -> LiVO3 + 0.5 CO2	550	-0.2869	O	-0.0574	0.2174	0.0433	-0.3152	10.1016/j.electacta.2015.03.130
TiO2 + CaO -> CaTiO3	950	-0.09		-0.005	0.026	0.0004	-0.3146	10.1016/j.jeurceramsoc.2017.04.072
0.5 Bi2O3 + 0.5 Fe2O3 -> FeBiO3	760	-0.0867	O	0.0448	0.0712	0.0435	-0.3138	10.1149/2.024111jes
0.5 Li2CO3 + 2 MnO2 -> LiMn2O4 + 0.5 CO2 + 0.25 O2	850	-0.0459	O	0.0399	0.0671	0.0436	-0.3136	10.1016/s0378-7753(99)00210-4
5 TiO2 + 2 Li2CO3 -> Li4Ti5O12 + 2 CO2	750	0.0388	O	0.0802	0.0083	0.0437	-0.3127	10.1016/j.electacta.2014.09.029
0.6667 Co3O4 + 0.5 Fe2O3 -> Fe(CoO2)2 + 0.08333 O2	1100	-0.0595	O	0.0266	0.0838	0.0437	-0.3126	10.1103/PhysRevB.87.094408
2 CaCO3 + Fe2O3 -> Ca2Fe2O5 + 2 CO2	810	-0.0026		0.0006	0.0013	0.0006	-0.3126	10.1021/cm8031048
CuO + 2 LiH3O2 -> Li2CuO2 + 3 H2O	800	-0.0283	O	0.0369	0.0666	0.0437	-0.3125	10.1016/j.jssc.2011.07.007
WO3 + MnO -> MnWO4	800	-0.1068		-0.0088	0.0339	0.0006	-0.3123	10.1016/j.jmmm.2015.09.033
0.5 Nd2O3 + 0.5 Fe2O3 -> NdFeO3	1200	-0.1659	O	0.0153	0.1189	0.0438	-0.3121	10.1016/j.jcrysgro.2010.11.020
0.5 Fe2O3 + 0.5 Bi2O3 -> FeBiO3	100	-0.0115		0.0001	0.0039	0.0007	-0.3118	10.1016/j.jeurceramsoc.2008.03.029
6 TiO2 + K2CO3 -> K2Ti6O13 + CO2	1100	-0.024	O	0.0521	0.0508	0.0439	-0.3115	10.1016/j.cattod.2013.10.046
Ni(HO)2 + LiH3O2 + 0.25 O2 -> LiNiO2 + 2.5 H2O	700	0.0218	O	0.0573	0.0355	0.0439	-0.3113	10.1007/s10008-011-1484-7
Li2CO3 + ZrO2 -> Li2ZrO3 + CO2	1050	0.0009		0.0013	0.0001	0.0007	-0.3109	10.1016/s0955-2219(03)00630-7
2 NiO + 1.5 La2O3 + 0.25 O2 -> La3Ni2O7	1200	0.08	O	0.08	0	0.044	-0.3109	10.1016/S0168-9002(01)01036-1
2 CaCO3 + Fe2O3 -> Ca2Fe2O5 + 2 CO2	800	-0.0007		0.001	0.0008	0.0007	-0.3106	10.1016/j.cemconres.2010.11.017
SrCO3 + ZrO2 -> SrZrO3 + CO2	1400	-0.1329		-0.0166	0.0479	0.0008	-0.3099	10.1016/j.jeurceramsoc.2008.05.013
LiF + YF3 -> LiYF4	700	0.0015		0.0015	0	0.0008	-0.3095	10.1016/j.optmat.2003.09.015
CaCO3 + Sb2O3 + O2 -> Ca(SbO3)2 + CO2	1000	-0.8876	O	-0.2081	0.5045	0.0446	-0.3071	10.1007/s10854-015-4186-6
Cu + 2 Mg -> Mg2Cu	800	-0.0602		-0.0072	0.023	0.0011	-0.3059	10.1016/j.jssc.2005.04.036
CaO + TiO2 -> CaTiO3	1000	-0.088		-0.0045	0.0265	0.0011	-0.3058	10.1016/j.matchemphys.2004.03.010
TiO2 + MgO -> MgTiO3	1225	0.0009	O	0.0667	0.0329	0.0449	-0.3053	10.1016/j.matlet.2008.02.020
ZrS2 + BaS -> BaZrS3	1000	-0.0688		0.0008	0.017	0.0011	-0.3053	10.1021/acs.chemmater.5b04213
0.5 Na2RuO4 + 1.5 K2RuO4 -> K3Na(RuO4)2	800	0.0021		0.0021	0	0.0012	-0.305	10.1016/j.solidstatesciences.2006.01.004
2 CaCO3 + Fe2O3 -> Ca2Fe2O5 + 2 CO2	1300	-0.246	O	-0.0474	0.2021	0.045	-0.3047	10.1016/j.jssc.2010.05.016
BaV2O6 + VO2 -> BaV3O8	700	0.0022		0.0022	0	0.0012	-0.3042	10.1103/PhysRevB.88.014433
WO3 + 3 CaCO3 -> Ca3WO6 + 3 CO2	800	-0.085		-0.0018	0.0234	0.0012	-0.3042	10.1007/s10854-017-8017-9
ZnO + TeO2 -> ZnTeO3	850	-0.063		0.0011	0.0156	0.0012	-0.3041	10.1016/j.matlet.2005.02.076
KNbO3 + NaNbO3 -> KNaNb2O6	1125	0.0543	O	0.0815	0.0068	0.0452	-0.3038	10.1111/j.1551-2916.2006.01042.x
NaHO + 0.5 Fe2O3 -> NaFeO2 + 0.5 H2O	200	-0.059		-0.0012	0.0171	0.0013	-0.3036	10.1016/j.materresbull.2013.03.027
0.5 Li2CO3 + 2 MnO2 -> LiMn2O4 + 0.5 CO2 + 0.25 O2	900	-0.0494	O	0.0407	0.0708	0.0452	-0.3033	10.1021/cm000469t
Mg + 2 Ni -> MgNi2	800	-0.1225		-0.0156	0.0457	0.0013	-0.3031	10.1016/j.actamat.2014.09.012
ZnO + TeO2 -> ZnTeO3	800	-0.061		0.0012	0.0153	0.0013	-0.3027	10.1016/j.jnoncrysol.2010.01.005
MnH2SO5 -> MnSO4 + H2O	350	0.0014		0.0014	0.0014	0.0014	-0.3016	10.1039/C5TA04527D
SiO2 + 2 Li2CO3 -> Li4SiO4 + 2 CO2	900	0.0026		0.0026	0	0.0014	-0.3012	10.1002/ceat.201300584
Tm2O3 + 2 MnO2 -> Tm2Mn2O7	1200	-0.1951	O	0.052	0.0928	0.0457	-0.3007	10.1021/acs.inorgchem.5b01498
LiF + YF3 -> LiYF4	750	0.0027		0.0027	0	0.0015	-0.3005	10.1016/j.jnoncrysol.2015.07.010
9 CeO2 + 0.5 Gd2O3 + 0.25 O2 -> Ce9GdO20	1500	-0.2179	O	0.0401	0.1101	0.0458	-0.2999	10.1016/j.actamat.2007.09.006
0.5 Dy2O3 + MnO2 -> DyMnO3 + 0.25 O2	1200	-0.2679	O	0.0237	0.1376	0.0458	-0.2999	10.1016/j.jssc.2011.06.037
TiO2 + 2 ZnO -> TiZn2O4	700	0.0844	O	0.0844	0	0.0464	-0.2961	10.1016/j.psep.2017.10.007
TiO2 + Li2CO3 -> Li2TiO3 + CO2	1300	-0.0568	O	0.0548	0.0612	0.0465	-0.2954	10.1016/j.jeurceramsoc.2012.03.030
0.5 Li2CO3 + 0.5 Ta2O5 -> LiTaO3 + 0.5 CO2	800	-0.0453		-0.0038	0.018	0.0019	-0.2954	10.1016/j.msec.2014.03.026
Li2CO3 + RuO2 -> Li2RuO3 + CO2	1000	0.0399	O	0.081	0.0137	0.0466	-0.2949	10.1038/srep25238
0.5 V2O5 + 0.5 Cs2CO3 -> CsVO3 + 0.5 CO2	477	-0.4569	O	-0.0296	0.2347	0.0466	-0.2949	10.1016/s0926-3373(99)00011-9
MnO2 + 2 LiH3O2 -> Li2MnO3 + 3 H2O	70	-0.0594		0.0012	0.0162	0.0019	-0.2949	10.1016/j.jpowsour.2017.04.002
Nb2O5 + TiO2 -> TiNb2O7	900	0.0035		0.0035	0	0.0019	-0.2945	10.1039/C4NR04847D
0.5 Bi2O3 + 0.5 Fe2O3 -> FeBiO3	800	-0.0903	O	0.0475	0.0764	0.0467	-0.2942	10.1016/j.matlet.2015.04.072
8 CeO2 + Gd2O3 -> Ce8Gd2O19	100	0.0036		0.0036	0	0.002	-0.2938	10.1016/j.powtec.2011.08.001
CoO + Al2O3 -> Al2CoO4	1300	-0.2513	O	-0.0457	0.2056	0.0468	-0.2936	10.1016/j.jct.2009.01.014
1.5 La2O3 + RuO2 + 0.25 O2 -> La3RuO7	1250	-0.2963	O	0.011	0.1593	0.047	-0.2925	10.1016/s0025-5408(00)00188-4
WO3 + 3 CaCO3 -> Ca3WO6 + 3 CO2	1200	-0.1754		-0.0261	0.0697	0.0021	-0.2924	10.1007/s10854-010-0215-7
Ag + 0.5 Ta2O5 + 0.25 O2 -> TaAgO3	800	-0.023	O	0.0535	0.0562	0.0471	-0.2921	10.1016/j.ijhydene.2015.01.046
ZnO + In2O3 -> ZnIn2O4	800	-0.0123		0.0015	0.0059	0.0021	-0.2921	10.1016/s0022-3697(01)00052-x
2 ZnO + SiO2 -> Zn2SiO4	1300	0.0857	O	0.0857	0	0.0471	-0.2917	10.1039/c2jm33056c
SiO2 + 2 ZnO -> Zn2SiO4	1300	0.0857	O	0.0857	0	0.0471	-0.2917	10.1016/j.tsf.2007.04.024
TiO2 + Nb2O5 -> TiNb2O7	1100	0.0039		0.0039	0	0.0021	-0.2916	10.1016/j.electacta.2017.10.138
TiO2 + Nb2O5 -> TiNb2O7	1150	0.0039		0.0039	0	0.0021	-0.2914	10.1039/c6ta03813a
Li2CO3 + ZrO2 -> Li2ZrO3 + CO2	1150	-0.0054		0.0032	0.0028	0.0022	-0.2912	10.1016/s0022-3115(98)00102-0
2 Li2CO3 + 5 TiO2 -> Li4Ti5O12 + 2 CO2	800	0.0372	O	0.0868	0.0099	0.0472	-0.2911	10.1016/j.elecom.2008.02.026
LiHO + NiO + 0.25 O2 -> LiNiO2 + 0.5 H2O	750	0.0859	O	0.0859	0	0.0472	-0.291	10.1016/S0167-2738(02)00117-0
MgO + 4 ZnO -> MgZn4O5	800	-0.0022		0.0026	0.0028	0.0022	-0.2907	10.1007/s10854-011-0465-z
3 WO3 + Al2O3 -> Al2(WO4)3	1100	-0.0081		0.0009	0.006	0.0023	-0.2895	10.1016/s0022-3697(02)00361-x
TiO2 + Nb2O5 -> TiNb2O7	1300	0.0042		0.0042	0	0.0023	-0.2893	10.1016/j.jssc.2015.05.011
MgO + TiO2 -> MgTiO3	1300	0.0075	O	0.0719	0.0322	0.0476	-0.2889	10.1007/s10854-015-3887-1
TiO2 + Nb2O5 -> TiNb2O7	1450	0.0044		0.0044	0	0.0024	-0.2877	10.1016/j.tca.2014.08.004
BaCO3 + Ta2O5 -> BaTa2O6 + CO2	1200	-0.4672	O	-0.0585	0.2686	0.0478	-0.2875	10.1016/j.ceramint.2011.01.006
0.5 In2O3 + 0.5 Fe2O3 -> InFeO3	800	0.0045		0.0045	0	0.0025	-0.2871	10.1021/acs.chemmater.6b02783
2 CaCO3 + SiO2 -> Ca2SiO4 + 2 CO2	1200	-0.2766	O	0.0063	0.1617	0.0479	-0.2868	10.1016/j.jssc.2006.06.018
Li2CO3 + RuO2 -> Li2RuO3 + CO2	950	0.047	O	0.0838	0.0123	0.0479	-0.2868	10.1016/j.jpowsour.2006.10.032
0.5 Y2O3 + MnO2 -> YMnO3 + 0.25 O2	1400	-0.2578	O	-0.0067	0.1706	0.048	-0.2866	10.1016/j.jssc.2017.10.037
0.5 Li2CO3 + 2 MnO2 -> LiMn2O4 + 0.5 CO2 + 0.25 O2	1000	-0.0557	O	0.0417	0.0773	0.048	-0.2865	10.1016/s0378-7753(02)00035-6
C + AlCr2 -> AlCr2C	800	-0.0886		-0.001	0.0263	0.0025	-0.2863	10.1016/j.jeurceramsoc.2011.01.009
0.5 Li2CO3 + 0.5 Fe2O3 -> LiFeO2 + 0.5 CO2	900	0.0046		0.0046	0	0.0025	-0.2862	10.1002/chem.201404476
0.5 Bi2O3 + 0.5 Fe2O3 -> FeBiO3	820	-0.092	O	0.0489	0.079	0.0484	-0.2843	10.1016/j.actamat.2009.11.011
BaCO3 + 0.5 Bi2O3 + 0.25 O2 -> BaBiO3 + CO2	720	0.03	O	0.0718	0.0292	0.0484	-0.2837	10.1016/s0167-2738(98)00065-4
NiO + LiH3O2 + 0.25 O2 -> LiNiO2 + 1.5 H2O	750	0.0162	O	0.0603	0.0441	0.0486	-0.2828	10.1103/PhysRevB.78.144412
La2O3 + 4 TeO2 -> La2Te4O11	900	-0.162		-0.0103	0.0525	0.0028	-0.2827	10.1016/j.jnucmat.2005.07.008
MgO + Nb2O5 -> MgNb2O6	1100	-0.12	O	0.0375	0.0975	0.0487	-0.2819	10.1007/s10854-008-9808-9
0.5 Bi2O3 + 0.5 Fe2O3 -> FeBiO3	825	-0.0924	O	0.0492	0.0797	0.0488	-0.2818	10.1021/cm071827w
Bi2O3 + 2 Ga2O3 -> Ga4Bi2O9	800	-0.0718		-0.0045	0.027	0.0029	-0.2806	10.1016/j.jcat.2016.11.007
LiH3O2 + 0.5 Mn2O3 -> LiMnO2 + 1.5 H2O	600	-0.0431		-0.0036	0.0198	0.003	-0.2802	10.1007/s10008-014-2421-3
Bi2O3 + TeO2 -> Bi2TeO5	750	-0.1263		-0.0112	0.0459	0.003	-0.28	10.1039/C4DT01060D
LiH3O2 + Ni(HO)2 + 0.25 O2 -> LiNiO2 + 2.5 H2O	700	0.0312	O	0.0667	0.0355	0.0491	-0.2797	10.1016/s0167-2738(98)00137-4
0.5 Bi2O3 + 0.5 Fe2O3 -> FeBiO3	830	-0.0929	O	0.0495	0.0803	0.0491	-0.2796	10.1038/srep09128
NiO + 0.5 Li2O + 0.25 O2 -> LiNiO2	900	0.055	O	0.0783	0.0187	0.0491	-0.2795	10.1016/s0040-6090(98)00572-0
Li2CO3 + RuO2 -> Li2RuO3 + CO2	900	0.0546	O	0.0865	0.0106	0.0492	-0.2794	10.1021/jp4005828
1.5 Bi2O3 + 0.5 Dy2O3 -> Dy(BiO2)3	800	-0.0467		0.0067	0.0106	0.0031	-0.2783	10.1016/j.ssi.2011.05.012
Ga + 2 Li -> Li2Ga	800	-0.0696		0.0059	0.0165	0.0031	-0.2783	10.1016/j.ssi.2004.05.021
TiO2 + MgO -> MgTiO3	1350	0.0119	O	0.0754	0.0317	0.0494	-0.278	10.1016/j.mseb.2007.10.016
2 SrCO3 + CeO2 -> Sr2CeO4 + 2 CO2	1200	-0.0312		0.0041	0.0099	0.0032	-0.2774	10.1016/j.jlumin.2011.12.045
CaCO3 + Fe2O3 -> Ca(FeO2)2 + CO2	1100	-0.1198	O	0.0271	0.1098	0.0496	-0.2766	10.1016/s0169-4332(97)00663-6
LuF3 + LiF -> LiLuF4	800	0.006		0.006	0	0.0033	-0.2758	10.1016/j.tca.2012.11.015
MgO + TiO2 -> MgTiO3	1360	0.0128	O	0.0761	0.0316	0.0497	-0.2758	10.1016/j.matlet.2010.08.046
TiO2 + CaCO3 -> CaTiO3 + CO2	950	-0.044		0.0039	0.0133	0.0033	-0.2752	10.1016/j.jssc.2007.12.005
2 ZnO + SiO2 -> Zn2SiO4	1350	0.0907	O	0.0907	0	0.0499	-0.275	10.1007/s10854-015-3611-1
CaCO3 + TiO2 -> CaTiO3 + CO2	1000	-0.0511		0.0028	0.0161	0.0034	-0.2744	10.1007/s00339-016-0201-x
In2O3 + CaCO3 -> CaIn2O4 + CO2	500	0.0909	O	0.0909	0	0.05	-0.2743	10.1016/j.actamat.2013.08.060
6 TiO2 + K2CO3 -> K2Ti6O13 + CO2	50	0.0063		0.0063	0	0.0035	-0.2735	10.1016/j.ceramint.2017.08.099
2 NaHO + 3 TiO2 -> Na2Ti3O7 + H2O	750	-0.0578	O	0.0789	0.0456	0.0502	-0.2728	10.1039/c7ta00566k
TiO2 + MgO -> MgTiO3	1375	0.0142	O	0.0771	0.0315	0.0503	-0.2726	10.1016/S0921-5107(02)00493-2
Mo + 4 Ni -> Ni4Mo	800	-0.1467		0.0115	0.029	0.0036	-0.2723	10.1016/s0921-5093(00)01672-5
SrCO3 + 0.5 Mn2O3 + 0.25 O2 -> SrMnO3 + CO2	1350	-0.2514	O	-0.009	0.1768	0.0504	-0.2721	10.1103/PhysRevB.69.224418
2 Li2CO3 + 2.5 Mn2O3 + 1.25 O2 -> Li4Mn5O12 + 2 CO2	800	-0.0921	O	0.0198	0.1126	0.0504	-0.272	10.1016/S0013-4686(03)00478-X
2 ZnO + SiO2 -> Zn2SiO4	593	0.0065		0.0065	0	0.0036	-0.272	10.1016/j.matlet.2016.08.131
2 CuO + V2O5 -> V2Cu2O7	800	-0.0717		-0.0202	0.0441	0.0036	-0.2719	10.1149/2.0031805jes
K2CO3 + 2 TiO2 -> K2Ti2O5 + CO2	700	-0.0041		0.0038	0.0052	0.0036	-0.2711	10.1021/acs.chemmater.6b02003
NiO + Al2O3 -> Al2NiO4	1400	-0.0547		-0.0078	0.0281	0.0037	-0.2708	10.1016/j.jpowsour.2016.01.070
Bi2O3 + TeO2 -> Bi2TeO5	920	-0.1376		-0.0122	0.051	0.0037	-0.2703	10.1016/j.matlet.2005.06.035
0.5 Fe2O3 + 0.5 Bi2O3 -> FeBiO3	850	-0.0946	O	0.0509	0.0829	0.0507	-0.2698	10.1016/j.ceramint.2015.03.283
0.5 Bi2O3 + 0.5 Fe2O3 -> FeBiO3	850	-0.0946	O	0.0509	0.0829	0.0507	-0.2698	10.1021/jp507831j
2 Li2CO3 + 5 TiO2 -> Li4Ti5O12 + 2 CO2	850	0.036	O	0.0934	0.0115	0.0508	-0.2695	10.1039/c8cp00354h
2.5 Al2O3 + 1.5 Lu2O3 -> Lu3Al5O12	1600	-0.2249	O	-0.031	0.1939	0.0508	-0.2693	10.1149/2.0241612jss
1.5 Er2O3 + 2.5 Al2O3 -> Er3Al5O12	1400	-0.2378	O	-0.036	0.2018	0.0508	-0.2693	10.1016/j.optmat.2016.05.018
0.75 Li2CO3 + 2.5 LiMn2O4 + 0.625 O2 -> Li4Mn5O12 + 0.75 CO2	800	-0.049	O	0.0272	0.0967	0.0509	-0.2692	10.1021/ja9817794
SrCO3 + Nb2O5 -> SrNb2O6 + CO2	1000	-0.1168		0.0001	0.0345	0.0039	-0.2678	10.1016/s1293-2558(02)01343-2
TiO2 + MgO -> MgTiO3	1400	0.0164	O	0.0789	0.0312	0.0512	-0.2672	10.1016/j.mseb.2015.01.003
2 SrCO3 + Nb2O5 -> Sr2Nb2O7 + 2 CO2	1100	-0.1343		-0.0049	0.0435	0.0039	-0.267	10.1016/j.jssc.2008.01.046
2 SiO2 + Gd2O3 -> Gd2Si2O7	800	-0.0153		0.0037	0.0085	0.004	-0.2667	10.1016/j.optmat.2015.03.026
0.5 Bi2O3 + 0.5 Er2O3 -> ErBiO3	1120	-0.0915		-0.0112	0.0404	0.004	-0.2664	10.1007/s10854-018-8702-3
FeF3 + 3 NaF -> Na3FeF6	800	0.0073		0.0073	0	0.004	-0.266	10.1016/j.ssi.2012.05.002
NiO + Li2O -> Li2NiO2	650	0.0074		0.0074	0	0.0041	-0.2653	10.1021/cm049922h
0.5 Bi2O3 + 0.5 Fe2O3 -> FeBiO3	860	-0.0955	O	0.0516	0.0842	0.0516	-0.2649	10.1016/j.mseb.2012.02.022
NiO + LiHO + 0.25 O2 -> LiNiO2 + 0.5 H2O	700	0.0938	O	0.0938	0	0.0516	-0.2647	10.1016/S0167-2738(02)00114-5
2 CuO + V2O5 -> V2Cu2O7	680	-0.0691		-0.0175	0.042	0.0041	-0.2646	10.1016/j.jeurceramsoc.2016.04.030
GeS2 + Na2S -> Na2GeS3	800	-0.101		0.0057	0.0259	0.0041	-0.2646	10.1016/j.ssi.2009.01.008
2 BaCO3 + In2O3 -> Ba2In2O5 + 2 CO2	1400	-0.0251		0.0043	0.0105	0.0042	-0.2642	10.1149/2.1021508jes
0.5 Al2O3 + PH6NO4 -> AlPO4 + 1.5 H2O + H3N	450	-0.034		0.0078	0.009	0.0042	-0.2641	10.1016/j.electacta.2012.10.073
BaF2 + MgF2 -> BaMgF4	800	-0.0052		0.0055	0.0049	0.0042	-0.2641	10.1016/s0925-8388(97)00606-3
WO3 + Bi2O3 -> Bi2WO6	900	-0.4611	O	-0.0481	0.2655	0.0517	-0.2639	10.1016/j.materresbull.2015.04.004
2 AgI + CsI -> CsAg2I3	100	-0.0055		0.0039	0.0066	0.0042	-0.2639	10.1016/j.jpcs.2016.02.018
SrCO3 + KP(HO2)2 -> KSrPO4 + CO2 + H2O	800	-0.0682		0.0005	0.024	0.0042	-0.2635	10.1016/j.optmat.2012.03.019
SiO2 + 2 MgO -> Mg2SiO4	1350	0.0077		0.0077	0	0.0042	-0.263	10.1007/s10854-009-9897-0
5 La2O3 + 6 SiO2 -> La10(Si2O9)3	1000	-0.0914	O	0.0955	0.0401	0.0519	-0.2629	10.1016/j.jpowsour.2008.12.064
TiO2 + Sr(H9O5)2 -> SrTiO3 + 9 H2O	220	-0.0379		-0.002	0.0199	0.0043	-0.2627	10.1016/j.ceramint.2015.07.145
0.5 Al2O3 + 0.5 Cu2O -> AlCuO2	800	-0.0561		-0.0113	0.0333	0.0043	-0.2622	10.1103/PhysRevB.83.045202
NaF + EuF3 -> NaEuF4	680	0.0078		0.0078	0	0.0043	-0.2622	10.1039/c8cp02041h
As2O5 + 2 CuO -> Cu2As2O7	800	-0.0639		0.007	0.0168	0.0043	-0.2619	10.1021/cg049782o
2 SrCO3 + Bi2O3 -> Sr2Bi2O5 + 2 CO2	950	-0.0406	O	0.0696	0.0551	0.0521	-0.2619	10.1007/s10854-007-9281-x
CaCO3 + ZrO2 -> CaZrO3 + CO2	1200	-0.0878		-0.0263	0.0555	0.0044	-0.2614	10.1016/s0167-2738(00)00573-7
SiO2 + 2 CaCO3 -> Ca2SiO4 + 2 CO2	1250	-0.301	O	-0.004	0.1868	0.0522	-0.2612	10.1016/j.optmat.2013.05.030
1.5 Y2O3 + 2.5 Al2O3 -> Y3Al5O12	1727	-0.2399	O	-0.0512	0.2208	0.0523	-0.2602	10.1016/j.optmat.2015.06.042
3 MoO3 + Ho2O3 -> Ho2(MoO4)3	900	-0.2325		-0.0207	0.0823	0.0045	-0.2598	10.1016/j.solidstatesciences.2007.09.001
SiO2 + 6 Bi2O3 -> Si(Bi3O5)4	950	0.0082		0.0082	0	0.0045	-0.2593	10.1016/j.mseb.2004.07.089
MgF2 + BaF2 -> BaMgF4	920	-0.0062		0.0059	0.0055	0.0045	-0.2593	10.1149/1.1785794
BaCO3 + ZrO2 -> BaZrO3 + CO2	800	-0.0044		0.0046	0.0064	0.0045	-0.2593	10.1103/PhysRevB.72.205104
2 SrCO3 + Nb2O5 -> Sr2Nb2O7 + 2 CO2	1150	-0.143		-0.0073	0.0492	0.0046	-0.2586	10.1016/j.jeurceramsoc.2006.01.017
2.5 Al2O3 + 1.5 Y2O3 -> Y3Al5O12	1720	-0.2395	O	-0.0505	0.2208	0.0527	-0.2581	10.1016/j.ceramint.2016.01.079
CaCO3 + WO3 -> CaWO4 + CO2	950	-0.3188	O	0.0029	0.1851	0.0527	-0.2579	10.1016/j.ceramint.2014.03.028
4 TiO2 + K2CO3 -> K2Ti4O9 + CO2	800	-0.0079		0.0054	0.0066	0.0046	-0.2579	10.1016/j.materresbull.2014.10.017
2 SiO2 + 3 Li2CO3 -> Li6Si2O7 + 3 CO2	1450	-0.0105		0.008	0.0046	0.0046	-0.2578	10.1016/j.optmat.2011.11.018
3 NaP(HO2)2 + V2O3 -> Na3V2(PO4)3 + 3 H2O	900	-0.0577		-0.0099	0.0332	0.0047	-0.2565	10.1149/2.0871607jes
9 CeO2 + 0.5 Gd2O3 + 0.25 O2 -> Ce9GdO20	1600	-0.2325	O	0.0447	0.1247	0.053	-0.2564	10.1016/j.ssi.2009.02.021
SnO2 + CaCO3 -> CaSnO3 + CO2	800	-0.0394		0.0065	0.0128	0.0047	-0.2561	10.1016/j.ceramint.2016.11.103
0.5 Ta2O5 + 0.5 Y2O3 -> YTaO4	1200	-0.1609		-0.0309	0.0773	0.0048	-0.2555	10.1016/j.jlumin.2013.09.026
LiH3O2 + Ni(HO)2 + 0.25 O2 -> LiNiO2 + 2.5 H2O	750	0.0245	O	0.0686	0.0441	0.0532	-0.2552	10.1016/j.jpowsour.2017.08.027
0.5 Fe2O3 + 0.5 Bi2O3 -> FeBiO3	880	-0.0973	O	0.0529	0.0869	0.0532	-0.2551	10.1016/j.spmi.2014.01.003
MgO + TiO2 -> MgTiO3	1460	0.0217	O	0.083	0.0307	0.0533	-0.2542	10.1007/s10854-015-3008-1
2.5 Al2O3 + 1.5 Y2O3 -> Y3Al5O12	1700	-0.2384	O	-0.0486	0.221	0.0537	-0.2518	10.1016/j.optmat.2018.01.028
BaCO3 + 6 Fe2O3 -> BaFe12O19 + CO2	1150	-0.0155	O	0.0571	0.0658	0.0538	-0.2517	10.1007/s10854-018-8769-x
PbSO4 + MnH2SO5 -> MnPb(SO4)2 + H2O	850	-0.0402		-0.0071	0.0273	0.0051	-0.2516	10.1016/j.jssc.2009.06.021
MgO + Nb2O5 -> MgNb2O6	1200	-0.1149	O	0.0439	0.1014	0.0539	-0.2509	10.1016/j.jssc.2011.07.022
2 SiO2 + 3 Li2CO3 -> Li6Si2O7 + 3 CO2	1550	-0.0108		0.0089	0.0049	0.0051	-0.2508	10.1016/j.jeurceramsoc.2012.02.003
SiO2 + 2 Li2CO3 -> Li4SiO4 + 2 CO2	800	0.0094		0.0094	0	0.0052	-0.2503	10.1016/j.fusengdes.2015.04.039
2 CdO + V2O5 -> V2Cd2O7	800	-0.1834		-0.0273	0.0796	0.0052	-0.2499	10.1016/j.materresbull.2015.03.070
3 LiHO + 0.5 V2O5 -> Li3VO4 + 1.5 H2O	600	-0.1962		-0.0225	0.0777	0.0052	-0.2496	10.1002/adfm.201500644
2 Li2CO3 + 5 TiO2 -> Li4Ti5O12 + 2 CO2	900	0.0351	O	0.0999	0.013	0.0543	-0.2484	10.1149/1.3527983
0.5 Ta2O5 + 0.5 Rh2O3 -> TaRhO4	1250	-0.0786		-0.0246	0.054	0.0054	-0.2475	10.1016/j.matchemphys.2009.03.030
2 SrCO3 + SiO2 -> Sr2SiO4 + 2 CO2	1400	-0.0978		0.0058	0.0279	0.0054	-0.2473	10.1016/j.jlumin.2011.05.042
0.5 Li2CO3 + MnO2 -> LiMnO2 + 0.5 CO2 + 0.25 O2	950	-0.0168	O	0.0772	0.0477	0.0545	-0.2471	10.1016/j.jpowsour.2007.06.037
3 TiO2 + Li2CO3 -> Li2Ti3O7 + CO2	450	0.0992	O	0.0992	0	0.0546	-0.2469	10.1016/j.jpcs.2006.01.097
VO2 + Na4P2O7 -> Na4VP2O9	700	-0.0222		0.0023	0.0147	0.0054	-0.2468	10.1016/j.solidstatesciences.2017.08.017
0.5 Bi2O3 + 0.5 Fe2O3 -> FeBiO3	900	-0.099	O	0.0543	0.0895	0.0548	-0.2454	10.1016/j.matlet.2015.01.077
0.5 Li2CO3 + 0.5 Fe2O3 -> LiFeO2 + 0.5 CO2	800	0.0101		0.0101	0	0.0056	-0.2451	10.1103/PhysRevB.94.125129
3 SrO + 2 RuO2 -> Sr3Ru2O7	800	-0.1363		-0.0029	0.0456	0.0056	-0.2447	10.1016/S0921-5107(03)00195-8
FeHO2 + LiH3O2 -> LiFeO2 + 2 H2O	150	-0.025		-0.0035	0.0215	0.0056	-0.2444	10.1016/S1388-2481(03)00118-8
NiO + LiHO + 0.25 O2 -> LiNiO2 + 0.5 H2O	800	0.1001	O	0.1001	0	0.0551	-0.2439	10.1016/S0378-7753(01)00874-6
SrCO3 + CuO -> SrCuO2 + CO2	950	0.0396	O	0.089	0.0247	0.0551	-0.2435	10.1016/S0921-4534(01)00416-6
SrCO3 + CuO -> SrCuO2 + CO2	950	0.0396	O	0.089	0.0247	0.0551	-0.2435	10.1016/j.physc.2009.10.032
0.5 K2CO3 + 1.5 Nb2O5 -> KNb3O8 + 0.5 CO2	800	-0.2249	O	0.028	0.1445	0.0551	-0.2435	10.1016/j.jpowsour.2015.04.048
1.5 Li2CO3 + PH6NO4 -> Li3PO4 + 1.5 CO2 + 1.5 H2O + H3N	750	-0.0753		0.0174	0.012	0.0057	-0.243	10.1016/j.ssi.2016.06.015
NiO + TiO2 -> TiNiO3	1000	0.0104		0.0104	0	0.0057	-0.2427	10.1016/j.apcatb.2017.09.004
12 Al + 17 Mg -> Mg17Al12	450	-0.007		0.0038	0.0106	0.0058	-0.2419	10.1016/j.ijhydene.2015.10.150
TiO2 + HfO2 -> HfTiO4	800	0.1008	O	0.1008	0	0.0554	-0.2416	10.1016/j.materresbull.2010.06.061
2 SiO2 + 3 Li2CO3 -> Li6Si2O7 + 3 CO2	800	0.0106		0.0106	0	0.0058	-0.2412	10.1016/j.jpcs.2013.03.024
2 NaHO + 3 TiO2 -> Na2Ti3O7 + H2O	900	-0.0261	O	0.0904	0.0388	0.0555	-0.2411	10.1002/adfm.201400773
2 BaCO3 + In2O3 -> Ba2In2O5 + 2 CO2	1350	-0.0144		0.0063	0.0099	0.0059	-0.241	10.1016/j.ssi.2007.12.007
2 LiHO + TiO2 -> Li2TiO3 + H2O	800	-0.0475		0.0013	0.0224	0.0059	-0.2401	10.1016/j.solidstatesciences.2006.01.003
0.5 Li2CO3 + 2 MnO2 -> LiMn2O4 + 0.5 CO2 + 0.25 O2	850	-0.0243	O	0.0615	0.0677	0.0557	-0.24	10.1149/1.1510766
0.5 Li2CO3 + Mn2O3 + 0.25 O2 -> LiMn2O4 + 0.5 CO2	950	-0.0734	O	0.0297	0.1105	0.0558	-0.2398	10.1149/2.0021411jes
MgO + Al2O3 -> MgAl2O4	1727	-0.2074	O	-0.0187	0.1887	0.0558	-0.2397	10.1016/j.matdes.2016.07.095
SrF2 + MgF2 -> SrMgF4	1000	0.0109		0.0109	0	0.006	-0.239	10.1016/j.jlumin.2013.09.006
BMo + Al -> AlBMo	1200	-0.0825		0.0009	0.0308	0.006	-0.2388	10.1038/srep26475
3 TiO2 + 2 Bi2O3 -> Ti3(BiO3)4	700	-0.0548	O	0.0753	0.0615	0.0561	-0.2379	10.1016/j.mseb.2010.07.029
TiO2 + 2 BaCO3 -> Ba2TiO4 + 2 CO2	1450	-0.0929		-0.0019	0.0361	0.0061	-0.2376	10.1016/j.ijggc.2010.04.007
TiO2 + Fe2O3 -> TiFe2O5	1000	0.0111		0.0111	0	0.0061	-0.2375	10.1103/PhysRevB.90.144426
Li2CO3 + ZrO2 -> Li2ZrO3 + CO2	600	0.1021	O	0.1021	0	0.0562	-0.2374	10.1016/j.nimb.2013.04.080
0.5 La2O3 + 0.5 Al2O3 -> LaAlO3	800	-0.1159		-0.0204	0.0598	0.0061	-0.237	10.1016/j.jeurceramsoc.2016.07.006
In2O3 + 2 BaCO3 -> Ba2In2O5 + 2 CO2	1300	-0.0038		0.0084	0.0061	0.0061	-0.2369	10.1021/cm301863x
NiO + La2O3 -> La2NiO4	1600	0.0112		0.0112	0	0.0062	-0.2368	10.1016/j.ssi.2017.05.001
ZnF2 + NaF -> NaZnF3	800	0.0112		0.0112	0	0.0062	-0.2368	10.1016/j.jssc.2009.03.031
CuO + Nb2O5 -> Nb2CuO6	1000	0.1025	O	0.1025	0	0.0564	-0.2361	10.1016/j.jphotochem.2017.12.039
MgO + WO3 -> MgWO4	1350	-0.1274	O	0.045	0.1087	0.0564	-0.2358	10.1016/j.materresbull.2011.02.046
MgO + Nb2O5 -> MgNb2O6	1250	-0.1124	O	0.0471	0.1033	0.0564	-0.2357	10.1111/j.1551-2916.2005.00584.x
ThO2 + BaCO3 -> BaThO3 + CO2	1200	0.0115		0.0115	0	0.0063	-0.2345	10.1016/j.ceramint.2018.03.139
TiO2 + Al2O3 -> TiAl2O5	800	0.0115		0.0115	0	0.0063	-0.2345	10.1111/j.1551-2916.2007.02199.x
5 BaCO3 + 8 SiO2 -> Ba5Si8O21 + 5 CO2	500	0.1033	O	0.1033	0	0.0568	-0.2335	10.1021/ic5026312
2 SrCO3 + Nb2O5 -> Sr2Nb2O7 + 2 CO2	1300	-0.1694		-0.0146	0.0665	0.0064	-0.2333	10.1016/j.solidstatesciences.2007.03.011
CaCO3 + TiO2 -> CaTiO3 + CO2	800	-0.0229		0.0071	0.0123	0.0064	-0.2329	10.1007/s10854-016-4277-z
0.5 Li2CO3 + Mn2O3 + 0.25 O2 -> LiMn2O4 + 0.5 CO2	905	-0.0761	O	0.0265	0.1174	0.0571	-0.2316	10.1149/1.1429225
CaCO3 + Bi2O3 -> Ca(BiO2)2 + CO2	600	0.0353	O	0.0913	0.028	0.0572	-0.2311	10.1016/S0040-6031(01)00659-1
SnO2 + BaCO3 -> BaSnO3 + CO2	800	0.012		0.012	0	0.0066	-0.2308	10.1016/s0167-577x(00)00378-5
CaCO3 + TiO2 -> CaTiO3 + CO2	1050	-0.0582		0.0017	0.0259	0.0066	-0.2308	10.1016/j.fuproc.2015.11.018
0.5 Li2CO3 + MnO2 -> LiMnO2 + 0.5 CO2 + 0.25 O2	900	-0.007	O	0.0831	0.0458	0.0573	-0.2306	10.1021/cm000469t
TiO2 + 2 ZnO -> TiZn2O4	1327	0.1043	O	0.1043	0	0.0574	-0.2303	10.1016/j.jcrysgro.2010.09.045
TiO2 + BaCO3 -> BaTiO3 + CO2	1050	-0.0557	O	0.0747	0.0652	0.0574	-0.2301	10.1111/j.1551-2916.2007.01498.x
NiO + LiH3O2 + 0.25 O2 -> LiNiO2 + 1.5 H2O	800	0.0177	O	0.0707	0.053	0.0574	-0.2298	10.1016/j.ijhydene.2013.08.090
0.5 Li2CO3 + Mn2O3 + 0.25 O2 -> LiMn2O4 + 0.5 CO2	900	-0.0764	O	0.0266	0.1181	0.0575	-0.2296	10.1016/s0378-7753(99)00106-8
In2O3 + TiO2 -> TiIn2O5	1000	0.0122		0.0122	0	0.0067	-0.2293	10.1103/PhysRevB.76.174402
TiO2 + ZnO -> TiZnO3	500	0.1046	O	0.1046	0	0.0575	-0.2292	10.1016/j.jlumin.2010.06.004
3 WO3 + Al2O3 -> Al2(WO4)3	800	0.0067		0.0104	0.0032	0.0068	-0.2282	10.1016/j.jssc.2004.11.024
2 ZnO + TiO2 -> TiZn2O4	1350	0.105	O	0.105	0	0.0577	-0.228	10.1016/j.materresbull.2017.08.012
5 TiO2 + 2 Li2CO3 -> Li4Ti5O12 + 2 CO2	950	0.0345	O	0.1064	0.0144	0.0578	-0.2276	10.1016/j.jpowsour.2009.11.073
TiO2 + Li2CO3 -> Li2TiO3 + CO2	700	-0.0031		0.0096	0.0063	0.0068	-0.2274	10.1016/j.jnucmat.2005.01.022
ZnO + MnO2 -> MnZnO3	600	0.0051		0.0111	0.003	0.0069	-0.2273	10.1016/j.electacta.2014.11.020
TiO2 + BaCO3 -> BaTiO3 + CO2	1150	-0.094	O	0.0658	0.0837	0.0579	-0.2272	10.1016/j.ceramint.2014.12.022
MgO + WO3 -> MgWO4	1000	-0.0554		0.0027	0.0249	0.0069	-0.2269	10.1016/s0254-0584(02)00058-5
SnO2 + CaCO3 -> CaSnO3 + CO2	1000	-0.076		0.0023	0.0299	0.0069	-0.2268	10.1111/j.1551-2916.2007.01712.x
CaO + TiO2 -> CaTiO3	1450	-0.0701		0.0001	0.0308	0.0069	-0.2268	10.1016/j.jct.2006.11.005
LiHO + 2 MnO2 -> LiMn2O4 + 0.5 H2O + 0.25 O2	850	-0.0726	O	0.0479	0.0971	0.058	-0.2265	10.1016/S0013-4686(01)00774-5
TiO2 + Fe2O3 -> TiFe2O5	800	0.0126		0.0126	0	0.0069	-0.2263	10.1016/j.apsusc.2013.06.125
TiO2 + BaCO3 -> BaTiO3 + CO2	1000	-0.0367	O	0.0792	0.058	0.0581	-0.2261	10.1007/s10854-015-2842-5
Ir + 3 Sb -> Sb3Ir	900	-0.5686		0.0393	0.1025	0.007	-0.226	10.1038/ncomms7489
MnNiO3 + Li2CO3 -> Li2MnNiO4 + CO2	1050	-0.0392	O	0.0593	0.0786	0.0581	-0.2257	10.1149/1.3526309
SiO2 + 2 ZnO -> Zn2SiO4	1500	0.1057	O	0.1057	0	0.0581	-0.2257	10.1016/j.jeurceramsoc.2015.07.007
TiO2 + Al2O3 -> TiAl2O5	1400	0.0127		0.0127	0	0.007	-0.2255	10.1016/j.jeurceramsoc.2006.07.020
2 SiO2 + La2O3 -> La2Si2O7	80	-0.1167		0.0025	0.039	0.007	-0.2252	10.1016/j.dyepig.2015.08.016
Al2O3 + ZnO -> Al2ZnO4	1360	-0.2268	O	-0.0235	0.2033	0.0582	-0.2252	10.1007/s10854-017-6653-8
TiO2 + Al2O3 -> TiAl2O5	1450	0.0128		0.0128	0	0.007	-0.2248	10.1016/s0924-0136(03)00344-3
0.5 Al2O3 + 0.5 Na2CO3 -> NaAlO2 + 0.5 CO2	1585	-0.1092		-0.0385	0.0786	0.0071	-0.2235	10.1016/j.jiec.2012.10.027
3 BaCO3 + Nb2O5 -> Ba3Nb2O8 + 3 CO2	1250	-0.3549	O	0.0369	0.172	0.0585	-0.2235	10.1021/cm000007f
SiO2 + 6 Bi2O3 -> Si(Bi3O5)4	850	0.0071		0.0109	0.0034	0.0071	-0.2234	10.1016/j.jcrysgro.2011.10.027
MgO + Nb2O5 -> MgNb2O6	1290	-0.1103	O	0.0497	0.1049	0.0585	-0.2233	10.1016/S0025-5408(03)00058-8
Ni(HO)2 + LiH3O2 + 0.25 O2 -> LiNiO2 + 2.5 H2O	750	0.0343	O	0.0784	0.0441	0.0586	-0.2232	10.1016/j.jiec.2010.07.016
0.5 Nd2O3 + PH6NO4 -> NdPO4 + 1.5 H2O + H3N	800	-0.1106		0.0217	0.0188	0.0072	-0.223	10.1016/j.jcrysgro.2010.05.039
CuO + Li2CO3 -> Li2CuO2 + CO2	900	0.1071	O	0.1071	0	0.0589	-0.2211	10.1016/s0925-8388(01)01232-4
2 SrCO3 + IrO2 -> Sr2IrO4 + 2 CO2	1000	0.0064		0.0121	0.0028	0.0073	-0.2206	10.1016/j.jmmm.2013.05.022
NiO + Nb2O5 -> Nb2NiO6	800	-0.0347		0.0051	0.019	0.0074	-0.2202	10.1016/j.jeurceramsoc.2008.08.022
1.5 Y2O3 + 2.5 Al2O3 -> Y3Al5O12	1600	-0.2328	O	-0.0389	0.222	0.0591	-0.2199	10.1016/j.jeurceramsoc.2011.04.003
TiO2 + BaCO3 -> BaTiO3 + CO2	1190	-0.1095	O	0.0622	0.0938	0.0592	-0.2191	10.1007/s10854-017-6494-5
SrCO3 + CeO2 -> SrCeO3 + CO2	1500	-0.2621	O	0.0106	0.1798	0.0595	-0.2178	10.1016/s0925-8388(02)01133-7
Nb2O5 + 3 ZnO -> Nb2Zn3O8	1100	-0.0001		0.0101	0.0068	0.0076	-0.2172	10.1016/s0254-0584(02)00280-8
TiO2 + BaCO3 -> BaTiO3 + CO2	1200	-0.1134	O	0.0613	0.0963	0.0596	-0.2172	10.1007/s10854-016-4604-4
TiO2 + BaCO3 -> BaTiO3 + CO2	1200	-0.1134	O	0.0613	0.0963	0.0596	-0.2172	10.1016/j.tsf.2017.06.024
Li2CO3 + TiO2 -> Li2TiO3 + CO2	750	-0.0073		0.01	0.0086	0.0076	-0.2165	10.1016/j.jlumin.2010.08.001
2 SrCO3 + CuO -> Sr2CuO3 + 2 CO2	950	0.1086	O	0.1086	0	0.0597	-0.2163	10.1016/j.physc.2004.12.015
5 La2O3 + 6 SiO2 -> La10(Si2O9)3	1650	0.0187	O	0.1129	0.0157	0.0597	-0.2163	10.1016/S0167-2738(00)00386-6
Li2SiO3 + FeO -> Li2FeSiO4	900	-0.0957		-0.0179	0.0562	0.0077	-0.2162	10.1039/c002815k
SrCO3 + ZrO2 -> SrZrO3 + CO2	1450	-0.143		-0.0157	0.0645	0.0077	-0.2162	10.1007/s10832-007-9103-9
TiO2 + K2CO3 -> K2TiO3 + CO2	1100	0.0151	O	0.0913	0.0381	0.0597	-0.2162	10.1016/j.cattod.2013.10.046
TiO2 + K2CO3 -> K2TiO3 + CO2	1080	0.018	O	0.092	0.037	0.0598	-0.2156	10.1039/C6TA04117E
2 MnO2 + LiH3O2 -> LiMn2O4 + 1.5 H2O + 0.25 O2	700	-0.0846	O	0.0331	0.1189	0.0599	-0.2151	10.1016/j.ssi.2013.03.015
3 HClO4 + 0.5 Dy2O3 -> Dy(ClO4)3 + 1.5 H2O	80	-0.0975		-0.0073	0.0462	0.0078	-0.215	10.1039/C5QI00249D
SrCO3 + TiO2 -> SrTiO3 + CO2	950	-0.1141	O	0.0847	0.0745	0.0602	-0.2134	10.1016/j.physc.2011.02.005
NiO + TiO2 -> TiNiO3	1200	0.0144		0.0144	0	0.0079	-0.2128	10.1016/s0921-5107(99)00333-5
2 BaSe + ZnSe -> Ba2ZnSe3	1000	0.0144		0.0144	0	0.0079	-0.2128	10.1021/acs.inorgchem.6b02072
Nb2O5 + 3 ZnO -> Nb2Zn3O8	1050	0.0005		0.0107	0.0068	0.0079	-0.2126	10.1016/j.jeurceramsoc.2006.11.058
2 Al(HO)3 + MgO -> MgAl2O4 + 3 H2O	550	-0.1339	O	0.015	0.1489	0.0604	-0.2126	10.1016/s0955-2219(03)00602-2
17 Fe + 2 Sm -> Sm2Fe17	600	-0.0345		0.0118	0.0135	0.0079	-0.2126	10.1016/s0925-8388(98)00571-4
TiO2 + HfO2 -> HfTiO4	1700	0.1098	O	0.1098	0	0.0604	-0.2124	10.1016/j.jpcs.2010.11.003
TiO2 + BaCO3 -> BaTiO3 + CO2	800	0.0382	O	0.0966	0.0292	0.0604	-0.2122	10.1007/s10854-013-1620-5
2 SrCO3 + 0.6667 Co3O4 + 0.1667 O2 -> Sr2Co2O5 + 2 CO2	1000	0.0128	O	0.0621	0.0694	0.0605	-0.2121	10.1103/PhysRevB.95.024115
6 SiO2 + 5 La2O3 -> La10(Si2O9)3	1700	0.0271	O	0.1143	0.0145	0.0607	-0.2108	10.1016/j.ssi.2008.02.037
5 TiO2 + 4 LiH3O2 -> Li4Ti5O12 + 6 H2O	750	-0.053	O	0.0447	0.102	0.0607	-0.2105	10.1039/C2NR31675G
SrCO3 + Bi2O3 -> Sr(BiO2)2 + CO2	780	-0.0127		0.0097	0.0112	0.0081	-0.2098	10.1016/j.matlet.2008.09.009
K2CO3 + 4 TiO2 -> K2Ti4O9 + CO2	300	0.0148		0.0148	0	0.0081	-0.2097	10.1016/j.cej.2012.11.039
WO3 + Bi2O3 -> Bi2WO6	1000	-0.4823	O	-0.0475	0.2901	0.0609	-0.2092	10.1016/j.ssc.2010.02.011
BaCO3 + Nb2O5 -> BaNb2O6 + CO2	1200	-0.1243		-0.0053	0.0511	0.0082	-0.2091	10.1016/j.ceramint.2005.05.020
SrCO3 + Y2O3 -> SrY2O4 + CO2	1100	0.015		0.015	0	0.0082	-0.2083	10.1016/S0167-577X(02)00814-5
BaCO3 + 6 Fe2O3 -> BaFe12O19 + CO2	900	0.015		0.015	0	0.0083	-0.2082	10.1016/j.matlet.2008.10.066
0.5 Bi2O3 + 0.5 Fe2O3 -> FeBiO3	980	-0.1061	O	0.0597	0.0999	0.0612	-0.2076	10.1007/s10854-012-0624-x
SrCO3 + In2O3 -> SrIn2O4 + CO2	800	0.0151		0.0151	0	0.0083	-0.2075	10.1016/j.ceramint.2014.03.096
3 SiO2 + 2 BaCO3 -> Ba2Si3O8 + 2 CO2	800	0.0085		0.0146	0.002	0.0083	-0.2073	10.1016/j.jssc.2015.12.012
5 TiO2 + 4 LiHO -> Li4Ti5O12 + 2 H2O	1200	0.0759	O	0.1121	0.0072	0.0613	-0.2072	10.1016/s0167-2738(01)00891-8
TiO2 + BaCO3 -> BaTiO3 + CO2	1250	-0.1329	O	0.0567	0.109	0.0613	-0.2072	10.1007/s10854-017-7540-z
5 TiO2 + 2 Li2CO3 -> Li4Ti5O12 + 2 CO2	1000	0.0343	O	0.1129	0.0157	0.0613	-0.2071	10.1039/c4ta06882c
0.5 Li2CO3 + Mn2O3 + 0.25 O2 -> LiMn2O4 + 0.5 CO2	850	-0.0792	O	0.0284	0.1255	0.0613	-0.2069	10.1016/j.electacta.2009.10.058
TiMnO3 + CaTiO3 -> CaTi2MnO6	500	0.0152		0.0152	0	0.0084	-0.2067	10.1021/cm500016z
2 MgO + V2O5 -> Mg2V2O7	950	-0.1466		-0.0067	0.0579	0.0084	-0.2064	10.1111/j.1551-2916.2009.03078.x
4 MgO + Nb2O5 -> Mg4Nb2O9	120	-0.0578		-0.0011	0.0326	0.0084	-0.2062	10.1016/j.matlet.2004.03.013
LaN + Si3N4 -> LaSi3N5	1727	-0.3613	N	0.0645	0.1526	0.0616	-0.2056	10.1149/1.3579505
TiO2 + Li2CO3 -> Li2TiO3 + CO2	800	-0.0099		0.0107	0.0103	0.0085	-0.2054	10.1016/j.fusengdes.2005.08.085
2 ZnO + SiO2 -> Zn2SiO4	800	0.0154		0.0154	0	0.0085	-0.2053	10.1021/cm000063g
MgO + Nb2O5 -> MgNb2O6	1350	-0.1073	O	0.0536	0.1072	0.0616	-0.2051	10.1007/s10854-014-2331-2
6 Fe2O3 + BaCO3 -> BaFe12O19 + CO2	1000	0.0065		0.0128	0.0047	0.0085	-0.2044	10.1016/j.ssc.2009.10.011
1.5 Y2O3 + 2.5 Al2O3 -> Y3Al5O12	1550	-0.23	O	-0.0341	0.2225	0.0618	-0.2043	10.1016/j.optmat.2016.08.032
TiO2 + 2 CoO -> Ti(CoO2)2	1200	0.0156		0.0156	0	0.0086	-0.2037	10.1016/j.jmmm.2017.06.002
TiO2 + BaCO3 -> BaTiO3 + CO2	1270	-0.1407	O	0.0549	0.1141	0.062	-0.2031	10.1016/j.vacuum.2013.04.017
Li2CO3 + ZrO2 -> Li2ZrO3 + CO2	850	0.0157		0.0157	0	0.0086	-0.2029	10.1021/cm047897+
SrCO3 + TiO2 -> SrTiO3 + CO2	975	-0.1241	O	0.0866	0.079	0.0621	-0.2024	10.1111/j.1551-2916.2008.02920.x
0.5 Ta2O5 + 0.5 Rb2CO3 -> RbTaO3 + 0.5 CO2	1200	-0.1636		-0.0008	0.0565	0.0087	-0.202	10.1021/ja412933k
Nb2O5 + 3 ZnO -> Nb2Zn3O8	900	0.0025		0.0123	0.0065	0.0087	-0.202	10.1016/j.matlet.2010.01.088
TiO2 + BaCO3 -> BaTiO3 + CO2	650	0.0939	O	0.1096	0.0078	0.0622	-0.2017	10.1149/1.3526596
CaCO3 + TiO2 -> CaTiO3 + CO2	1200	-0.213	O	-0.0007	0.1867	0.0624	-0.2007	10.1007/s10854-015-3762-0
Li2TiO3 + 3 MnO2 -> Li2TiMn3O8 + 0.5 O2	800	0.0251	O	0.0836	0.0497	0.0625	-0.2001	10.1007/s11581-006-0045-z
2 Sb + 3 Te -> Sb2Te3	650	-0.3824		-0.0022	0.1069	0.0089	-0.1997	10.1103/PhysRevB.95.075102
0.5 Li2CO3 + MnO2 -> LiMnO2 + 0.5 CO2 + 0.25 O2	800	0.0138	O	0.0946	0.0414	0.0626	-0.1996	10.1016/j.jssc.2005.01.028
0.5 Cr2O3 + LiH3O2 -> LiCrO2 + 1.5 H2O	1000	-0.1147	O	0.0245	0.1401	0.0626	-0.1995	10.1103/PhysRevB.79.184411
NiO + Al2O3 -> Al2NiO4	1600	-0.0604		-0.0032	0.0364	0.0089	-0.1993	10.1016/j.ultramic.2006.04.015
LiH3O2 + Ni(HO)2 + 0.25 O2 -> LiNiO2 + 2.5 H2O	800	0.0272	O	0.0802	0.053	0.0627	-0.1992	10.1016/j.jfluchem.2006.11.016
0.5 Li2CO3 + 0.5 Nb2O5 -> LiNbO3 + 0.5 CO2	800	-0.0321		0.0058	0.0212	0.0089	-0.1988	10.1016/j.optcom.2012.11.073
LiHO + 2 MnO2 -> LiMn2O4 + 0.5 H2O + 0.25 O2	900	-0.0461	O	0.0621	0.0876	0.0628	-0.1986	10.1016/j.matlet.2011.03.100
3 NiO + 2 La2O3 + 0.5 O2 -> La4Ni3O10	1200	0.1141	O	0.1141	0	0.0628	-0.1986	10.1016/S0168-9002(01)01036-1
0.5 Bi2O3 + 0.5 Fe2O3 -> FeBiO3	1000	-0.1078	O	0.061	0.1025	0.0628	-0.1984	10.1016/j.matlet.2015.10.132
SiO2 + 6 Bi2O3 -> Si(Bi3O5)4	800	0.0065		0.0129	0.0056	0.009	-0.1983	10.1016/s0254-0584(02)00212-2
1.5 Y2O3 + 2.5 Fe2O3 -> Y3Fe5O12	800	-0.0136		0.0126	0.0105	0.009	-0.1975	10.1016/j.jssc.2003.12.040
TiO2 + BaCO3 -> BaTiO3 + CO2	1300	-0.1525	O	0.0521	0.1218	0.063	-0.1972	10.1016/j.ceramint.2017.08.169
2 CaCO3 + Fe2O3 -> Ca2Fe2O5 + 2 CO2	1200	-0.0785		-0.0149	0.0525	0.0091	-0.197	10.1016/j.solidstatesciences.2007.04.013
0.5 Ga2O3 + 0.5 Na2CO3 -> NaGaO2 + 0.5 CO2	1400	-0.0928		-0.0016	0.0424	0.0091	-0.1969	10.1016/j.jssc.2015.06.005
0.5 Li2CO3 + 0.5 Al2O3 -> LiAlO2 + 0.5 CO2	1200	-0.2278	O	-0.0184	0.2094	0.0632	-0.1962	10.1016/j.ceramint.2010.03.032
MgO + Al2O3 -> MgAl2O4	1600	-0.2023	O	-0.0084	0.1939	0.0632	-0.1957	10.1016/j.jeurceramsoc.2017.08.022
CeO2 + 2 SrCO3 -> Sr2CeO4 + 2 CO2	1000	0.0167		0.0167	0	0.0092	-0.1955	10.1016/j.tca.2011.08.007
Y2O3 + 2 CuO -> Y2Cu2O5	1100	-0.0393	O	0.0868	0.0631	0.0635	-0.1941	10.1016/j.solidstatesciences.2008.05.018
0.5 Li2CO3 + Mn2O3 + 0.25 O2 -> LiMn2O4 + 0.5 CO2	820	-0.0809	O	0.0295	0.1298	0.0636	-0.1937	10.1007/s10008-016-3465-3
BaP2(HO2)4 -> Ba(PO3)2 + 2 H2O	1000	-0.0013		0.0105	0.0105	0.0093	-0.1936	10.1016/s0022-3093(96)00584-4
NiO + Nb2O5 -> Nb2NiO6	900	-0.0352		0.0073	0.0213	0.0093	-0.1932	10.1016/j.mseb.2008.01.006
TiO2 + SrCO3 -> SrTiO3 + CO2	997	-0.1328	O	0.0882	0.0829	0.0637	-0.193	10.1021/acs.jpcc.6b01494
NiO + Mn2O3 -> Mn2NiO4	850	-0.0255		0.0059	0.0206	0.0094	-0.1928	10.1111/j.1551-2916.2009.03300.x
Li2CO3 + TiO2 -> Li2TiO3 + CO2	850	-0.0124		0.0116	0.012	0.0094	-0.1927	10.1016/j.materresbull.2011.01.007
NiO + Mn2O3 -> Mn2NiO4	1100	-0.0789	O	0.0443	0.115	0.0638	-0.1926	10.1016/j.jeurceramsoc.2010.04.032
3 TiO2 + 2 Bi2O3 -> Ti3(BiO3)4	850	-0.0503	O	0.0849	0.0683	0.0639	-0.1919	10.1021/cm991090d
CuO + V2O5 -> V2CuO6	120	-0.0153		0.0112	0.0132	0.0095	-0.1918	10.1016/j.jpowsour.2012.11.128
SrCO3 + TiO2 -> SrTiO3 + CO2	1000	-0.134	O	0.0885	0.0834	0.064	-0.1916	10.1039/C5CY00128E
Nb2O5 + 2 CaCO3 -> Ca2Nb2O7 + 2 CO2	800	-0.0726		0.0076	0.0296	0.0095	-0.1914	10.1016/j.jcrysgro.2007.11.106
2 SrCO3 + SiO2 -> Sr2SiO4 + 2 CO2	1450	-0.1072		0.0035	0.0414	0.0095	-0.1913	10.1039/c5dt01690h
0.5 Li2CO3 + 0.5 Fe2O3 -> LiFeO2 + 0.5 CO2	700	0.0173		0.0173	0	0.0095	-0.1909	10.1016/j.jssc.2009.06.029
In2O3 + 2 BaCO3 -> Ba2In2O5 + 2 CO2	1200	0.0173		0.0173	0	0.0095	-0.1909	10.1016/j.ssi.2011.11.015
NiO + 0.5 La2O3 + 0.25 O2 -> LaNiO3	1000	0.1165	O	0.1165	0	0.0641	-0.1909	10.1103/PhysRevB.82.165120
Fe + Ge -> FeGe	500	-0.1581		-0.0168	0.0731	0.0095	-0.1908	10.1021/acs.chemmater.5b03952
TiO2 + BaCO3 -> BaTiO3 + CO2	1340	-0.1682	O	0.0484	0.132	0.0644	-0.1893	10.1007/s10854-013-1347-3
NaH + MgH2 -> NaMgH3	350	-0.0593	H	0.028	0.1282	0.0644	-0.1893	10.1021/cm703356v
1.5 Y2O3 + 2.5 Fe2O3 -> Y3Fe5O12	1200	-0.0274		0.0118	0.0157	0.0096	-0.1893	10.1016/j.jmmm.2012.04.058
1.5 Y2O3 + 2.5 Al2O3 -> Y3Al5O12	1500	-0.2272	O	-0.0293	0.2229	0.0644	-0.189	10.1016/j.optmat.2012.08.008
SrCO3 + CeO2 -> SrCeO3 + CO2	1400	-0.0771		0.003	0.0356	0.0097	-0.1889	10.1016/j.ssi.2012.11.005
2 PbO + PbCl2 -> Pb3(ClO)2	780	-0.3374		-0.0088	0.1053	0.0097	-0.1886	10.1016/S0022-3093(01)00654-8
CaP2(H2O3)3 -> Ca(PO3)2 + 3 H2O	1250	-0.0107		0.012	0.012	0.0097	-0.188	10.1016/s0928-4931(02)00111-x
Li2CO3 + RuO2 -> Li2RuO3 + CO2	1000	0.0177		0.0177	0	0.0097	-0.1879	10.1103/PhysRevB.94.115163
BaCO3 + RuO2 -> BaRuO3 + CO2	1300	-0.081		-0.0038	0.0435	0.0098	-0.1875	10.1016/j.jeurceramsoc.2009.06.011
1.5 Y2O3 + 2.5 Fe2O3 -> Y3Fe5O12	1300	-0.0309		0.0116	0.017	0.0098	-0.1872	10.1016/j.jmmm.2013.02.045
BaCO3 + TiO2 -> BaTiO3 + CO2	1350	-0.1722	O	0.0475	0.1346	0.0647	-0.1872	10.1039/c4tc00313f
0.5 La2O3 + 0.5 Rh2O3 -> LaRhO3	1250	-0.3581	O	-0.0671	0.291	0.0649	-0.1859	10.1016/j.jssc.2010.04.021
0.5 Li2CO3 + Mn2O3 + 0.25 O2 -> LiMn2O4 + 0.5 CO2	800	-0.0817	O	0.0302	0.1323	0.065	-0.1858	10.1021/cm981041l
1.5 Y2O3 + 2.5 Fe2O3 -> Y3Fe5O12	1400	-0.0343		0.0114	0.0182	0.0099	-0.1858	10.1016/j.ssi.2012.07.003
0.5 Mn2O3 + 0.5 Gd2O3 -> GdMnO3	800	-0.0522		-0.0006	0.0342	0.0099	-0.1856	10.1016/j.jcrysgro.2007.11.101
TiO2 + K2CO3 -> K2TiO3 + CO2	800	0.0725	O	0.1043	0.0242	0.0651	-0.1851	10.1016/S0025-5408(00)00426-8
TiO2 + BaCO3 -> BaTiO3 + CO2	1360	-0.1762	O	0.0466	0.1372	0.0651	-0.1851	10.1016/s0272-8842(02)00140-2
2 MnO2 + LiH3O2 -> LiMn2O4 + 1.5 H2O + 0.25 O2	800	-0.088	O	0.0326	0.1318	0.0652	-0.1846	10.1021/cm990366e
0.5 La2O3 + 0.5 Al2O3 -> LaAlO3	900	-0.3	O	-0.0544	0.266	0.0652	-0.1843	10.1016/s0925-8388(97)00445-3
SrCO3 + Nb2O5 -> SrNb2O6 + CO2	1050	-0.1231		0.0025	0.0471	0.01	-0.1841	10.1016/j.jcrysgro.2004.11.388
0.5 Nb2O5 + 1.5 Li2CO3 -> Li3NbO4 + 1.5 CO2	500	0.0029		0.0141	0.0075	0.01	-0.1841	10.1016/j.jeurceramsoc.2011.12.026
5 TiO2 + 4 LiH3O2 -> Li4Ti5O12 + 6 H2O	800	-0.0531	O	0.0479	0.1089	0.0653	-0.1841	10.1016/j.carbon.2015.10.087
4 LiH3O2 + 5 TiO2 -> Li4Ti5O12 + 6 H2O	800	-0.0531	O	0.0479	0.1089	0.0653	-0.1841	10.1016/j.ssi.2008.03.032
2 La2O3 + Co3O4 -> La4Co3O10	1150	-0.0111	O	0.084	0.064	0.0655	-0.1827	10.1149/2.0811609jes
3 Li2CO3 + 2 ZrO2 -> Li6Zr2O7 + 3 CO2	850	0.0184		0.0184	0	0.0101	-0.1827	10.1021/cm047897+
Ga + Cr2N -> Cr2GaN	1000	0.0184		0.0184	0	0.0101	-0.1827	10.1103/PhysRevB.88.134401
BaCO3 + 6 Fe2O3 -> BaFe12O19 + CO2	1200	-0.0262	O	0.0655	0.086	0.0656	-0.1824	10.1016/j.jmmm.2011.08.016
MgF2 + NaF -> NaMgF3	800	0.0185		0.0185	0	0.0102	-0.1819	10.1016/j.jeurceramsoc.2008.04.002
TiO2 + Li2CO3 -> Li2TiO3 + CO2	900	-0.0146		0.0124	0.0135	0.0102	-0.1816	10.1016/j.tca.2013.02.019
NiO + La2O3 -> La2NiO4	1200	0.0188		0.0188	0	0.0103	-0.1797	10.1039/C5CP05993C
SiO2 + 2 Li2CO3 -> Li4SiO4 + 2 CO2	700	0.0188		0.0188	0	0.0103	-0.1796	10.1016/j.apenergy.2017.02.029
3 SiO2 + 2 Bi2O3 -> Si3(BiO3)4	1300	0.0189		0.0189	0	0.0104	-0.1789	10.1016/j.solidstatesciences.2015.08.008
MgO + Al2O3 -> MgAl2O4	1550	-0.2003	O	-0.0044	0.1959	0.0661	-0.1789	10.1016/j.matlet.2004.01.033
SiO2 + 2 SrCO3 -> Sr2SiO4 + 2 CO2	1250	-0.0701		0.0128	0.0259	0.0104	-0.1787	10.1016/j.mseb.2010.01.045
TiO2 + BaCO3 -> BaTiO3 + CO2	1400	-0.1922	O	0.0428	0.1475	0.0664	-0.1774	10.1016/j.scriptamat.2009.03.016
2 La(HO)3 + CuO -> La2CuO4 + 3 H2O	1350	-0.0902	O	0.0373	0.1306	0.0665	-0.1767	10.1016/j.memsci.2010.04.038
TiO2 + Li2CO3 -> Li2TiO3 + CO2	920	-0.0155		0.0128	0.0141	0.0106	-0.1767	10.1007/s10854-013-1294-z
MgO + TiO2 -> MgTiO3	600	-0.0218		0.0116	0.0167	0.0106	-0.1767	10.1016/s0167-577x(98)00156-6
SrCO3 + LiP(HO2)2 -> SrLiPO4 + CO2 + H2O	1295	-0.319	O	0.0155	0.2034	0.0666	-0.1763	10.1016/j.snb.2010.04.030
0.5 Li2CO3 + 0.5 Ta2O5 -> LiTaO3 + 0.5 CO2	1000	-0.0511		0.0052	0.0297	0.0106	-0.1762	10.1016/j.materresbull.2004.08.008
2 SrO + RuO2 -> Sr2RuO4	800	-0.1334		0.0029	0.0503	0.0106	-0.1761	10.1016/s0921-5107(03)00195-8
AlF3 + 2 CaF2 -> Ca2AlF7	800	-0.0092		0.0142	0.0117	0.0107	-0.1743	10.1007/s11663-006-9011-4
CuO + 0.5 Mn2O3 -> MnCuO2 + 0.25 O2	1080	-0.0528	O	0.0602	0.1004	0.067	-0.1741	10.1016/j.ceramint.2015.06.058
1.5 Y2O3 + 2.5 Al2O3 -> Y3Al5O12	1450	-0.2244	O	-0.0245	0.2234	0.0671	-0.1736	10.1016/j.optmat.2017.04.032
CuO + CaCO3 -> CaCuO2 + CO2	1000	-0.019	O	0.1013	0.0522	0.0672	-0.1731	10.1103/PhysRevB.86.134524
CaCO3 + ZrO2 -> CaZrO3 + CO2	1400	-0.334	O	-0.0595	0.283	0.0672	-0.173	10.1016/j.optcom.2005.03.011
NiO + La2O3 -> La2NiO4	1150	0.0197		0.0197	0	0.0108	-0.1728	10.1016/j.ssi.2016.01.014
0.5 Y2O3 + 1.5 Bi2O3 -> Y(BiO2)3	890	-0.0192		0.0083	0.0202	0.0109	-0.1719	10.1016/j.ssi.2007.06.009
Bi2O3 + SrO -> Sr(BiO2)2	800	-0.1379		0.0121	0.0428	0.0109	-0.1717	10.1016/j.materresbull.2006.04.027
5 NaF + 3 AlF3 -> Na5Al3F14	800	-0.0937		0.0102	0.0351	0.011	-0.1704	10.1016/j.solidstatesciences.2006.02.036
Fe + Co -> FeCo	800	-0.0749		0.0014	0.0398	0.0111	-0.1699	10.1016/j.jmmm.2011.05.028
1.5 Lu2O3 + 2.5 Fe2O3 -> Lu3Fe5O12	1200	-0.0272	O	0.1041	0.0525	0.0677	-0.1698	10.1039/c5cp02719e
SiO2 + Gd2O3 -> Gd2SiO5	1500	0.0203		0.0203	0	0.0112	-0.1684	10.1016/j.nima.2007.09.021
0.5 Li2CO3 + 0.5 Nb2O5 -> LiNbO3 + 0.5 CO2	850	-0.0337		0.0081	0.0243	0.0112	-0.1678	10.1039/C3CP51994E
S + Pb -> PbS	1150	-0.1999		0.0014	0.068	0.0112	-0.1673	10.1021/ja306527n
SiO2 + 2 BaCO3 -> Ba2SiO4 + 2 CO2	1300	-0.1076	O	0.0811	0.0943	0.0682	-0.1673	10.1149/1.3497357
3 NaP(HO)6 + V2O3 -> Na3V2(PO4)3 + 9 H2O	800	-0.0518		-0.0064	0.0429	0.0112	-0.1673	10.1002/aenm.201200558
3.5 Mn2O3 + 0.5 Bi2O3 -> Mn7BiO12	800	-0.0177		0.0186	0.0104	0.0113	-0.1668	10.1016/j.jssc.2009.10.013
8 TiO2 + K2CO3 -> K2Ti8O17 + CO2	800	0.002		0.0153	0.0094	0.0113	-0.1663	10.1016/j.matlet.2015.04.113
NiO + Nb2O5 -> Nb2NiO6	1000	-0.0358		0.0094	0.0237	0.0113	-0.1662	10.1111/j.1551-2916.2007.01617.x
0.5 Li2CO3 + Mn2O3 + 0.25 O2 -> LiMn2O4 + 0.5 CO2	750	-0.084	O	0.0318	0.1388	0.0684	-0.1662	10.1002/asia.200900494
4 TiO2 + K2CO3 -> K2Ti4O9 + CO2	1000	-0.0125		0.0146	0.0135	0.0114	-0.1652	10.1016/j.jpowsour.2014.09.170
WO3 + 2 Li2CO3 -> Li4WO5 + 2 CO2	800	-0.0635	O	0.0898	0.0767	0.0686	-0.165	10.1007/s10854-018-8619-x
3 Nb2O5 + 2 K2CO3 -> K4Nb6O17 + 2 CO2	180	-0.0335		0.0029	0.0299	0.0114	-0.165	10.1016/j.seppur.2015.09.054
0.5 Ag2O + 0.5 V2O5 -> VAgO3	397	-0.2036	O	-0.0285	0.2262	0.0686	-0.1648	10.1039/B300179B
SrCO3 + Ta2O5 -> SrTa2O6 + CO2	1200	-0.519	O	-0.0241	0.292	0.0687	-0.1646	10.1002/ejic.200800776
CuO + MoO3 -> CuMoO4	650	-0.1223	O	0.0182	0.1616	0.0687	-0.1644	10.1016/j.corsci.2011.05.058
SiO2 + 2 BaCO3 -> Ba2SiO4 + 2 CO2	1200	-0.063	O	0.0902	0.0766	0.0688	-0.164	10.1016/j.optmat.2018.07.021
Li2CO3 + RuO2 -> Li2RuO3 + CO2	950	0.0209		0.0209	0	0.0115	-0.1639	10.1039/C5TA03632A
TiO2 + CoO -> TiCoO3	950	0.0209		0.0209	0	0.0115	-0.1638	10.1016/j.matdes.2015.07.026
SiO2 + 2 CaCO3 -> Ca2SiO4 + 2 CO2	950	-0.0605		0.0224	0.0166	0.0115	-0.1637	10.1016/j.ceramint.2011.03.062
1.5 Nb2O5 + 0.5 K2CO3 -> KNb3O8 + 0.5 CO2	1100	-0.2638	O	0.0412	0.1704	0.0688	-0.1635	10.1016/j.apsusc.2016.02.117
0.5 Li2CO3 + Al(HO)3 -> LiAlO2 + 0.5 CO2 + 1.5 H2O	800	-0.1569	O	0.0155	0.1724	0.0689	-0.1634	10.1149/2.0181708jes
SrCO3 + RuO2 -> SrRuO3 + CO2	1300	-0.0755		-0.0027	0.0451	0.0115	-0.1633	10.1016/j.jeurceramsoc.2009.06.011
WO3 + 2 Li2CO3 -> Li4WO5 + 2 CO2	860	-0.0748	O	0.0883	0.0816	0.069	-0.1627	10.1016/j.jeurceramsoc.2015.09.033
2 CuO + Y2O3 -> Y2Cu2O5	1050	-0.0346	O	0.096	0.0653	0.0691	-0.1619	10.1016/S0022-0248(01)02032-2
1.5 Bi2O3 + 0.5 Er2O3 -> Er(BiO2)3	600	-0.0348		0.011	0.0226	0.0116	-0.1618	10.1007/s10008-010-1211-9
2 Nb2O5 + 5 BaCO3 -> Ba5Nb4O15 + 5 CO2	1350	-0.3967	O	0.0336	0.2085	0.0693	-0.161	10.1039/C4DT03193H
0.5 V2O5 + 0.5 Li2CO3 -> LiVO3 + 0.5 CO2	700	-0.3462	O	-0.0543	0.2853	0.0693	-0.1607	10.1103/PhysRevB.74.184417
5 Al(HO)3 + 1.5 Y2O3 -> Y3Al5O12 + 7.5 H2O	800	-0.0902		-0.0225	0.0686	0.0117	-0.1606	10.1149/1.2746551
0.5 La2O3 + 0.5 Al2O3 -> LaAlO3	800	-0.2897	O	-0.051	0.2695	0.0694	-0.1605	10.1016/j.ceramint.2014.12.133
1.5 Y2O3 + 2.5 Al2O3 -> Y3Al5O12	1400	-0.2216	O	-0.0198	0.2238	0.0696	-0.1589	10.1039/c5tc04133c
K2CO3 + 4 GeO2 -> K2Ge4O9 + CO2	800	-0.0573		0.0188	0.0203	0.0119	-0.1588	10.1039/C6CP00168H
CuO + Li2CO3 -> Li2CuO2 + CO2	800	0.1267	O	0.1267	0	0.0697	-0.1586	10.1016/j.jpowsour.2010.11.148
SiO2 + CdO -> CdSiO3	1000	0.127	O	0.127	0	0.0699	-0.1577	10.1016/j.materresbull.2014.09.049
LiHO + 2 MnO2 -> LiMn2O4 + 0.5 H2O + 0.25 O2	750	-0.0853	O	0.0585	0.1158	0.0699	-0.1574	10.1149/1.2969412
TiO2 + ZnO -> TiZnO3	800	0.1271	O	0.1271	0	0.0699	-0.1574	10.1016/s0925-8388(02)01362-2
Au + 3 Ag -> Ag3Au	250	-0.0887		-0.0052	0.0516	0.012	-0.1568	10.1016/j.matlet.2018.03.026
2 NaFePO4 + FePO4 -> Na2Fe3(PO4)3	500	0.0185		0.0212	0.0014	0.012	-0.1567	10.1021/acs.chemmater.7b00226
Li2CO3 + TiO2 -> Li2TiO3 + CO2	1000	-0.0184		0.0144	0.0164	0.012	-0.1566	10.1016/j.fusengdes.2015.07.026
Bi2O3 + WO3 -> Bi2WO6	1100	-0.5035	O	-0.047	0.3147	0.0701	-0.1562	10.1016/j.physc.2008.05.020
3 Nb2O5 + 2 K2CO3 -> K4Nb6O17 + 2 CO2	150	-0.0306		0.0039	0.0297	0.0121	-0.156	10.1002/anie.200704608
4 NiO + Nb2O5 -> Nb2Ni4O9	120	-0.0215		0.0095	0.0221	0.0121	-0.156	10.1016/j.matlet.2006.09.056
2 SrCO3 + SnO2 -> Sr2SnO4 + 2 CO2	1177	-0.1508	O	0.0823	0.1074	0.0703	-0.1553	10.1016/j.jssc.2004.08.023
0.5 SnO2 + 0.5 Zn2SnO4 -> ZnSnO3	1400	0.0221		0.0221	0	0.0122	-0.1549	10.1007/s10854-016-5050-z
0.5 P2S5 + 1.5 Na2S -> Na3PS4	420	-0.1584		-0.0057	0.068	0.0122	-0.1542	10.1038/ncomms1843
0.5 Li2CO3 + Mn2O3 + 0.25 O2 -> LiMn2O4 + 0.5 CO2	700	-0.0842	O	0.0331	0.1424	0.0706	-0.1537	10.1021/ja0612302
BaCO3 + Nb2O5 -> BaNb2O6 + CO2	1250	-0.1306		-0.0015	0.0579	0.0123	-0.1526	10.1016/s0167-577x(00)00228-7
CaCO3 + TiO2 -> CaTiO3 + CO2	1100	-0.0654		0.0006	0.0415	0.0124	-0.1514	10.1007/s10562-007-9212-8
K2CO3 + 2 MoO3 -> K2Mo2O7 + CO2	440	-0.3639	O	0.0264	0.2122	0.071	-0.1513	10.1111/jace.12646
0.5 Fe2O3 + 0.5 Bi2O3 -> FeBiO3	1105	-0.1171	O	0.0681	0.1163	0.0713	-0.1496	10.1016/j.jeurceramsoc.2012.05.019
MnF3 + LiF -> LiMnF4	800	0.0228		0.0228	0	0.0125	-0.1495	10.1149/2.022311jes
LiH3O2 + 0.5 Mn2O3 -> LiMnO2 + 1.5 H2O	800	-0.0489		-0.0044	0.0432	0.0126	-0.1492	10.1016/j.matlet.2015.10.042
SrCO3 + TiO2 -> SrTiO3 + CO2	1100	-0.1741	O	0.096	0.1013	0.0714	-0.149	10.1007/s10832-017-0074-1
2 SrCO3 + SiO2 -> Sr2SiO4 + 2 CO2	1200	-0.061		0.0151	0.0265	0.0126	-0.1484	10.1016/j.orgel.2013.01.032
SnO2 + TiO2 -> TiSnO4	700	0.1303	O	0.1303	0	0.0717	-0.1474	10.1007/s11581-016-1711-4
0.5 Li2CO3 + 0.5 V2O5 -> LiVO3 + 0.5 CO2	680	-0.3394	O	-0.0551	0.29	0.0718	-0.1468	10.1016/s0167-2738(97)00523-7
LiHO + Ni(HO)2 + 0.25 O2 -> LiNiO2 + 1.5 H2O	950	0.1305	O	0.1305	0	0.0718	-0.1468	10.1016/S0167-2738(00)00293-9
Al + Ni -> AlNi	900	-0.5631		-0.0167	0.1702	0.0128	-0.1465	10.1007/s10853-011-5926-5
SrCO3 + ZrO2 -> SrZrO3 + CO2	1600	-0.4628	O	-0.0393	0.3019	0.0719	-0.1461	10.1016/j.ssi.2015.02.005
6 Fe2O3 + BaCO3 -> BaFe12O19 + CO2	800	0.0234		0.0234	0	0.0129	-0.145	10.1016/j.matchemphys.2010.03.070
SiO2 + Bi2O3 -> SiBi2O5	900	0.0221		0.0234	0.0004	0.0129	-0.1444	10.1016/j.matlet.2011.09.088
4 SrO + 3 RuO2 -> Sr4Ru3O10	800	-0.1309		0.0054	0.0524	0.0129	-0.1443	10.1016/s0921-5107(03)00195-8
1.5 Y2O3 + 2.5 Al2O3 -> Y3Al5O12	1350	-0.2188	O	-0.0151	0.2242	0.0722	-0.1443	10.1016/j.jlumin.2015.09.006
SnO2 + 2 BaCO3 -> Ba2SnO4 + 2 CO2	1200	-0.0752	O	0.0931	0.0841	0.0722	-0.1442	10.1016/j.jeurceramsoc.2015.11.001
TiO2 + ZnO -> TiZnO3	860	0.1316	O	0.1316	0	0.0724	-0.1434	10.1007/s10854-008-9849-0
WO3 + CaCO3 -> CaWO4 + CO2	800	-0.0832		0.0018	0.0456	0.013	-0.1431	10.1007/s00339-013-7879-9
Nb2O5 + 3 ZnO -> Nb2Zn3O8	120	0.0127		0.0207	0.0054	0.013	-0.143	10.1016/j.matlet.2006.12.050
3 Li2CO3 + 2 ZrO2 -> Li6Zr2O7 + 3 CO2	800	0.0237		0.0237	0	0.013	-0.1428	10.1039/C2TA00700B
MgO + Al2O3 -> MgAl2O4	1440	-0.1958	O	0.0044	0.2002	0.0725	-0.1428	10.1007/s10854-015-2752-6
K2CO3 + TiO2 -> K2TiO3 + CO2	700	0.1006	O	0.1215	0.0175	0.0726	-0.1421	10.1016/j.apcatb.2009.01.013
1.5 Bi2O3 + 0.5 Er2O3 -> Er(BiO2)3	900	-0.061		0.0112	0.0315	0.0131	-0.1417	10.1007/s10008-010-1211-9
WO3 + Bi2O3 -> Bi2WO6	800	-0.1466		-0.0262	0.088	0.0131	-0.1412	10.1016/j.jct.2013.04.004
0.5 Li2CO3 + 0.5 Nb2O5 -> LiNbO3 + 0.5 CO2	120	0.024		0.024	0	0.0132	-0.1406	10.1007/s10854-008-9781-3
SiO2 + Bi2O3 -> SiBi2O5	800	0.0172		0.0235	0.0021	0.0132	-0.14	10.1016/j.jssc.2006.09.011
KNbO3 + NaNbO3 -> KNaNb2O6	800	0.0204		0.024	0.0009	0.0132	-0.1399	10.1111/j.1551-2916.2008.02447.x
2 SrCO3 + Fe2O3 -> Sr2Fe2O5 + 2 CO2	1000	0.0179	O	0.1115	0.0468	0.073	-0.1397	10.1021/cm980090v
2 La(HO)3 + NiO -> La2NiO4 + 3 H2O	1350	-0.0479	O	0.0637	0.1094	0.0731	-0.1393	10.1016/j.memsci.2010.04.038
TiO2 + MgO -> MgTiO3	800	-0.0147		0.017	0.0159	0.0133	-0.1386	10.1007/s10854-012-0921-4
5 BaCO3 + 2 Nb2O5 -> Ba5Nb4O15 + 5 CO2	1500	-0.4734	O	0.0235	0.245	0.0735	-0.1371	10.1016/j.jpcs.2006.01.120
Cu + Zn -> ZnCu	300	-0.0654		0.0122	0.0323	0.0135	-0.1366	10.1016/j.solmat.2014.08.043
Nb2O5 + 2 CdO -> Nb2Cd2O7	1000	-0.0678		0.0094	0.0357	0.0135	-0.1362	10.1039/b401787k
GeO2 + La2O3 -> La2GeO5	1500	-0.4229	O	0.0402	0.2175	0.0737	-0.1361	10.1016/j.ssi.2005.05.016
2 CaCO3 + Fe2O3 -> Ca2Fe2O5 + 2 CO2	1250	-0.0884		-0.0169	0.0666	0.0135	-0.136	10.1016/j.ceramint.2003.11.010
7 SrCO3 + 2 Mn2O3 + O2 -> Sr7Mn4O15 + 7 CO2	1200	-0.1633	O	0.0334	0.1667	0.0737	-0.1358	10.1016/s1293-2558(01)01213-4
4 CaCO3 + 3 Bi2O3 -> Ca4Bi6O13 + 4 CO2	850	-0.0081		0.018	0.0139	0.0135	-0.1358	10.1016/s0025-5408(98)00065-8
2 SrCO3 + SiO2 -> Sr2SiO4 + 2 CO2	1500	-0.1166		0.0011	0.0551	0.0136	-0.1346	10.1039/C6TC04385B
0.5 Sb2O5 + FeHO2 -> FeSbO4 + 0.5 H2O	800	-0.1466		-0.0233	0.0862	0.0136	-0.1344	10.1016/j.powtec.2007.05.013
TiO2 + ZnO -> TiZnO3	900	0.1345	O	0.1345	0	0.074	-0.1343	10.1016/j.tsf.2010.05.005
LiHO + 2 MnO2 -> LiMn2O4 + 0.5 H2O + 0.25 O2	800	-0.061	O	0.0713	0.1069	0.0741	-0.1337	10.1007/s11581-006-0045-z
CuO + 2 CaO -> Ca2CuO3	800	-0.0302		0.0092	0.0281	0.0138	-0.1327	10.1016/j.jpcs.2006.12.013
2 CdO + Nb2O5 -> Nb2Cd2O7	800	-0.0636		0.0101	0.0348	0.0138	-0.1317	10.1021/cm302700w
5 TiO2 + 4 LiH3O2 -> Li4Ti5O12 + 6 H2O	900	-0.0532	O	0.0544	0.123	0.0745	-0.1314	10.1016/j.electacta.2009.05.058
SiO2 + 2 CaCO3 -> Ca2SiO4 + 2 CO2	1450	-0.3999	O	-0.0382	0.2927	0.0745	-0.1312	10.1016/j.cemconres.2017.04.008
0.5 Al2O3 + 0.5 Pr2O3 -> PrAlO3	1650	-0.1782	O	0.0136	0.1919	0.0747	-0.1305	10.1016/S0025-5408(01)00495-0
0.5 Bi2O3 + 0.5 Fe2O3 -> FeBiO3	650	-0.0308		0.0149	0.0229	0.0139	-0.1305	10.1016/j.actamat.2016.03.071
0.5 Al2O3 + 0.5 Li2CO3 -> LiAlO2 + 0.5 CO2	1100	-0.2127	O	0.0004	0.2131	0.0748	-0.1297	10.1016/j.jssc.2008.04.006
1.5 Y2O3 + 2.5 Al2O3 -> Y3Al5O12	1300	-0.2159	O	-0.0103	0.2246	0.0748	-0.1295	10.1016/j.optmat.2018.01.038
SrCO3 + TiO2 -> SrTiO3 + CO2	1150	-0.1943	O	0.0998	0.1103	0.0751	-0.1279	10.1016/S1010-6030(03)00442-8
SrCO3 + TiO2 -> SrTiO3 + CO2	1150	-0.1943	O	0.0998	0.1103	0.0751	-0.1279	10.1103/PhysRevB.80.075122
5 BaCO3 + 2 Nb2O5 -> Ba5Nb4O15 + 5 CO2	1100	-0.2719	O	0.0632	0.1646	0.0753	-0.1268	10.1016/j.ceramint.2006.05.013
0.5 Li2CO3 + 0.5 Mn2O3 -> LiMnO2 + 0.5 CO2	900	-0.0259	O	0.0772	0.0963	0.0755	-0.1258	10.1149/1.2219710
0.5 Ga2O3 + 0.5 Fe2O3 -> GaFeO3	27	0.026		0.026	0	0.0143	-0.1254	10.1016/j.jmmm.2010.07.018
WO3 + Bi2O3 -> Bi2WO6	840	-0.1495		-0.0264	0.0916	0.0144	-0.1241	10.1039/c6tc02069k
BaCO3 + Ga2O3 -> Ba(GaO2)2 + CO2	1350	-0.374	O	0.0243	0.2275	0.0759	-0.1235	10.1016/S1293-2558(02)01351-1
ZnO + TiO2 -> TiZnO3	950	0.1383	O	0.1383	0	0.0761	-0.1226	10.1039/C7TC00815E
SnO2 + 2 CaO -> Ca2SnO4	800	-0.12		0.0025	0.0564	0.0145	-0.1226	10.1021/cm900590d
SrCO3 + Nb2O5 -> SrNb2O6 + CO2	1100	-0.1294		0.0049	0.0561	0.0145	-0.1225	10.1016/j.jeurceramsoc.2006.01.017
2 CaCO3 + RuO2 -> Ca2RuO4 + 2 CO2	800	0.0264		0.0264	0	0.0145	-0.1225	10.1103/PhysRevB.80.045119
NiO + La2O3 -> La2NiO4	800	0.0264		0.0264	0	0.0145	-0.1224	10.1016/j.jpowsour.2011.04.041
SrCO3 + ZrO2 -> SrZrO3 + CO2	1500	-0.1531		-0.0148	0.0811	0.0145	-0.1223	10.1016/j.jssc.2004.06.002
0.5 Li2CO3 + 0.5 Nb2O5 -> LiNbO3 + 0.5 CO2	90	0.0266		0.0266	0	0.0146	-0.1208	10.1007/s10854-017-7586-y
0.5 La2O3 + 0.5 Al2O3 -> LaAlO3	1300	-0.1365		-0.0273	0.0904	0.0147	-0.1192	10.1016/j.ceramint.2016.08.123
3 TiO2 + 2 Bi2O3 -> Ti3(BiO3)4	1100	-0.0429	O	0.1009	0.0795	0.0769	-0.118	10.1007/s10854-014-1730-8
4 TiO2 + BaCO3 -> BaTi4O9 + CO2	800	0.0009		0.0222	0.0106	0.0149	-0.1178	10.1016/j.materresbull.2005.04.028
6 TiO2 + K2CO3 -> K2Ti6O13 + CO2	1000	-0.0098		0.0172	0.018	0.0149	-0.1178	10.1016/j.apsusc.2012.04.018
Sb2O3 + CoO -> Co(SbO2)2	350	-0.0299		0.0077	0.032	0.0149	-0.1176	10.1016/j.jssc.2012.01.032
NaCl + KCl -> KNaCl2	120	0.0271		0.0271	0	0.0149	-0.1171	10.1021/acs.inorgchem.5b01656
0.5 Li2CO3 + 0.5 Y2O3 -> LiYO2 + 0.5 CO2	800	0.1401	O	0.1401	0	0.0771	-0.1171	10.1016/j.fusengdes.2010.02.010
CaCO3 + TiO2 -> CaTiO3 + CO2	1250	-0.2325	O	-0.0034	0.2265	0.0771	-0.1166	10.1016/s0955-2219(02)00450-8
SrCO3 + TiO2 -> SrTiO3 + CO2	1180	-0.2065	O	0.102	0.1157	0.0773	-0.1156	10.1016/S0038-1098(03)00012-7
2 SrCO3 + Fe2O3 -> Sr2Fe2O5 + 2 CO2	1200	-0.0849	O	0.0988	0.0919	0.0773	-0.1156	10.1016/S0025-5408(02)00898-X
CaCO3 + RuO2 -> CaRuO3 + CO2	1150	-0.0551		0.0013	0.0445	0.0151	-0.1145	10.1016/s0925-8388(03)00133-6
2 SiO2 + Y2O3 -> Y2Si2O7	1400	0.099	O	0.1336	0.0173	0.0778	-0.1129	10.1111/j.1551-2916.2008.02514.x
Al2O3 + 0.3333 Co3O4 -> Al2CoO4 + 0.1667 O2	1130	-0.2553	O	-0.0194	0.2493	0.0779	-0.1122	10.1103/PhysRevB.95.094404
SrCO3 + HfO2 -> SrHfO3 + CO2	1600	-0.5584	O	-0.0651	0.3624	0.0779	-0.1121	10.1016/j.jssc.2004.05.039
5 TiO2 + 4 LiHO -> Li4Ti5O12 + 2 H2O	400	-0.0933	O	0.0627	0.1316	0.0781	-0.1112	10.1016/j.electacta.2006.07.048
3 Fe + Sn -> Fe3Sn	800	0.0279		0.0279	0	0.0153	-0.111	10.1016/j.jallcom.2018.07.257
CuO + 2 CaCO3 -> Ca2CuO3 + 2 CO2	1000	-0.0117		0.0157	0.021	0.0153	-0.111	10.1016/j.physc.2003.12.022
NiO + Nb2O5 -> Nb2NiO6	1202	-0.0368		0.0138	0.0285	0.0154	-0.111	10.1016/j.jssc.2015.07.048
K2CO3 + WO3 -> K2WO4 + CO2	550	-0.0656		0.0098	0.0389	0.0154	-0.1109	10.1016/j.ssi.2016.09.029
TiO2 + Li2CO3 -> Li2TiO3 + CO2	1150	-0.0226		0.0176	0.0216	0.0154	-0.1107	10.1016/s0022-3115(98)00102-0
TiO2 + MgO -> MgTiO3	950	-0.0094		0.0211	0.0152	0.0154	-0.1104	10.1016/j.matdes.2015.07.026
0.5 Li2CO3 + 0.3333 Co3O4 + 0.08333 O2 -> LiCoO2 + 0.5 CO2	100	0.0941	O	0.1334	0.0197	0.0783	-0.1101	10.1016/S0378-7753(03)00207-6
6 MnO + 5 TeO2 -> Mn6Te5O16	800	-0.1171		0.0121	0.0482	0.0154	-0.11	10.1016/S0040-6031(03)00399-X
0.5 Nb2O5 + 0.5 Li2CO3 -> LiNbO3 + 0.5 CO2	950	-0.0366		0.0124	0.03	0.0154	-0.11	10.1016/j.jcrysgro.2007.11.057
2 SrCO3 + Fe2O3 -> Sr2Fe2O5 + 2 CO2	1250	-0.1109	O	0.0956	0.1032	0.0784	-0.1098	10.1021/jp107173b
6 Fe2O3 + BaCO3 -> BaFe12O19 + CO2	1250	-0.0369	O	0.0762	0.1062	0.0784	-0.1097	10.1016/j.matlet.2007.09.073
0.5 Bi2O3 + 0.5 Fe2O3 -> FeBiO3	700	-0.0326		0.0163	0.0253	0.0155	-0.1095	10.1007/s00289-017-1914-5
KNbO3 + NaNbO3 -> KNaNb2O6	950	0.021		0.028	0.0017	0.0155	-0.1094	10.1016/j.jeurceramsoc.2007.11.004
3 CuO + V2O5 -> V2Cu3O8	120	-0.0006		0.0258	0.0088	0.0155	-0.1088	10.1016/j.jpowsour.2012.11.128
0.5 Li2CO3 + 0.5 Fe2O3 -> LiFeO2 + 0.5 CO2	600	0.0282		0.0282	0	0.0155	-0.1088	10.1007/s10853-016-0441-3
SrCO3 + TiO2 -> SrTiO3 + CO2	1200	-0.2146	O	0.1035	0.1193	0.0788	-0.1074	10.1111/j.1551-2916.2007.02159.x
0.5 La2O3 + 0.5 Al2O3 -> LaAlO3	1350	-0.1385		-0.0279	0.0934	0.0156	-0.1072	10.1016/S0022-2313(00)00214-3
CaCO3 + Fe2O3 -> Ca(FeO2)2 + CO2	1180	-0.1511	O	0.0352	0.1736	0.0788	-0.1071	10.1016/S0378-7753(03)00670-0
0.5 Bi2O3 + 0.5 Fe2O3 -> FeBiO3	1200	-0.1254	O	0.0746	0.1287	0.0789	-0.1066	10.1016/j.tsf.2011.03.068
SnO2 + ZnO -> ZnSnO3	200	0.0258		0.0281	0.0012	0.0158	-0.1054	10.1016/j.snb.2012.09.060
NiO + MgO -> MgNiO2	1300	-0.0271		0.0139	0.0273	0.0158	-0.1044	10.1111/j.1551-2916.2005.00503.x
SiC + AlN -> AlSiCN	1727	0.0288		0.0288	0	0.0158	-0.1043	10.1111/j.1551-2916.2005.00837.x
2 MnO + SrV2O6 -> SrMn2V2O8	850	-0.0927		-0.0062	0.0621	0.0159	-0.1037	10.1103/PhysRevB.89.094402
2 SrCO3 + CuO -> Sr2CuO3 + 2 CO2	1040	0.0237		0.0301	0	0.0159	-0.1033	10.1021/acs.cgd.5b00652
LiHO + 2 MnO2 -> LiMn2O4 + 0.5 H2O + 0.25 O2	750	-0.0681	O	0.0757	0.1162	0.0795	-0.1033	10.1016/s0921-5107(02)00582-2
2 CuO + CaCO3 -> CaCu2O3 + CO2	1020	-0.0423	O	0.1151	0.0712	0.0796	-0.1029	10.1016/S0921-4534(02)01520-4
2 Li2CO3 + 2.5 Mn2O3 + 1.25 O2 -> Li4Mn5O12 + 2 CO2	800	-0.1249	O	0.0169	0.1882	0.0798	-0.1018	10.1016/j.radphyschem.2009.03.086
2 MnHO2 + Zn(HO)2 -> Mn2ZnO4 + 2 H2O	700	-0.1321	O	0.0286	0.1782	0.0798	-0.1016	10.1039/C3NR33211J
1.5 Y2O3 + 2.5 Al2O3 -> Y3Al5O12	1200	-0.2103	O	-0.001	0.2253	0.0799	-0.1013	10.1016/j.solidstatesciences.2012.07.008
2 SiO2 + La2O3 -> La2Si2O7	1600	-0.0174		0.0206	0.019	0.0161	-0.101	10.1021/cm301484q
SiO2 + MgO -> MgSiO3	800	0.0788	O	0.1331	0.0271	0.08	-0.1008	10.1103/PhysRevB.83.224204
3 CaCO3 + 0.6667 Co3O4 + 0.1667 O2 -> Ca3(CoO3)2 + 3 CO2	1200	-0.1045	O	0.015	0.1867	0.0803	-0.099	10.1016/j.ssi.2016.06.001
CaCO3 + CuO -> CaCuO2 + CO2	1000	-0.0082		0.0192	0.0188	0.0163	-0.0982	10.1016/S0921-4534(01)00603-7
2 Bi2O3 + 3 TiO2 -> Ti3(BiO3)4	1170	-0.0408	O	0.1054	0.0827	0.0806	-0.0976	10.1016/j.jeurceramsoc.2016.01.038
ZrO2 + CaCO3 -> CaZrO3 + CO2	1300	-0.1064		-0.0235	0.0836	0.0164	-0.0966	10.1149/1.2229274
2 Li2CO3 + 5 TiO2 -> Li4Ti5O12 + 2 CO2	700	0.0175		0.0301	0.0025	0.0164	-0.0963	10.1149/1.2204872
MgO + Nb2O5 -> MgNb2O6	700	-0.0468		0.0141	0.0328	0.0164	-0.0963	10.1016/s0955-2219(98)00372-0
Lu2O3 + 3 WO3 -> Lu2(WO4)3	1200	-0.6413	O	-0.0863	0.4085	0.0809	-0.096	10.1016/S0038-1098(01)00458-6
0.5 La2O3 + 0.5 Al2O3 -> LaAlO3	1400	-0.1406		-0.0286	0.0965	0.0165	-0.0953	10.1039/c5dt02640g
4.5 Nb2O5 + PH6NO4 -> Nb9PO25 + 1.5 H2O + H3N	350	0.0103		0.0224	0.0122	0.0166	-0.0939	10.1149/1.1455647
Nb2O5 + MnO -> MnNb2O6	1250	-0.0689		0.0123	0.0399	0.0166	-0.0939	10.1016/j.ceramint.2003.11.010
2 SiO2 + K2CO3 -> K2Si2O5 + CO2	1200	0.0302		0.0302	0	0.0166	-0.0937	10.1111/jace.12413
SiO2 + Li2CO3 -> Li2SiO3 + CO2	900	0.0302		0.0302	0	0.0166	-0.0937	10.1016/j.matlet.2011.08.055
0.5 V2O5 + 0.5 Li2CO3 -> LiVO3 + 0.5 CO2	750	-0.359	O	-0.0521	0.3127	0.0814	-0.0932	10.1021/acs.chemmater.6b01053
2 BaCO3 + 9 TiO2 -> Ba2Ti9O20 + 2 CO2	800	0.0032		0.0245	0.0118	0.0167	-0.093	10.1016/s0272-8842(99)00025-5
Li2CO3 + 0.5 Mn2O3 + 0.25 O2 -> Li2MnO3 + CO2	800	-0.1163	O	0.0255	0.1812	0.0814	-0.093	10.1016/j.electacta.2016.07.038
10 Sb + 13 Zn -> Zn13Sb10	750	-0.0506		0.0298	0.0185	0.0167	-0.0928	10.1039/c8dt02521e
SiO2 + Li2CO3 -> Li2SiO3 + CO2	870	0.0304		0.0304	0	0.0167	-0.0922	10.1007/s10854-017-7426-0
0.5 Al2O3 + 0.5 Cu2O -> AlCuO2	1100	-0.0623		-0.0045	0.0557	0.0168	-0.0909	10.1007/s10853-014-8744-8
0.5 Li2CO3 + Mn2O3 + 0.25 O2 -> LiMn2O4 + 0.5 CO2	1250	-0.0787	O	0.0472	0.152	0.0818	-0.0909	10.1016/s0167-2738(98)00231-8
6 Fe2O3 + BaCO3 -> BaFe12O19 + CO2	1100	-0.0019		0.0195	0.0183	0.0168	-0.0909	10.1007/s00339-017-1524-y
4 Li2CO3 + ZrO2 -> Li8ZrO6 + 4 CO2	900	0.1488	O	0.1488	0	0.0818	-0.0905	10.1016/j.fusengdes.2017.04.053
CeO2 + ZrO2 -> CeZrO4	500	0.0202	O	0.0924	0.0852	0.0819	-0.09	10.1016/j.cattod.2004.04.030
3 Bi + Ni -> NiBi3	450	0.0135		0.0261	0.0085	0.0169	-0.0895	10.1021/cm980521+
0.3333 U3O8 + 0.3333 Fe3O4 -> UFeO4	950	-0.0012		0.0221	0.0158	0.0169	-0.0893	10.1039/c6dt00066e
Ni(HO)2 + LiH3O2 + 0.25 O2 -> LiNiO2 + 2.5 H2O	900	0.0326	O	0.1039	0.0714	0.0821	-0.0889	10.1016/j.jpowsour.2007.06.194
TiO2 + ZnO -> TiZnO3	1100	0.1495	O	0.1495	0	0.0822	-0.0884	10.1016/j.jeurceramsoc.2006.09.015
0.5 P2S5 + 1.5 Li2S -> Li3PS4	800	-0.107		-0.0227	0.0843	0.017	-0.0881	10.1149/2.1501714jes
CaCO3 + ZrO2 -> CaZrO3 + CO2	1450	-0.3592	O	-0.0562	0.319	0.0823	-0.0878	10.1039/b003840g
0.5 Bi2O3 + 0.5 Fe2O3 -> FeBiO3	750	-0.0343		0.0176	0.0279	0.017	-0.0878	10.1007/s10854-014-1973-4
2 NiO + SiO2 -> Si(NiO2)2	800	0.031		0.031	0	0.0171	-0.0876	10.1016/s0016-7037(03)00202-3
2 TiO2 + Ho2O3 -> Ho2Ti2O7	1400	-0.0802	O	0.1072	0.0937	0.0824	-0.0876	10.1016/j.jcrysgro.2014.03.019
CuO + Li2O -> Li2CuO2	800	-0.1014	O	0.1291	0.0768	0.0825	-0.0868	10.1016/j.ssi.2017.02.018
CuO + 2 CaCO3 -> Ca2CuO3 + 2 CO2	950	-0.0001		0.0208	0.0174	0.0172	-0.0859	10.1016/j.matchar.2017.02.014
WO3 + CaCO3 -> CaWO4 + CO2	850	-0.0909		0.0053	0.0531	0.0172	-0.0857	10.1016/j.jeurceramsoc.2005.09.064
SrCO3 + CeO2 -> SrCeO3 + CO2	1450	-0.0876		0.0048	0.0529	0.0172	-0.0856	10.1016/j.apcatb.2009.08.015
NiO + Nb2O5 -> Nb2NiO6	1300	-0.0374		0.0159	0.0308	0.0173	-0.0845	10.1007/s10854-016-4607-1
0.5 La2O3 + 0.5 Al2O3 -> LaAlO3	1450	-0.1426		-0.0293	0.0995	0.0173	-0.0839	10.1016/j.jlumin.2013.12.050
Li2CO3 + SiO2 -> Li2SiO3 + CO2	750	0.0316		0.0316	0	0.0174	-0.0832	10.1016/j.jlumin.2009.06.001
Li2CO3 + RuO2 -> Li2RuO3 + CO2	800	0.0316		0.0316	0	0.0174	-0.0831	10.1149/2.030406jes
SrCO3 + KP(HO2)2 -> KSrPO4 + CO2 + H2O	1300	-0.1239		0.0016	0.0646	0.0174	-0.0829	10.1021/ic302561r
0.5 Bi2O3 + 0.5 Fe2O3 -> FeBiO3	760	-0.0347		0.0179	0.0285	0.0174	-0.0827	10.1016/j.matchemphys.2015.07.060
FePO4 + LiF -> LiFePO4F	750	0.1514	O	0.1514	0	0.0833	-0.0827	10.1016/j.electacta.2012.08.073
0.5 Li2CO3 + 0.5 Nb2O5 -> LiNbO3 + 0.5 CO2	1000	-0.0378		0.0145	0.0326	0.0174	-0.0826	10.1016/j.jcrysgro.2007.05.008
Al2O3 + ZnO -> Al2ZnO4	950	-0.2061	O	0.0124	0.2186	0.0833	-0.0823	10.1016/j.materresbull.2007.05.015
SrCO3 + TiO2 -> SrTiO3 + CO2	1250	-0.2351	O	0.1072	0.1305	0.0835	-0.0817	10.1016/j.jssc.2007.03.017
SiO2 + Bi2O3 -> SiBi2O5	1100	0.0319		0.0319	0	0.0175	-0.0809	10.1016/j.jcrysgro.2013.04.047
2 V3S4 + Tl -> Tl(V3S4)2	800	-0.0006		0.0261	0.0133	0.0177	-0.0791	10.1016/S0038-1098(01)00333-7
TiO2 + ZnO -> TiZnO3	120	0.0305		0.032	0.0005	0.0177	-0.0791	10.1016/j.ceramint.2005.09.011
3 NaPH4O5 + Fe2O3 -> Na3Fe2(PO4)3 + 6 H2O	920	-0.0458		0.0084	0.0411	0.0177	-0.0788	10.1039/b002218g
CaCO3 + ZrO2 -> CaZrO3 + CO2	1311	-0.1085		-0.0232	0.0867	0.0177	-0.0784	10.1111/j.1551-2916.2011.04563.x
SrCO3 + 0.5 Fe2O3 + 0.25 O2 -> SrFeO3 + CO2	800	0.1473	O	0.1521	0.0024	0.0843	-0.0773	10.1016/j.elspec.2008.04.001
SrCO3 + TiO2 -> SrTiO3 + CO2	800	-0.0207		0.0265	0.0177	0.0178	-0.077	10.1016/s0040-6090(99)01091-3
CuO + 2 CaCO3 -> Ca2CuO3 + 2 CO2	920	0.0069		0.0239	0.0142	0.0178	-0.0769	10.1016/j.vacuum.2015.05.038
0.5 Sm2O3 + 0.5 Fe2O3 -> SmFeO3	1300	-0.0604		0.0084	0.0447	0.0179	-0.0766	10.1016/j.matchemphys.2018.05.066
AlN + SiC -> AlSiCN	800	0.0325		0.0325	0	0.0179	-0.0763	10.1016/j.jeurceramsoc.2015.04.010
SiO2 + 2 CaCO3 -> Ca2SiO4 + 2 CO2	800	-0.0335		0.0338	0.0135	0.0179	-0.0755	10.1016/j.jeurceramsoc.2015.04.036
2 BaCO3 + Fe2O3 -> Ba2Fe2O5 + 2 CO2	1200	0.0254	O	0.1172	0.0652	0.0846	-0.0753	10.1016/j.tca.2012.09.019
2 Li2CO3 + 5 TiO2 -> Li4Ti5O12 + 2 CO2	750	0.0158		0.033	0.0034	0.018	-0.0752	10.1016/j.matlet.2014.05.072
1.5 Y2O3 + 2.5 Al2O3 -> Y3Al5O12	1100	-0.2047	O	0.0084	0.2259	0.085	-0.0734	10.1039/C4TC01544D
SrCO3 + ZrO2 -> SrZrO3 + CO2	800	-0.0157		0.019	0.0248	0.0181	-0.0727	10.1016/S0022-3115(02)01648-3
Al + Ni -> AlNi	800	-0.5801		-0.0173	0.1866	0.0182	-0.0723	10.1016/j.compositesb.2012.05.038
TiO2 + 2 BaCO3 -> Ba2TiO4 + 2 CO2	1100	-0.0528	O	0.0923	0.1088	0.0852	-0.0721	10.1016/j.jssc.2017.03.026
0.5 La2O3 + 0.5 Al2O3 -> LaAlO3	1500	-0.1447		-0.03	0.1026	0.0182	-0.0719	10.1016/j.matlet.2016.02.031
CaCO3 + TiO2 -> CaTiO3 + CO2	1150	-0.0726		-0.0005	0.0571	0.0182	-0.0717	10.1016/j.solidstatesciences.2016.01.001
MgO + Nb2O5 -> MgNb2O6	800	-0.0451		0.0163	0.0343	0.0183	-0.0711	10.1111/j.1551-2916.2005.00324.x
2 SiO2 + Y2O3 -> Y2Si2O7	1600	0.1439	O	0.1536	0.0048	0.0857	-0.0696	10.1111/j.1551-2916.2005.00077.x
0.5 Nb2O5 + 0.5 Li2CO3 -> LiNbO3 + 0.5 CO2	1025	-0.0384		0.0155	0.0339	0.0184	-0.0692	10.1016/j.ssc.2005.11.042
TiO2 + ZrO2 -> ZrTiO4	800	0.1563	O	0.1563	0	0.086	-0.068	10.1016/j.materresbull.2010.06.061
3 NaPH4O5 + Fe2O3 -> Na3Fe2(PO4)3 + 6 H2O	960	-0.0467		0.0088	0.0427	0.0185	-0.0677	10.1016/j.molstruc.2009.07.035
2 SrCO3 + Ta2O5 -> Sr2Ta2O7 + 2 CO2	1100	-0.4421	O	0.0353	0.2542	0.0861	-0.0674	10.1016/j.tca.2008.02.021
In2O3 + VO2 -> VIn2O5	1000	-0.0077		0.0194	0.0237	0.0186	-0.066	10.1103/PhysRevB.76.174402
TiO2 + ZnO -> TiZnO3	1200	0.157	O	0.157	0	0.0863	-0.0659	10.1007/s10832-008-9423-4
La2O3 + 3 MoO3 -> La2(MoO4)3	100	-0.1754		0.0078	0.0727	0.0187	-0.0652	10.1016/j.solidstatesciences.2008.04.008
SrO + RuO2 -> SrRuO3	800	-0.1262		0.0101	0.0595	0.0187	-0.0651	10.1016/S0921-5107(03)00195-8
0.5 Fe2O3 + 0.5 Bi2O3 -> FeBiO3	800	-0.0361		0.019	0.0306	0.0187	-0.0649	10.1103/PhysRevB.78.134108
5 TiO2 + BaCO3 -> BaTi5O11 + CO2	800	0.0063		0.0276	0.0127	0.0188	-0.0641	10.1111/j.1551-2916.2008.02623.x
SnO2 + 2 CaCO3 -> Ca2SnO4 + 2 CO2	1000	-0.0624		0.0159	0.0397	0.0188	-0.0639	10.1111/j.1551-2916.2007.01712.x
2 RuO2 + Gd2O3 -> Gd2Ru2O7	1150	-0.1697	O	0.0729	0.1578	0.0868	-0.0632	10.1103/PhysRevB.75.064426
0.5 Bi2O3 + 0.5 Fe2O3 -> FeBiO3	1300	-0.1342	O	0.0813	0.1417	0.0869	-0.0627	10.1016/j.tsf.2015.10.017
RbFe(MoO4)2 + RbLiMoO4 -> Rb2LiFe(MoO4)3	350	0.0345		0.0345	0	0.019	-0.0612	10.1016/j.jssc.2013.04.020
2 Bi2O3 + 3 TiO2 -> Ti3(BiO3)4	1300	-0.0369	O	0.1137	0.0885	0.0873	-0.0608	10.1016/s0167-577x(03)00271-4
LiPO3 + 0.5 Fe2O3 -> LiFePO4 + 0.25 O2	1200	-0.1507	O	0.1081	0.1195	0.0874	-0.0605	10.1016/j.ssi.2011.10.017
Ta2O5 + MgO -> MgTa2O6	1200	-0.1228	O	0.08	0.1414	0.0874	-0.0604	10.1103/PhysRevB.90.224423
0.5 Bi2O3 + 0.5 Fe2O3 -> FeBiO3	810	-0.0365		0.0193	0.0311	0.019	-0.0604	10.1016/j.ssc.2015.08.016
4 SrCO3 + 7 Al2O3 -> Sr4Al14O25 + 4 CO2	700	-0.0511		0.0184	0.0353	0.0191	-0.0601	10.1016/j.jlumin.2010.06.024
V2O5 + 2 TeO2 -> V2Te2O9	1000	-0.0319		0.0088	0.0407	0.0191	-0.0598	10.1111/j.1551-2916.2009.03269.x
2 TiO2 + Nd2O3 -> Nd2Ti2O7	1250	-0.2054	O	0.0917	0.1485	0.0876	-0.0594	10.1039/c3ce40256h
BaCO3 + 2 Mn2O3 + 0.5 O2 -> BaMn4O8 + CO2	950	-0.0739	O	0.0972	0.1145	0.0879	-0.0576	10.1016/j.ssi.2010.05.038
Fe + Ni -> FeNi	1250	-0.0215		0.02	0.0276	0.0193	-0.0572	10.1016/j.jpcs.2017.10.045
0.5 Li2CO3 + 0.5 Nb2O5 -> LiNbO3 + 0.5 CO2	1050	-0.0388		0.0164	0.0351	0.0193	-0.0569	10.1016/j.jcrysgro.2010.11.011
2 Al(HO)3 + 3 MoO3 -> Al2(MoO4)3 + 3 H2O	1100	-0.312	O	-0.0994	0.3644	0.088	-0.0567	10.1021/cm990591w
0.5 Fe2O3 + 0.5 Bi2O3 -> FeBiO3	820	-0.0368		0.0195	0.0316	0.0193	-0.0566	10.1103/PhysRevB.79.184110
2.5 Al2O3 + 1.5 Y2O3 -> Y3Al5O12	1650	-0.2356	O	-0.0085	0.2568	0.0882	-0.056	10.1016/j.jeurceramsoc.2016.03.008
4 CaCO3 + 3 Bi2O3 -> Ca4Bi6O13 + 4 CO2	600	0.0863	O	0.1423	0.035	0.0884	-0.0547	10.1016/S0040-6031(01)00659-1
2 Li2CO3 + 5 TiO2 -> Li4Ti5O12 + 2 CO2	800	0.0152		0.0358	0.0041	0.0195	-0.0544	10.1016/j.matlet.2011.10.006
6 SiO2 + 5 La2O3 -> La10(Si2O9)3	1200	-0.0214		0.038	0.0101	0.0195	-0.0539	10.1016/j.ceramint.2017.05.358
0.5 Bi2O3 + 0.5 Fe2O3 -> FeBiO3	825	-0.037		0.0197	0.0319	0.0195	-0.0537	10.1021/cm802607p
6 SiO2 + 5 La2O3 -> La10(Si2O9)3	1000	-0.034		0.0361	0.0149	0.0195	-0.0533	10.1016/j.ceramint.2011.10.010
2 TiO2 + La2O3 -> La2Ti2O7	1050	-0.2399	O	0.087	0.1634	0.0887	-0.0532	10.1016/j.jphotochem.2007.01.011
3 TiO2 + Li2CO3 -> Li2Ti3O7 + CO2	1050	0.0653	O	0.1502	0.0325	0.0887	-0.0529	10.1016/j.electacta.2008.10.021
MgO + Al2O3 -> MgAl2O4	1150	-0.1842	O	0.0271	0.2112	0.0888	-0.0525	10.1016/j.jcrysgro.2016.10.062
0.5 Ta2O5 + 0.5 Bi2O3 -> TaBiO4	750	-0.4441	O	-0.0267	0.3228	0.0888	-0.0525	10.1039/c6ta00468g
0.5 Bi2O3 + 0.5 Fe2O3 -> FeBiO3	830	-0.0372		0.0198	0.0321	0.0196	-0.0521	10.1007/s00339-012-7412-6
3 PbO + 2 Nb2O5 -> Nb4Pb3O13	1150	-0.2107		0.0199	0.0708	0.0197	-0.0506	10.1007/s10853-007-2170-0
0.5 Al2O3 + 0.5 La2O3 -> LaAlO3	1400	-0.3514	O	-0.0716	0.348	0.0892	-0.0503	10.1016/j.ceramint.2014.05.061
CaCO3 + Fe2O3 -> Ca(FeO2)2 + CO2	1100	-0.0479		0.0108	0.0439	0.0198	-0.0496	10.1016/j.seppur.2011.11.034
SrCO3 + ZrO2 -> SrZrO3 + CO2	1650	-0.4903	O	-0.0371	0.3448	0.0894	-0.0492	10.1016/j.ssi.2005.09.026
0.5 Al2O3 + 0.5 Cu2O -> AlCuO2	1150	-0.0633		-0.003	0.0612	0.0199	-0.0491	10.1039/C4TC01349B
0.5 La2O3 + 0.5 Al2O3 -> LaAlO3	1600	-0.1488		-0.0314	0.1087	0.0199	-0.0484	10.1016/j.jnoncrysol.2007.07.027
SrCO3 + TiO2 -> SrTiO3 + CO2	1300	-0.2557	O	0.1109	0.1452	0.0897	-0.0479	10.1007/s10853-014-8563-y
SiO2 + 3 CaCO3 -> Ca3SiO5 + 3 CO2	1200	-0.1999	O	0.083	0.1609	0.0898	-0.0474	10.1111/j.1551-2916.2008.02806.x
0.5 Bi2O3 + 0.5 Fe2O3 -> FeBiO3	840	-0.0375		0.0201	0.0327	0.02	-0.047	10.1016/S0022-0248(01)01431-2
CaCO3 + 6 Al2O3 -> CaAl12O19 + CO2	60	0.0229		0.0337	0.0057	0.02	-0.0469	10.1007/s10853-006-0799-8
1.5 Y2O3 + 2.5 Al2O3 -> Y3Al5O12	1600	-0.2328	O	-0.0046	0.2564	0.09	-0.046	10.1016/j.matchemphys.2013.02.065
2 TiO2 + Dy2O3 -> Dy2Ti2O7	1600	-0.0896	O	0.1171	0.1034	0.0903	-0.0448	10.1016/j.ssi.2010.06.040
TiO2 + BaCO3 -> BaTiO3 + CO2	1100	-0.0281		0.0247	0.0264	0.0202	-0.0445	10.1007/s10853-012-6362-x
2 SrCO3 + RuO2 -> Sr2RuO4 + 2 CO2	1350	-0.0756		0.0098	0.0519	0.0202	-0.0443	10.1016/j.mseb.2008.12.026
LiH3O2 + Mn2O3 + 0.25 O2 -> LiMn2O4 + 1.5 H2O	750	-0.1131	O	0.0203	0.2057	0.0904	-0.0441	10.1016/j.jpowsour.2012.10.070
CuO + BaCO3 -> BaCuO2 + CO2	940	0.1493	O	0.1631	0.0046	0.0904	-0.044	10.1016/j.physc.2004.02.185
LiHO + 0.6667 Mn3O4 + 0.4167 O2 -> LiMn2O4 + 0.5 H2O	850	-0.1267	O	0.0238	0.2054	0.0905	-0.0437	10.1149/1.2197649
TiO2 + ZnO -> TiZnO3	1300	0.1645	O	0.1645	0	0.0905	-0.0436	10.1016/s0025-5408(98)00057-9
CuO + 2 CaCO3 -> Ca2CuO3 + 2 CO2	800	0.0344		0.036	0.0014	0.0203	-0.0434	10.1016/j.jcrysgro.2004.11.285
TiO2 + MgO -> MgTiO3	1300	0.003		0.0306	0.0138	0.0203	-0.0433	10.1016/j.mseb.2013.08.016
SrCO3 + SnO2 -> SrSnO3 + CO2	400	0.1647	O	0.1647	0	0.0906	-0.043	10.1016/j.cplett.2005.10.122
0.5 Bi2O3 + 0.5 Fe2O3 -> FeBiO3	850	-0.0379		0.0204	0.0332	0.0203	-0.0425	10.1016/j.jeurceramsoc.2016.11.029
CuO + CaCO3 -> CaCuO2 + CO2	900	0.0274	O	0.1343	0.0612	0.0907	-0.0423	10.1038/nphys4248
0.5 Li2CO3 + 0.5 Nb2O5 -> LiNbO3 + 0.5 CO2	1080	-0.0394		0.0176	0.0365	0.0204	-0.0415	10.1016/j.materresbull.2015.01.047
0.5 La2O3 + 0.5 Al2O3 -> LaAlO3	1450	-0.3566	O	-0.0733	0.3546	0.0909	-0.0412	10.1016/j.jpowsour.2006.04.117
Ca + 3 Ni -> CaNi3	800	-0.0967		0.0278	0.0391	0.0204	-0.0411	10.1016/s0925-8388(01)01739-x
0.5 Bi2O3 + 0.5 Fe2O3 -> FeBiO3	855	-0.038		0.0205	0.0334	0.0205	-0.0409	10.1016/j.ssc.2006.02.005
0.5 Na2SO4 + 0.5 Li2H2SO5 -> NaLiSO4 + 0.5 H2O	700	-0.0727		-0.0026	0.0642	0.0205	-0.0409	10.1016/j.jlumin.2012.12.013
2 SiO2 + Y2O3 -> Y2Si2O7	800	-0.013		0.0279	0.0205	0.0205	-0.0405	10.1016/j.jeurceramsoc.2007.05.011
5 MnO2 + 6 BaCO3 -> Ba6Mn5O16 + 6 CO2	1275	-0.15	O	0.0389	0.1968	0.0911	-0.0405	10.1021/jp408585z
BaCO3 + TiO2 -> BaTiO3 + CO2	1050	-0.0209		0.0265	0.0237	0.0205	-0.0402	10.1007/s10854-012-0764-z
CeO2 + 2 SrCO3 -> Sr2CeO4 + 2 CO2	800	0.1658	O	0.1658	0	0.0912	-0.0398	10.1016/s0167-577x(03)00412-9
0.5 La2O3 + 0.5 Al2O3 -> LaAlO3	1460	-0.3576	O	-0.0737	0.3559	0.0912	-0.0396	10.1016/S0025-5408(01)00695-X
LiHO + Mn2O3 + 0.25 O2 -> LiMn2O4 + 0.5 H2O	750	-0.1256	O	0.0345	0.1963	0.0913	-0.0392	10.1016/s0167-2738(02)00072-3
ThO2 + 2 PH6NO4 -> ThP2O7 + 3 H2O + 2 H3N	400	0.0146		0.0363	0.0062	0.0206	-0.039	10.1016/j.jnucmat.2010.12.014
BaCO3 + TiO2 -> BaTiO3 + CO2	1150	-0.0353		0.0229	0.0307	0.0206	-0.039	10.1007/s10854-018-9208-8
6 Fe2O3 + BaCO3 -> BaFe12O19 + CO2	1300	-0.0477	O	0.088	0.1256	0.0914	-0.0389	10.1016/j.jeurceramsoc.2009.01.028
2 ZnO + TiO2 -> TiZn2O4	800	0.0375		0.0375	0	0.0206	-0.0385	10.1016/j.matchemphys.2003.07.012
3 MgO + V2O5 -> Mg3V2O8	1075	-0.136		0.0067	0.0697	0.0208	-0.0364	10.1021/ic051740h
0.5 Bi2O3 + 0.5 Fe2O3 -> FeBiO3	865	-0.0384		0.0208	0.034	0.0208	-0.0358	10.1007/s10853-016-0355-0
3 SrCO3 + 2 SnO2 -> Sr3Sn2O7 + 3 CO2	1450	-0.1286		0.013	0.0619	0.0208	-0.0356	10.1016/j.jlumin.2017.07.004
4 TiO2 + BaCO3 -> BaTi4O9 + CO2	950	-0.0073		0.0296	0.0184	0.0209	-0.0351	10.1016/j.materresbull.2012.11.039
TiO2 + BaCO3 -> BaTiO3 + CO2	1000	-0.0138		0.0284	0.0211	0.0209	-0.0348	10.1007/s10853-006-1241-y
0.5 Bi2O3 + 0.5 Fe2O3 -> FeBiO3	870	-0.0386		0.0209	0.0342	0.0209	-0.0342	10.1007/s10854-013-1196-0
LiHO + PH6NO4 -> LiP(HO2)2 + H2O + H3N	650	-0.0237	N	0.114	0.0963	0.0923	-0.034	10.1039/c1jm11551k
2 Li2CO3 + 5 TiO2 -> Li4Ti5O12 + 2 CO2	850	0.0146		0.0386	0.0048	0.021	-0.0334	10.1016/j.materresbull.2011.01.007
4 CeO2 + 0.5 Sm2O3 + 0.25 O2 -> Ce4SmO10	1200	-0.0519	O	0.1156	0.1015	0.0925	-0.0327	10.1016/j.ijhydene.2009.12.025
3 MgO + V2O5 -> Mg3V2O8	700	-0.3753	O	0.0381	0.2509	0.0925	-0.0326	10.1016/j.jeurceramsoc.2006.11.031
11 Mn + 19 Si -> Mn11Si19	1000	-0.3803		0.0143	0.117	0.0211	-0.0326	10.1016/j.scriptamat.2017.03.011
0.5 Nb2O5 + 0.5 Li2CO3 -> LiNbO3 + 0.5 CO2	1100	-0.0398		0.0183	0.0374	0.0211	-0.0321	10.1016/j.nanoen.2017.07.037
0.5 La2O3 + 0.5 Al2O3 -> LaAlO3	1500	-0.3617	O	-0.075	0.3612	0.0926	-0.0321	10.1016/j.jpowsour.2016.11.080
2 SrCO3 + SiO2 -> Sr2SiO4 + 2 CO2	800	0.01		0.0332	0.0116	0.0212	-0.0312	10.1149/1.3454723
BaCO3 + TiO2 -> BaTiO3 + CO2	1200	-0.0425		0.021	0.0355	0.0212	-0.031	10.1016/j.actamat.2014.05.038
0.5 Bi2O3 + 0.5 Fe2O3 -> FeBiO3	877	-0.0388		0.0211	0.0346	0.0212	-0.0308	10.1016/j.jeurceramsoc.2013.10.002
BaCO3 + TiO2 -> BaTiO3 + CO2	950	-0.0067		0.0302	0.0184	0.0212	-0.0306	10.1016/j.matchemphys.2012.12.082
2 SiO2 + 3 Li2O -> Li6Si2O7	800	-0.1452		0.0193	0.0602	0.0213	-0.0299	10.1016/j.actamat.2007.02.009
3 PbO + 2 Nb2O5 -> Nb4Pb3O13	1100	-0.2118		0.0217	0.0726	0.0213	-0.0299	10.1016/j.jeurceramsoc.2017.10.032
0.5 Fe2O3 + 0.5 Bi2O3 -> FeBiO3	880	-0.0389		0.0212	0.0347	0.0213	-0.0297	10.1016/j.jmmm.2017.11.103
0.5 Ag2O + 0.5 Ta2O5 -> TaAgO3	900	-0.066	O	0.05	0.1716	0.0931	-0.0295	10.1021/cm101263p
2 SiO2 + 3 CaCO3 -> Ca3Si2O7 + 3 CO2	1200	-0.2394	O	0.0435	0.2168	0.0932	-0.0291	10.1016/j.optmat.2012.12.014
SrCO3 + CuO -> SrCuO2 + CO2	1000	0.0061		0.0327	0.0133	0.0213	-0.0291	10.1016/S0921-4534(01)00603-7
SiO2 + Li2CO3 -> Li2SiO3 + CO2	1100	0.029		0.037	0.004	0.0213	-0.0286	10.1016/j.jlumin.2012.02.008
TiO2 + ZnO -> TiZnO3	400	0.0389		0.0389	0	0.0214	-0.028	10.1016/j.spmi.2016.02.018
SiO2 + 2 ZnO -> Zn2SiO4	1350	0.0389		0.0389	0	0.0214	-0.028	10.1002/cbin.10318
LiFePO4 + NaF -> NaLiFePO4F	600	0.0389		0.0389	0	0.0214	-0.0279	10.1039/c2dt30739a
BaCO3 + Al2O3 -> BaAl2O4 + CO2	1550	-0.1881		-0.0053	0.0947	0.0214	-0.0276	10.1016/j.jlumin.2009.09.021
TiO2 + BaCO3 -> BaTiO3 + CO2	1220	-0.0454		0.0202	0.0375	0.0214	-0.0275	10.1016/j.matlet.2012.02.105
2 SrCO3 + RuO2 -> Sr2RuO4 + 2 CO2	1300	-0.0638		0.0117	0.0502	0.0215	-0.0268	10.1016/j.tsf.2006.11.075
BaCO3 + MnO2 -> BaMnO3 + CO2	1000	-0.029		0.0166	0.0376	0.0215	-0.0266	10.1021/cm991144j
Na2CO3 + WO3 -> Na2WO4 + CO2	1200	-0.1666		0.0111	0.0738	0.0215	-0.0259	10.1016/j.jlumin.2011.06.026
2 TiO2 + La2O3 -> La2Ti2O7	1200	-0.2301	O	0.0964	0.1633	0.0939	-0.0256	10.1016/j.jeurceramsoc.2016.06.031
0.5 Bi2O3 + 0.5 Fe2O3 -> FeBiO3	890	-0.0393		0.0214	0.0353	0.0216	-0.0253	10.1007/s10854-016-5610-2
5 BaCO3 + 2 Nb2O5 -> Ba5Nb4O15 + 5 CO2	1100	-0.0976		0.0141	0.0556	0.0216	-0.025	10.1016/j.jeurceramsoc.2005.09.065
0.5 La2O3 + 0.5 Al2O3 -> LaAlO3	1700	-0.1529		-0.0328	0.1148	0.0216	-0.025	10.1016/j.optmat.2014.12.015
Ta2O5 + MnO -> Ta2MnO6	800	-0.0758		0.0173	0.0476	0.0216	-0.0247	10.1016/s1293-2558(03)00122-5
TiO2 + MgO -> MgTiO3	1400	0.0065		0.0333	0.0134	0.0217	-0.0241	10.1016/j.jcrysgro.2005.05.015
Li2CO3 + TiO2 -> Li2TiO3 + CO2	1420	-0.0266		0.0243	0.0298	0.0217	-0.024	10.1007/s10854-018-8699-7
0.5 Mn2O3 + 0.5 Bi2O3 -> MnBiO3	450	-0.0016		0.0263	0.0223	0.0217	-0.0235	10.1016/s0038-1098(00)00283-0
CaCO3 + TiO2 -> CaTiO3 + CO2	1300	-0.2522	O	-0.001	0.2666	0.0943	-0.0232	10.1016/j.tca.2011.02.036
Tl2O3 + Ba2CuO3 -> Ba2Tl2CuO6	850	-0.2147	O	0.0589	0.1984	0.0943	-0.0231	10.1016/S0921-4534(00)00331-2
MnCO3 + LiP(HO2)2 -> LiMnPO4 + CO2 + H2O	600	-0.0839		0.0049	0.0621	0.0218	-0.0229	10.1016/j.jpowsour.2014.04.044
2 LiH3O2 + CuO -> Li2CuO2 + 3 H2O	800	-0.0182		0.0171	0.0353	0.0218	-0.0229	10.1016/j.ssi.2013.11.043
TiO2 + 2 ZnO -> TiZn2O4	950	0.0396		0.0396	0	0.0218	-0.0227	10.1016/j.jallcom.2018.06.126
TiO2 + BaCO3 -> BaTiO3 + CO2	1250	-0.0498		0.0191	0.0404	0.0218	-0.0225	10.1016/j.ssc.2006.03.018
BaCO3 + 0.3333 Co3O4 + 0.3333 O2 -> BaCoO3 + CO2	650	0.1056	O	0.146	0.0404	0.0944	-0.0224	10.1016/j.jpcs.2007.08.059
0.2 Y2O3 + 0.2 Y3Al5O12 -> YAlO3	800	0.0376		0.0391	0.001	0.0218	-0.0223	10.1038/s41467-018-03467-7
Nb + Ti -> TiNb	1200	0.0398		0.0398	0	0.0219	-0.0211	10.1016/j.actbio.2009.10.016
BaCO3 + 6 Fe2O3 -> BaFe12O19 + CO2	1315	-0.0509	O	0.0915	0.1307	0.0949	-0.02	10.1016/j.jmmm.2013.11.008
1.5 Y2O3 + 2.5 Al2O3 -> Y3Al5O12	900	-0.1935	O	0.0269	0.2271	0.0949	-0.0197	10.1016/j.optmat.2008.07.006
MgO + Nb2O5 -> MgNb2O6	1000	-0.0417		0.0208	0.0374	0.022	-0.0193	10.1007/s10854-016-5081-5
SiO2 + 2 BaCO3 -> Ba2SiO4 + 2 CO2	1400	-0.0588		0.0255	0.0365	0.022	-0.0193	10.1016/j.jnoncrysol.2005.01.068
0.5 K2CO3 + 1.5 Nb2O5 -> KNb3O8 + 0.5 CO2	800	-0.075		0.017	0.0486	0.022	-0.0193	10.1016/j.cej.2006.06.021
BaCO3 + RuO2 -> BaRuO3 + CO2	800	0.0147		0.032	0.0137	0.022	-0.0191	10.1002/pssa.201026462
S + Pb -> PbS	1100	-0.2201		0.0123	0.0856	0.022	-0.0189	10.1039/C5TC02210J
AgF + CuF2 -> CuAgF3	600	0.0401		0.0401	0	0.0221	-0.0188	10.1016/j.solidstatesciences.2009.02.028
3 TiO2 + Li2CO3 -> Li2Ti3O7 + CO2	1100	0.0662	O	0.1571	0.0398	0.0952	-0.0183	10.1039/b512740h
0.5 La2O3 + 0.5 Al2O3 -> LaAlO3	1727	-0.154		-0.0331	0.1165	0.0221	-0.0179	10.1016/S1090-7807(03)00159-9
In2O3 + CdCO3 -> CdIn2O4 + CO2	850	-0.3214	O	-0.019	0.3025	0.0954	-0.0172	10.1016/j.snb.2007.11.025
1.5 Y2O3 + 2.5 Al2O3 -> Y3Al5O12	1450	-0.2244	O	0.007	0.255	0.0955	-0.017	10.1016/j.jeurceramsoc.2016.03.031
CuH4(ClO)2 + 2 CaO -> Ca2Cu(ClO)2 + 2 H2O	200	-0.1379	O	0.141	0.1018	0.0955	-0.017	10.1016/j.jssc.2004.03.030
CuO + Mn2O3 -> Mn2CuO4	1000	-0.0162	O	0.0935	0.1223	0.0955	-0.0169	10.1016/j.ceramint.2013.08.130
0.5 Bi2S3 + 0.5 Ag2S -> AgBiS2	800	-0.0142		0.0258	0.0267	0.0222	-0.0168	10.1007/s10008-014-2395-1
TiO2 + BaCO3 -> BaTiO3 + CO2	1280	-0.0543		0.018	0.0434	0.0222	-0.0168	10.1111/j.1551-2916.2006.01172.x
BaCO3 + V2O5 -> BaV2O6 + CO2	450	-0.1041		0.0062	0.0663	0.0222	-0.0167	10.1002/ejic.201402844
TiO2 + ZnO -> TiZnO3	450	0.0404		0.0404	0	0.0222	-0.0166	10.1016/j.chemosphere.2014.01.022
BaCO3 + TiO2 -> BaTiO3 + CO2	800	0.0143		0.0356	0.0106	0.0222	-0.0165	10.1016/s0955-2219(03)00577-6
0.5 Sb2O3 + 0.5 Bi2O3 + 0.5 O2 -> BiSbO4	850	-0.8938	O	-0.2735	0.6846	0.0956	-0.0162	10.1016/j.apcata.2006.03.057
KNbO3 + 2 SrNb2O6 -> KSr2Nb5O15	1450	0.0683	O	0.1422	0.0554	0.0958	-0.0155	10.1111/j.1551-2916.2008.02342.x
3 SiO2 + 2 BaCO3 -> Ba2Si3O8 + 2 CO2	1300	-0.0367		0.0341	0.0236	0.0223	-0.0155	10.1149/1.3465655
CaCO3 + MnO2 -> CaMnO3 + CO2	1070	-0.0911	O	0.1331	0.1	0.0958	-0.0153	10.1016/j.jpcs.2008.03.029
SrCO3 + TiO2 -> SrTiO3 + CO2	1350	-0.2764	O	0.1145	0.1599	0.0958	-0.0151	10.1016/j.tsf.2013.11.048
3 TiO2 + 2 Bi2O3 -> Ti3(BiO3)4	750	-0.0196		0.0298	0.0243	0.0224	-0.0144	10.1016/j.jeurceramsoc.2003.09.026
TiO2 + MgO -> MgTiO3	1450	0.0083		0.0347	0.0132	0.0224	-0.0143	10.1111/j.1551-2916.2011.04439.x
BaCO3 + 5 TiO2 -> BaTi5O11 + CO2	1100	-0.0153	O	0.1298	0.0871	0.0961	-0.0138	10.1007/s10854-012-0743-4
2 Li2CO3 + 5 TiO2 -> Li4Ti5O12 + 2 CO2	900	0.0143		0.0413	0.0054	0.0224	-0.0135	10.1016/j.electacta.2015.01.017
BaCO3 + TiO2 -> BaTiO3 + CO2	1300	-0.0572		0.0172	0.0454	0.0225	-0.0134	10.1007/s10854-007-9346-x
Nb2O5 + CaO -> CaNb2O6	1500	-0.413	O	0.0465	0.259	0.0962	-0.0133	10.1007/s10854-013-1655-7
SiO2 + Li2CO3 -> Li2SiO3 + CO2	1150	0.0286		0.0386	0.005	0.0225	-0.013	10.1016/S0022-3115(00)00364-0
2 La(HO)3 + RuO2 -> La2RuO5 + 3 H2O	1150	-0.0818	O	0.0938	0.1383	0.0963	-0.0128	10.1016/j.jeurceramsoc.2004.04.021
0.5 V2O5 + 1.5 Li2CO3 -> Li3VO4 + 1.5 CO2	950	-0.1512		-0.0026	0.0862	0.0225	-0.0127	10.1016/S0924-0136(01)01044-5
4 TiO2 + BaCO3 -> BaTi4O9 + CO2	1175	-0.0563	O	0.111	0.1155	0.0963	-0.0126	10.1016/j.matdes.2017.05.086
0.5 Nb2O5 + CeO2 -> CeNbO4 + 0.25 O2	1500	0.1751	O	0.1751	0	0.0963	-0.0126	10.1016/j.ssi.2006.03.044
SiO2 + 2 ZnO -> Zn2SiO4	1400	0.041		0.041	0	0.0226	-0.012	10.1016/j.matlet.2007.05.087
CuO + La2O3 -> La2CuO4	1150	-0.08	O	0.0983	0.1338	0.0964	-0.0118	10.1103/PhysRevB.76.024428
Sr(H9O5)2 + Cu2O -> Sr(CuO)2 + 9 H2O	950	-0.0516		-0.0016	0.0634	0.0227	-0.0106	10.1016/j.tsf.2012.10.130
CaCO3 + Al2O3 -> CaAl2O4 + CO2	800	-0.0545		0.0224	0.0401	0.0227	-0.0103	10.1111/j.1551-2916.2007.01786.x
NaF + CuF2 -> NaCuF3	250	0.0413		0.0413	0	0.0227	-0.0097	10.1016/j.solidstatesciences.2009.02.028
Ta2O5 + ZnO -> Ta2ZnO6	1350	-0.0865	O	0.1063	0.1285	0.097	-0.0089	10.1007/s10854-014-2331-2
SnO2 + 2 CaCO3 -> Ca2SnO4 + 2 CO2	400	0.1765	O	0.1765	0	0.0971	-0.0085	10.1149/2.062112jes
0.5 Li2CO3 + 0.5 Nb2O5 -> LiNbO3 + 0.5 CO2	1150	-0.0406		0.0201	0.0396	0.0228	-0.0085	10.1016/j.optmat.2018.07.005
MgO + Al2O3 -> MgAl2O4	1000	-0.1781	O	0.0386	0.2168	0.0971	-0.0083	10.1016/j.jeurceramsoc.2007.03.027
3 ErF3 + 4 BaF2 -> Ba4Er3F17	800	-0.0644		0.0179	0.0472	0.0229	-0.0079	10.1016/S1293-2558(01)01167-0
TiO2 + BaCO3 -> BaTiO3 + CO2	700	0.0283		0.0391	0.0054	0.0229	-0.0079	10.1007/s10854-013-1072-y
2 TiO2 + La2O3 -> La2Ti2O7	1300	-0.2236	O	0.1026	0.1631	0.0972	-0.0078	10.1016/j.jeurceramsoc.2014.12.003
Fe + Ni -> FeNi	850	-0.0679		0.016	0.0499	0.0229	-0.0076	10.1016/j.jpowsour.2014.02.008
2.5 Al2O3 + 1.5 Y2O3 -> Y3Al5O12	1400	-0.2216	O	0.0109	0.2545	0.0973	-0.0075	10.1007/s10853-010-5062-7
2 CuO + La2O3 -> La2Cu2O5	1250	-0.0279	O	0.1435	0.079	0.0973	-0.0071	10.1016/S0022-0248(01)01163-0
SrCO3 + TiO2 -> SrTiO3 + CO2	1000	-0.0503		0.0315	0.0306	0.0229	-0.0069	10.1039/C5CY00979K
MgO + Nb2O5 -> MgNb2O6	1050	-0.0409		0.0219	0.0382	0.023	-0.0064	10.1103/PhysRevB.74.024101
SiO2 + Bi2O3 -> SiBi2O5	1300	0.0418		0.0418	0	0.023	-0.006	10.1016/j.optmat.2009.07.005
0.5 La2O3 + 0.5 Al2O3 -> LaAlO3	1650	-0.3772	O	-0.0802	0.381	0.0976	-0.0055	10.1016/s0955-2219(01)00324-7
Fe + Ni -> FeNi	800	-0.0713		0.0157	0.0513	0.023	-0.0055	10.1016/j.ijhydene.2016.06.024
TiO2 + BaCO3 -> BaTiO3 + CO2	1350	-0.0646		0.0153	0.0503	0.0231	-0.005	10.1039/C4NR05657D
2 TiO2 + Lu2O3 -> Lu2Ti2O7	80	0.0011		0.0345	0.0167	0.0232	-0.0038	10.1016/j.jcrysgro.2012.03.042
TiO2 + BaCO3 -> BaTiO3 + CO2	1360	-0.0661		0.0149	0.0513	0.0232	-0.0033	10.1103/PhysRevB.77.075103
5 LiH3O2 + 0.5 Fe2O3 -> Li5FeO4 + 7.5 H2O	800	-0.0268		0.0115	0.046	0.0232	-0.0031	10.1016/j.jpowsour.2016.05.063
TiO2 + 2 ZnO -> TiZn2O4	1150	0.0423		0.0423	0	0.0233	-0.0022	10.1016/j.materresbull.2012.11.066
0.5 Bi2O3 + 0.5 Ta2O5 -> TaBiO4	850	-0.466	O	-0.0267	0.3491	0.0985	-0.0011	10.1016/j.jssc.2005.09.042
K2CO3 + MoO3 -> K2MoO4 + CO2	440	-0.3193	O	0.0709	0.219	0.0985	-0.0009	10.1111/jace.12646
BaCO3 + Al2O3 -> BaAl2O4 + CO2	1400	-0.1609		-0.0004	0.0881	0.0234	-0.0006	10.1016/j.jssc.2008.03.043
3 TiO2 + 2 Bi2O3 -> Ti3(BiO3)4	800	-0.0191		0.031	0.0252	0.0234	-0.0006	10.1016/s0167-577x(01)00649-8
2 SrCO3 + Ta2O5 -> Sr2Ta2O7 + 2 CO2	1100	-0.156		0.0031	0.0836	0.0234	-0.0002	10.1016/j.chemphys.2009.04.010
2 CaCO3 + GeO2 -> Ca2GeO4 + 2 CO2	1350	-0.1989		-0.015	0.1113	0.0234	0.0003	10.1016/j.materresbull.2005.09.026
2 SiO2 + Lu2O3 -> Lu2Si2O7	1550	0.0427		0.0427	0	0.0235	0.0009	10.1016/j.apgeochem.2006.09.012
0.5 Fe2O3 + 0.5 Bi2O3 -> FeBiO3	1450	-0.1474	O	0.0915	0.1614	0.0991	0.0019	10.1016/j.ceramint.2013.10.075
1.5 Nb2O5 + 2.5 Bi2O3 -> Nb3(BiO3)5	800	-0.0763		0.0278	0.0416	0.0236	0.0025	10.1111/j.1551-2916.2007.02017.x
3 ZnO + 2 PH6NO4 -> Zn3(PO4)2 + 3 H2O + 2 H3N	350	0.0127		0.0404	0.0093	0.0236	0.0029	10.1016/j.optmat.2016.06.022
TiO2 + 2 ZnO -> TiZn2O4	1200	0.043		0.043	0	0.0236	0.0031	10.1016/S0167-2738(00)00357-X
0.5 La2O3 + 0.5 Al2O3 -> LaAlO3	1700	-0.3823	O	-0.0819	0.3875	0.0993	0.0031	10.1016/j.ssnmr.2012.01.003
TiO2 + BaCO3 -> BaTiO3 + CO2	1400	-0.0721		0.0134	0.0553	0.0237	0.0039	10.1016/s0921-5107(02)00441-5
2 SrCO3 + Bi2O3 -> Sr2Bi2O5 + 2 CO2	850	0.0058		0.0314	0.0201	0.0238	0.0046	10.1016/s0025-5408(98)00065-8
[truncated: 1,521 more rows]
