# Supplementary material for: Assessing Thermodynamic Selectivity of Solid-State Reactions for the Predictive Synthesis of Inorganic Materials
Source: ACS Cent Sci. 2023 Oct 16;9(10):1957–75. doi: 10.1021/acscentsci.3c01051 (PMC10604012; doi:10.1021/acscentsci.3c01051)
Supplement: Supplementary file 3 — oc3c01051_si_003.xlsx [file oc3c01051_si_003.xlsx]

## Sheet: Sheet1
	reaction	energy	c1	c2	gamma
1	2 TiP + 4.5 BaCO3 -> BaTiO3 + Ba3(PO4)2 + 0.5 BaTi2O5 + 4.5 C	-0.4648	-0.4648	0	-0.2557
2	3 Ba(NO3)2 + 3.333 LiTi2N3 -> BaTiO3 + 2 BaTi2O5 + 1.667 Li2TiO3 + 8 N2	-0.8675	-0.3018	0	-0.2226
3	TiC + BaCO3 -> BaTiO3 + 2 C	-0.4377	-0.3832	0	-0.2162
4	MgTiN2 + 0.6 Ba(NO3)2 -> MgO + 0.2 BaTiO3 + 0.4 BaTi2O5 + 1.6 N2	-0.9008	-0.2234	0.0083	-0.1869
5	BaCa(CO3)2 + 2 TiC -> BaTiO3 + CaTiO3 + 4 C	-0.4577	-0.2765	0.0536	-0.146
6	8 O2 + Ba4TiP4 -> BaTiO3 + Ba3P4O13	-2.33	0.0622	0.1356	-0.144
7	4 BaO2 + 2 Ti -> Ba3TiO5 + BaTiO3	-1.489	-0.0214	0.0361	-0.1423
8	Ti6O + 11 BaO2 -> BaTiO3 + 5 Ba2TiO4	-1.485	-0.0021	0.053	-0.1256
9	3 TiP + 6.75 Ba3CCl4O3 -> Ba5P3ClO12 + 1.5 BaTiO3 + 13 BaCl2 + 0.75 BaTi2O5 + 6.75 C	-0.2613	-0.2398	0.0215	-0.1244
10	5 BaO2 + Ti3O -> BaTiO3 + 2 Ba2TiO4	-1.4039	-0.0058	0.0471	-0.1218
11	TiC + Ba3CCl4O3 -> BaTiO3 + 2 BaCl2 + 2 C	-0.2539	-0.2324	0.0215	-0.1203
12	2 BaO2 + Ti -> BaO + BaTiO3	-1.4343	0.0333	0.0361	-0.1122
13	3 BaO2 + Ti2O -> BaTiO3 + Ba2TiO4	-1.3248	-0.0102	0.0583	-0.1108
14	5 BaO2 + Ti3O -> Ba3TiO5 + 2 BaTiO3	-1.3532	0.045	0.0471	-0.0939
15	0.4 Ti6O + 4.4 BaO2 -> Ba3TiO5 + 1.4 BaTiO3	-1.4247	0.0582	0.053	-0.0924
16	3 TiC + 2 Ba(CO2)2 -> BaTiO3 + BaTi2O5 + 7 C	-0.461	-0.1016	0.0005	-0.0916
17	0.5068 Ti2HC + 1.027 BaCO3 -> BaTiO3 + 0.0137 Ba2TiO4 + 0.0274 H5C56O + 0.1849 H2	-0.5695	-0.1695	0.0978	-0.0892
18	0.25 Mg4TiN4 + 0.3 Ba(NO3)2 -> MgO + 0.2 BaTiO3 + 0.05 Ba2TiO4 + 0.8 N2	-0.9828	-0.0572	0.0779	-0.089
19	2 BaO2 + 0.6667 Ti2O -> BaTiO3 + 0.3333 Ba3TiO5	-1.2846	0.03	0.0583	-0.0887
20	2 BaO2 + 0.5 Ti3O2 -> BaTiO3 + 0.5 Ba2TiO4	-1.2526	-0.0159	0.1144	-0.0809
21	6.062 TiC + 1.766 Ba2H2C4O9 -> BaTiO3 + 0.2344 H5C56O + 2.531 BaTi2O5 + 1.18 H2	-0.5393	-0.0613	0.0028	-0.0803
22	1.407 Ti2HC + 1.907 Ba(CO2)2 -> BaTiO3 + 0.09322 H5C56O + 0.9068 BaTi2O5 + 0.4703 H2	-0.6125	-0.1601	0.1187	-0.0799
23	1.042 Ti2HC + 1.056 BaCa(CO3)2 -> BaTiO3 + 0.02817 Ba2TiO4 + 1.056 CaTiO3 + 0.05634 H5C56O + 0.3803 H2	-0.5895	-0.1788	0.1339	-0.0791
24	TiN + BaH4O3 -> BaTiO3 + 2 H2 + 0.5 N2	-0.2754	-0.1171	0.0053	-0.0779
25	1.16 Na6Mg7Ti(SO4)12 + 1.92 Ba6Mg23 -> BaTiO3 + 3.48 Na2S + 52.28 MgO + 10.44 BaS + 0.08 BaTi2O5	-1.3113	-0.0001	0.1214	-0.0766
26	1.079 Na6Mg7Ti(SO4)12 + 1.787 Ba6Mg23 -> BaTiO3 + 0.006079 Ba2Ti13O22 + 3.237 Na2S + 48.66 MgO + 9.711 BaS	-1.3112	0.0001	0.1213	-0.0765
27	0.4 Ti4P3 + 3.1 BaCO3 -> BaTiO3 + 0.6 Ba3(PO4)2 + 0.3 BaTi2O5 + 3.1 C	-0.4865	-0.1716	0.1121	-0.0754
28	TiO + BaO2 -> BaTiO3	-1.0444	-0.0341	0.0991	-0.0752
29	5 Ba4TiP4 + 16 Ba(NO3)2 -> Ba2TiO4 + 4 BaTiO3 + 10 Ba3(PO4)2 + 16 N2	-1.3734	-0.009	0.1491	-0.0743
30	0.75 Ti7P4 + 0.1667 Ba10P6SO24 -> BaTiO3 + 0.25 Ba2TiO4 + 4 TiP + 0.1667 BaS	-0.1344	-0.1344	0	-0.0739
31	2.5 BaO2 + 0.5 Ti3O -> BaO + 1.5 BaTiO3	-1.3129	0.0853	0.0471	-0.0717
32	1.5 BaO2 + 0.5 Ti2O -> BaTiO3 + 0.5 BaO	-1.2527	0.0619	0.0583	-0.0712
33	0.75 Ti7P4 + 0.3333 Ba5P3O12F -> BaTiO3 + 0.25 Ba2TiO4 + 4 TiP + 0.1667 BaF2	-0.1288	-0.1288	0	-0.0708
34	0.05 Ti20H2N17 + BaH4O3 -> BaTiO3 + 2.05 H2 + 0.425 N2	-0.2852	-0.1218	0.028	-0.0708
35	2.767 TiC + 1.883 BaH2(CO2)2 -> BaTiO3 + 0.1167 H5C56O + 0.8833 BaTi2O5 + 1.592 H2	-0.507	-0.123	0.0785	-0.0707
36	0.3333 Ba2Ti13O22 + 4 BaHBrO -> BaTiO3 + 2 BaBr2 + 1.667 BaTi2O5 + 2 H2	-0.1282	-0.1282	0	-0.0705
37	0.75 Ti7P4 + 0.3333 Ba5P3ClO12 -> BaTiO3 + 0.25 Ba2TiO4 + 4 TiP + 0.1667 BaCl2	-0.1255	-0.1255	0	-0.069
38	0.75 Ti7P4 + 0.3333 Ba5P3BrO12 -> BaTiO3 + 0.25 Ba2TiO4 + 4 TiP + 0.1667 BaBr2	-0.1228	-0.1228	0	-0.0675
39	0.1667 Ti6O + 1.833 BaO2 -> BaTiO3 + 0.8333 BaO	-1.3769	0.106	0.053	-0.0661
40	BaO2 + 0.25 Ti3O2 -> 0.125 Ba3TiO5 + 0.625 BaTiO3	-1.2242	0.0125	0.1144	-0.0653
41	BaO2 + 0.25 Ti3O2 -> 0.25 Ba3Ti2O7 + 0.25 BaTiO3	-1.2212	0.0155	0.1144	-0.0636
42	1.25 Ba4TiP4 + 8 NaNO3 -> BaTiO3 + 0.25 Ba2TiO4 + 3.5 BaNaPO4 + 1.5 Na3PO4 + 4 N2	-1.2757	-0.0065	0.1516	-0.0623
43	1.125 Ti5P3 + 0.1667 Ba10P6SO24 -> BaTiO3 + 0.25 Ba2TiO4 + 4.375 TiP + 0.1667 BaS	-0.1361	-0.1218	0.0143	-0.062
44	9 Ti3N2 + 2 Ba3(PO4)2 -> Ba2TiO4 + 4 BaTiO3 + 18 TiN + 4 TiP	-0.1118	-0.1118	0	-0.0615
45	1.125 Ti5P3 + 0.3333 Ba5P3O12F -> BaTiO3 + 0.25 Ba2TiO4 + 4.375 TiP + 0.1667 BaF2	-0.1307	-0.1165	0.0143	-0.0591
46	0.5 Ba2Ti13O22 + 1.5 O2 -> BaTiO3 + 5.5 TiO2	-0.5223	-0.0189	0.0056	-0.0582
47	1.125 Ti5P3 + 0.3333 Ba5P3ClO12 -> BaTiO3 + 0.25 Ba2TiO4 + 4.375 TiP + 0.1667 BaCl2	-0.1277	-0.1134	0.0143	-0.0574
48	1.125 Ti5P3 + 0.3333 Ba5P3BrO12 -> BaTiO3 + 0.25 Ba2TiO4 + 4.375 TiP + 0.1667 BaBr2	-0.1251	-0.1108	0.0143	-0.0559
49	2.25 Ti3N2 + 0.1667 Ba10P6SO24 -> BaTiO3 + 0.25 Ba2TiO4 + TiP + 4.5 TiN + 0.1667 BaS	-0.0995	-0.0995	0	-0.0547
50	7 TiC + 2 Ba2C4O9 -> BaTiO3 + 3 BaTi2O5 + 15 C	-0.5207	-0.0482	0.0424	-0.0547
51	Na2Mg5Ti3(SO4)12 + 16 BaMg2 -> BaTiO3 + 2 Ba2TiO4 + Na2S + 37 MgO + 11 BaS	-1.4504	-0.0011	0.2031	-0.0541
52	0.3333 Ti3O2 + 1.333 BaO2 -> BaTiO3 + 0.3333 BaO	-1.2017	0.035	0.1144	-0.0529
53	2 TiP + 4.5 BaH4O3 -> BaTiO3 + Ba3(PO4)2 + 9 H2 + 0.5 BaTi2O5	-0.3896	-0.0342	0.0043	-0.0524
54	MgTi(SO4)3 + 4 BaMg2 -> BaTiO3 + 9 MgO + 3 BaS	-1.5151	-0.0051	0.2254	-0.0524
55	2.25 Ti3N2 + 0.3333 Ba5P3O12F -> BaTiO3 + 0.25 Ba2TiO4 + TiP + 4.5 TiN + 0.1667 BaF2	-0.0951	-0.0951	0	-0.0523
56	0.6615 Na2Ti2O5 + 1.646 BaCO3 -> BaTiO3 + 0.3231 Ba2TiO4 + 0.005128 NaC64 + 1.318 NaCO3	-0.0996	-0.094	0	-0.0522
57	0.3333 Ti3N4 + BaH4O3 -> BaTiO3 + 2 H2 + 0.6667 N2	-0.2796	-0.1168	0.0631	-0.0521
58	2.25 Ti3N2 + 0.3333 Ba5P3ClO12 -> BaTiO3 + 0.25 Ba2TiO4 + TiP + 4.5 TiN + 0.1667 BaCl2	-0.0924	-0.0924	0	-0.0508
59	0.375 Ti8C5 + 2 Ba(CO2)2 -> BaTiO3 + BaTi2O5 + 5.875 C	-0.5602	-0.151	0.1651	-0.0497
60	2.25 Ti3N2 + 0.3333 Ba5P3BrO12 -> BaTiO3 + 0.25 Ba2TiO4 + TiP + 4.5 TiN + 0.1667 BaBr2	-0.0901	-0.0901	0	-0.0496
61	0.8333 Ti7P4 + Ba2B2O5 -> BaTiO3 + 0.5 Ba2TiO4 + TiB2 + 3.333 TiP	-0.0892	-0.0892	0	-0.0491
62	0.3478 BaH4O3 + 0.08696 Ti4H7 -> H2 + 0.3478 BaTiO3	-0.4673	-0.0147	0.0095	-0.049
63	4 Ti(NO3)4 + 5 Ba4P2O -> Ba2TiO4 + 3 BaTiO3 + 5 Ba3(PO4)2 + 8 N2	-1.5698	-0.0177	0.2614	-0.0473
64	55.5 TiC + 28.25 BaH2C2O5 -> BaTiO3 + 2 H5C56O + 27.25 BaTi2O5 + 23.25 H2	-0.5509	-0.0062	0.0269	-0.0458
65	0.125 Ti8C5 + BaCO3 -> BaTiO3 + 1.625 C	-0.5306	-0.1304	0.1474	-0.0454
66	2.25 Ti4P3 + 0.1667 Ba10P6SO24 -> BaTiO3 + 0.25 Ba2TiO4 + 7.75 TiP + 0.1667 BaS	-0.0954	-0.0873	0.0081	-0.0452
67	27 Ba + 7 TiPCl7O -> BaTiO3 + 0.3333 Ba5P3ClO12 + 6 TiP + 24.33 BaCl2	-1.4001	0.004	0.2088	-0.0443
68	1.333 LiTi2N3 + 3 BaH4O3 -> Ba2TiO4 + BaTiO3 + 0.6667 Li2TiO3 + 6 H2 + 2 N2	-0.2436	-0.0463	0.0034	-0.0437
69	2.25 Ti4P3 + 0.3333 Ba5P3O12F -> BaTiO3 + 0.25 Ba2TiO4 + 7.75 TiP + 0.1667 BaF2	-0.0919	-0.0838	0.0081	-0.0433
70	2.25 Ti4P3 + 0.3333 Ba5P3ClO12 -> BaTiO3 + 0.25 Ba2TiO4 + 7.75 TiP + 0.1667 BaCl2	-0.0897	-0.0817	0.0081	-0.0421
71	1.009 TiC + 1.018 BaH4O3 -> BaTiO3 + 0.009009 Ba2TiO4 + 0.01802 H5C56O + 1.991 H2	-0.4049	-0.0319	0.0288	-0.0419
72	3 Ti8N5 + 2 Ba3(PO4)2 -> Ba2TiO4 + 4 BaTiO3 + 15 TiN + 4 TiP	-0.1357	-0.0848	0.0227	-0.0415
73	3.129 Ti2HC + 1.815 Ba2H2C4O9 -> BaTiO3 + 0.1855 H5C56O + 2.629 BaTi2O5 + 2.915 H2	-0.5974	-0.0665	0.1075	-0.0413
74	0.1538 MgTi7H16 + 1.154 BaH4O3 -> BaTiO3 + 0.07692 Ba2TiO4 + 0.1538 MgO + 3.538 H2	-0.4531	-0.0133	0.0222	-0.0413
75	0.3333 Ba2Ti13O22 + 4 BaHClO -> BaTiO3 + 2 BaCl2 + 1.667 BaTi2O5 + 2 H2	-0.1607	-0.0583	0.0022	-0.0413
76	4 Ba(NO3)2 + 1.25 Ba2TiS4 -> BaTiO3 + 0.25 Ba2TiO4 + 5 BaSO4 + 4 N2	-0.7416	-0.0061	0.0796	-0.0411
77	2.25 Ti4P3 + 0.3333 Ba5P3BrO12 -> BaTiO3 + 0.25 Ba2TiO4 + 7.75 TiP + 0.1667 BaBr2	-0.0879	-0.0798	0.0081	-0.0411
78	1.333 LiTi2N3 + 1.5 BaH8O5 -> BaTiO3 + 0.6667 Li2TiO3 + 6 H2 + 0.5 BaTi2O5 + 2 N2	-0.2731	-0.0491	0.0224	-0.0393
79	5 MgTiN2 + 6 BaH5ClO3 -> BaTiO3 + 5 MgO + 3 BaCl2 + 2 BaTi2O5 + 5 N2 + 15 H2	-0.2455	-0.0374	0.0056	-0.0389
80	2 MgTi7H16 + 7.5 BaH8O5 -> BaTiO3 + 2 MgO + 46 H2 + 6.5 BaTi2O5	-0.5014	-0.018	0.0443	-0.0383
81	Ba2B2O5 + 1.25 Ti5P3 -> BaTiO3 + 0.5 Ba2TiO4 + TiB2 + 3.75 TiP	-0.0928	-0.0785	0.0143	-0.0382
82	1.667 TiN + Ba2B2O5 -> BaTiO3 + 0.5 Ba2TiO4 + 0.1667 TiB2 + 1.667 BN	-0.0676	-0.0676	0	-0.0372
83	5 Ba4TiP4 + 32 LiNO3 -> Ba2TiO4 + 4 BaTiO3 + 10.67 Li3PO4 + 4.667 Ba3(PO4)2 + 16 N2	-1.3694	-0.0093	0.2313	-0.0371
84	2.25 Ti2P + 0.1667 Ba10P6SO24 -> BaTiO3 + 0.25 Ba2TiO4 + 3.25 TiP + 0.1667 BaS	-0.1768	-0.0828	0.04	-0.037
85	2.25 TiC + 0.5 Ba3(PO4)2 -> BaTiO3 + 0.25 Ba2TiO4 + TiP + 2.25 C	-0.0665	-0.0665	0	-0.0366
86	0.2 O2 + 0.2 BaTi6O11 -> TiO2 + 0.2 BaTiO3	-0.3811	-0.0219	0.0253	-0.0366
87	2 MgTiN2 + 3 BaH4O3 -> BaTiO3 + Ba2TiO4 + 2 MgO + 6 H2 + 2 N2	-0.2631	-0.027	0.0046	-0.0364
88	0.5022 Ti2HC + 1.009 BaH4O3 -> BaTiO3 + 0.004484 Ba2TiO4 + 0.008969 H5C56O + 2.247 H2	-0.4452	-0.0404	0.0595	-0.0359
89	1.407 Ti2HC + 1.907 BaH2(CO2)2 -> BaTiO3 + 0.09322 H5C56O + 0.9068 BaTi2O5 + 2.377 H2	-0.5568	-0.136	0.1801	-0.0358
90	1.25 Ba5(TiN3)2 + 1.125 Ti(NO3)4 -> BaTiO3 + 2.625 Ba2TiO4 + 6 N2	-1.2869	-0.0289	0.236	-0.0355
91	0.776 Ti8C5 + 1.802 Ba2H2C4O9 -> BaTiO3 + 0.198 H5C56O + 2.604 BaTi2O5 + 1.307 H2	-0.6239	-0.0736	0.1335	-0.0354
92	TiO + Ba(HO)2 -> BaTiO3 + H2	-0.3978	-0.0433	0.053	-0.0354
93	Ti2O + 1.5 BaH4O3 -> BaTiO3 + 3 H2 + 0.5 BaTi2O5	-0.508	-0.0087	0.043	-0.0354
94	0.75 Ti8N5 + 0.1667 Ba10P6SO24 -> BaTiO3 + 0.25 Ba2TiO4 + TiP + 3.75 TiN + 0.1667 BaS	-0.1218	-0.074	0.0226	-0.0353
95	2.167 TiC + 0.1667 Ba6Ca6Mg(CO3)13 -> CaTiO3 + 0.8333 BaTiO3 + 0.1667 BaTi2O5 + 0.1667 MgO + 4.333 C	-0.471	-0.0705	0.0974	-0.035
96	1.667 Ti7P4 + 2 Ba2Mg(BO3)2 -> Ba2TiO4 + 2 BaTiO3 + 2 MgO + 2 TiB2 + 6.667 TiP	-0.089	-0.0731	0.0159	-0.0347
97	3.129 Ti2HC + 1.815 Ba2C4O9 -> BaTiO3 + 0.1855 H5C56O + 2.629 BaTi2O5 + 1.101 H2	-0.6738	-0.069	0.1428	-0.0342
98	2.25 Ti2P + 0.3333 Ba5P3O12F -> BaTiO3 + 0.25 Ba2TiO4 + 3.25 TiP + 0.1667 BaF2	-0.17	-0.0779	0.0398	-0.0342
99	0.7155 Ti4H7 + 1.931 Ba(CO2)2 -> BaTiO3 + 0.06897 H5C56O + 0.931 BaTi2O5 + 2.332 H2	-0.6272	-0.0903	0.154	-0.0341
100	0.3636 BaH4O3 + 0.1818 Ti2H3 -> H2 + 0.3636 BaTiO3	-0.4851	-0.0129	0.0457	-0.0337
101	1.276 Ti5CN4 + 1.845 Ba2H2C4O9 -> BaTiO3 + 0.1546 H5C56O + 2.691 BaTi2O5 + 2.553 N2 + 1.459 H2	-0.3508	-0.0013	0.0045	-0.0336
102	0.2523 Ti4H7 + 1.018 BaCO3 -> BaTiO3 + 0.009091 Ba2TiO4 + 0.01818 H5C56O + 0.8375 H2	-0.5878	-0.0611	0.1181	-0.0331
103	0.75 Ti8N5 + 0.3333 Ba5P3O12F -> BaTiO3 + 0.25 Ba2TiO4 + TiP + 3.75 TiN + 0.1667 BaF2	-0.1168	-0.0701	0.0226	-0.0331
104	6.467 TiN + 1.867 Ba2H2C4O9 -> BaTiO3 + 0.1333 H5C56O + 2.733 BaTi2O5 + 3.233 N2 + 1.533 H2	-0.3513	-0.0013	0.0064	-0.0328
105	2.25 Ti2P + 0.3333 Ba5P3ClO12 -> BaTiO3 + 0.25 Ba2TiO4 + 3.25 TiP + 0.1667 BaCl2	-0.1665	-0.0755	0.0398	-0.0327
106	2 MgTiN2 + 1.5 BaH8O5 -> BaTiO3 + 2 MgO + 6 H2 + 0.5 BaTi2O5 + 2 N2	-0.2947	-0.0331	0.0265	-0.0325
107	0.3333 Ba3Ti3O8 + 0.08333 BaSO4 -> BaTiO3 + 0.08333 BaS	-0.1944	-0.1017	0.0731	-0.0323
108	0.75 Ti7P4 + 0.5 Ba3(PO4)2 -> BaTiO3 + 0.25 Ba2TiO4 + 4 TiP	-0.15	-0.0378	0	-0.032
109	BaClF + KNaTiO3 -> BaTiO3 + NaF + KCl	-0.0581	-0.0581	0	-0.032
110	0.75 Ti8N5 + 0.3333 Ba5P3ClO12 -> BaTiO3 + 0.25 Ba2TiO4 + TiP + 3.75 TiN + 0.1667 BaCl2	-0.1139	-0.0679	0.0226	-0.0318
111	4.429 KBaPO4 + 10.29 TiC -> BaTiO3 + 1.286 KC8 + 1.571 K2Ti2O5 + 1.714 Ba2TiO4 + 4.429 TiP	-0.0572	-0.0572	0	-0.0315
112	2.25 Ti2P + 0.3333 Ba5P3BrO12 -> BaTiO3 + 0.25 Ba2TiO4 + 3.25 TiP + 0.1667 BaBr2	-0.1634	-0.0734	0.04	-0.0314
113	0.3333 BaH4O3 + 0.3333 TiH2 -> H2 + 0.3333 BaTiO3	-0.467	-0.0143	0.0483	-0.0314
114	0.5 Ba5B4(O5F)2 + 0.8333 Ti7P4 -> BaTiO3 + TiB2 + 0.5 Ba2TiO4 + 3.333 TiP + 0.5 BaF2	-0.0949	-0.0715	0.0235	-0.0311
115	1.865 Li5TiP3 + 3.231 Ba2H2C4O9 -> BaTiO3 + 1.244 Ba3(PO4)2 + 0.8654 Ba2TiO4 + 0.2308 H5C56O + 3.109 Li3PO4 + 2.654 H2	-0.5313	-0.0082	0.0575	-0.0309
116	0.75 Ti8N5 + 0.3333 Ba5P3BrO12 -> BaTiO3 + 0.25 Ba2TiO4 + TiP + 3.75 TiN + 0.1667 BaBr2	-0.1114	-0.0661	0.0226	-0.0307
117	Ti7P4 + 0.6667 Ba2Mg(PO4)2 -> BaTiO3 + 0.6667 MgO + 5.333 TiP + 0.3333 BaTi2O5	-0.156	-0.0355	0.0033	-0.0301
118	2.5 Ti5P3 + 2 Ba2Mg(BO3)2 -> Ba2TiO4 + 2 BaTiO3 + 2 MgO + 2 TiB2 + 7.5 TiP	-0.0923	-0.0764	0.0302	-0.03
119	0.3205 MgTi7H16 + 1.622 Ba(CO2)2 -> BaTiO3 + 0.05792 H5C56O + 0.3205 MgO + 0.6216 BaTi2O5 + 2.419 H2	-0.5983	-0.0977	0.1639	-0.03
120	0.3502 Ti8C5 + 1.901 BaH2(CO2)2 -> BaTiO3 + 0.09916 H5C56O + 0.9008 BaTi2O5 + 1.653 H2	-0.5773	-0.147	0.2092	-0.0297
121	BaCa(CO3)2 + 0.25 Ti8C5 -> BaTiO3 + CaTiO3 + 3.25 C	-0.5517	-0.1413	0.198	-0.0297
122	1.25 Ba4TiP4 + 8 BaH5ClO3 -> BaTiO3 + 3.167 BaCl2 + 0.25 Ba2TiO4 + 1.667 Ba5P3ClO12 + 20 H2	-0.3959	-0.0025	0.025	-0.0295
123	Ba2B2O5 + 2.5 Ti4P3 -> BaTiO3 + 0.5 Ba2TiO4 + TiB2 + 7.5 TiP	-0.0665	-0.0584	0.0081	-0.0293
124	5 BaC6 + 11 Ti3O -> BaTiO3 + 2 Ba2TiO4 + 30 TiC	-0.5049	-0.0008	0.0488	-0.0289
125	Ti2O + 3 Ba(HO)2 -> BaTiO3 + Ba2TiO4 + 3 H2	-0.4769	-0.0061	0.0483	-0.0287
126	0.5915 Ba2H2C4O9 + 0.9108 LiTi2N3 -> BaTiO3 + 0.4554 Li2TiO3 + 0.04225 H5C56O + 0.1831 BaTi2O5 + 1.366 N2 + 0.4859 H2	-0.3004	-0.0073	0.0105	-0.0286
127	0.1555 MgTi7H16 + 1.176 BaCO3 -> BaTiO3 + 0.08824 Ba2TiO4 + 0.02101 H5C56O + 0.1555 MgO + 1.191 H2	-0.562	-0.0677	0.1294	-0.0285
128	1.617 Ti4H7 + 1.867 Ba2H2C4O9 -> BaTiO3 + 0.1333 H5C56O + 2.733 BaTi2O5 + 7.192 H2	-0.6133	-0.0607	0.1343	-0.0282
129	12 Ba(NO3)2 + Ba6Ti5S15O -> BaTiO3 + 15 BaSO4 + 2 BaTi2O5 + 12 N2	-0.7592	-0.0034	0.1103	-0.0278
130	3.6 BaH5ClO3 + 2 LiTi2N3 -> Li2TiO3 + 0.6 BaTiO3 + 1.8 BaCl2 + 1.2 BaTi2O5 + 3 N2 + 9 H2	-0.226	-0.0122	0.0011	-0.0276
131	1.25 Ba4TiP4 + 8 BaH5BrO3 -> BaTiO3 + 1.667 Ba5P3BrO12 + 0.25 Ba2TiO4 + 3.167 BaBr2 + 20 H2	-0.3818	-0.0023	0.0261	-0.0275
132	2 BaHClO + TiO -> BaTiO3 + BaCl2 + H2	-0.2391	-0.017	0.0092	-0.0274
133	Ba2B2O5 + 0.08772 Ti20H2N17 -> BaTiO3 + 1.491 BN + 0.5 Ba2TiO4 + 0.2544 TiB2 + 0.08772 H2	-0.0498	-0.0498	0	-0.0274
134	MgTiN2 + Ba(BO2)2 -> BaTiO3 + MgO + 2 BN	-0.1541	-0.0344	0.008	-0.0273
135	0.6025 MgTi7H16 + 1.304 Ba2H2C4O9 -> BaTiO3 + 0.09317 H5C56O + 0.6025 MgO + 1.609 BaTi2O5 + 5.891 H2	-0.5858	-0.0755	0.1453	-0.0272
136	K2TiO3 + BaBr2 -> BaTiO3 + 2 KBr	-0.144	-0.0319	0.0041	-0.0269
137	0.08333 O2 + 0.1667 BaTi7O14 -> TiO2 + 0.1667 BaTiO3	-0.1489	-0.0281	0.0018	-0.0267
138	2.25 TiC + 0.1667 Ba10P6SO24 -> BaTiO3 + 0.25 Ba2TiO4 + TiP + 0.1667 BaS + 2.25 C	-0.0482	-0.0482	0	-0.0265
139	0.6667 Ba5(TiN3)2 + 0.5 K2Mg2(SO4)3 -> Ba2TiO4 + 0.3333 BaTiO3 + 0.5 K2S + MgO + BaS + 2 N2	-0.6918	-0.0051	0.1003	-0.0264
140	0.5 Ba5B4(O5F)2 + 1.25 Ti5P3 -> BaTiO3 + TiB2 + 0.5 Ba2TiO4 + 3.75 TiP + 0.5 BaF2	-0.098	-0.0746	0.0378	-0.0264
141	112 TiC + 56.5 BaH8O5 -> BaTiO3 + 2 H5C56O + 55.5 BaTi2O5 + 221 H2	-0.4543	-0.0026	0.0453	-0.0262
142	Ti7P4 + 0.6667 Ba2P2O7 -> BaTiO3 + 5.333 TiP + 0.3333 BaTi2O5	-0.1822	-0.0299	0.0122	-0.0262
143	0.3333 Ba3Ti20O40 + 0.5 O2 -> BaTiO3 + 5.667 TiO2	-0.1547	-0.0237	0.0003	-0.026
144	0.1257 Ti8C5 + 1.011 BaH4O3 -> BaTiO3 + 0.005612 Ba2TiO4 + 0.01122 H5C56O + 1.994 H2	-0.4572	-0.0524	0.0968	-0.0258
145	Ti3C2 + 2 Ba(CO2)2 -> BaTiO3 + BaTi2O5 + 6 C	-0.561	-0.1505	0.2187	-0.0254
146	0.3333 Ba3Ti3O8 + 0.1667 O2 -> BaTiO3	-0.3445	-0.0525	0.0732	-0.0251
147	1.163 Ba4TiP4 + 7.42 NaCO3 -> BaTiO3 + 3.326 BaNaPO4 + 0.163 Ba2TiO4 + 0.1159 NaC64 + 1.326 Na3PO4	-0.4308	-0.0058	0.0462	-0.0249
148	1.125 Ti5P3 + 0.5 Ba3(PO4)2 -> BaTiO3 + 0.25 Ba2TiO4 + 4.375 TiP	-0.151	-0.0359	0.0143	-0.0248
149	0.5 O2 + BaTi6O12 -> BaTiO3 + 5 TiO2	-0.174	-0.023	0.0065	-0.0248
150	18.5 Ti5CN4 + 46.75 BaH2C2O5 -> BaTiO3 + 2 H5C56O + 45.75 BaTi2O5 + 37 N2 + 41.75 H2	-0.3661	-0.0001	0.0265	-0.0247
151	8 Ba3Ti3O8 + K3Na(SO4)2 -> KNaTiO3 + 23 BaTiO3 + K2S + BaS	-0.1877	-0.0952	0.0824	-0.0245
152	0.5833 Ba5(TiN3)2 + 1.5 KSO3 -> Ba2TiO4 + 0.1667 BaTiO3 + 0.75 K2S + 0.75 BaS + 1.75 N2	-0.7378	-0.0038	0.1133	-0.0245
153	0.05556 Ba(BrO3)2 + 0.3333 Ba3Ti3O8 -> BaTiO3 + 0.05556 BaBr2	-0.3478	-0.199	0.2219	-0.0244
154	1.667 TiN + Ba2Mg(BO3)2 -> BaTiO3 + 0.5 Ba2TiO4 + MgO + 0.1667 TiB2 + 1.667 BN	-0.0704	-0.0545	0.0159	-0.0244
155	0.07143 O2 + 0.1429 BaTi8O16 -> TiO2 + 0.1429 BaTiO3	-0.1307	-0.025	0	-0.0243
156	111 TiN + 56 BaH2C2O5 -> BaTiO3 + 2 H5C56O + 55 BaTi2O5 + 55.5 N2 + 51 H2	-0.3666	-0.0001	0.0279	-0.0242
157	0.5 Ti3N4 + Ba2B2O5 -> BaTiO3 + 0.5 Ba2TiO4 + 2 BN	-0.1382	-0.0802	0.058	-0.0238
158	0.3333 Ti3C2 + BaCO3 -> BaTiO3 + 1.667 C	-0.5315	-0.1355	0.2008	-0.0238
159	0.2 Ti7P4 + 2.4 BaH4O3 -> BaTiO3 + 0.4 Ba3(PO4)2 + 4.8 H2 + 0.2 BaTi2O5	-0.416	-0.028	0.068	-0.0236
160	0.3333 Ba3Ti3O8 + 0.04167 Na6S2ClO8F -> BaTiO3 + 0.08333 Na2S + 0.04167 NaCl + 0.04167 NaF	-0.1861	-0.0944	0.0834	-0.0235
161	0.5 Ti3O + 1.25 BaH4O3 -> BaTiO3 + 2.5 H2 + 0.25 BaTi2O5	-0.5367	-0.0033	0.0703	-0.0235
162	0.7738 Na2Ti2O5 + 1.274 Ba(CO2)2 -> BaTiO3 + 0.01587 NaC64 + 1.532 NaCO3 + 0.2738 BaTi2O5	-0.1085	-0.0304	0.0023	-0.0235
163	0.2 Ti7P4 + 2.4 BaCO3 -> BaTiO3 + 0.4 Ba3(PO4)2 + 0.2 BaTi2O5 + 2.4 C	-0.5043	-0.0748	0.1349	-0.0234
164	5 Ba5(TiN3)2 + 3 K2MgH12(SO7)2 -> BaTiO3 + 3 MgO + 9 Ba2TiO4 + 6 KH + 6 BaS + 15 N2 + 15 H2	-0.557	0	0.072	-0.0233
165	1.5 Ti5P3 + 0.6667 Ba2Mg(PO4)2 -> BaTiO3 + 0.6667 MgO + 5.833 TiP + 0.3333 BaTi2O5	-0.1567	-0.0344	0.0174	-0.0233
166	0.3333 Ba5P3O12F + 2.25 TiC -> BaTiO3 + 0.25 Ba2TiO4 + TiP + 0.1667 BaF2 + 2.25 C	-0.042	-0.042	0	-0.0231
167	K2TiO3 + BaCl2 -> BaTiO3 + 2 KCl	-0.1252	-0.0272	0.0041	-0.0229
168	3 Ti2P + 0.6667 Ba2Mg(PO4)2 -> BaTiO3 + 0.6667 MgO + 4.333 TiP + 0.3333 BaTi2O5	-0.2019	-0.0508	0.0448	-0.0229
169	1.037 BaCa(CO3)2 + 0.5139 Ti4H7 -> BaTiO3 + 0.01852 Ba2TiO4 + 1.037 CaTiO3 + 0.03704 H5C56O + 1.706 H2	-0.6059	-0.0659	0.1497	-0.0228
170	Ti3O + 5 Ba(HO)2 -> BaTiO3 + 2 Ba2TiO4 + 5 H2	-0.4995	-0.0022	0.0625	-0.0228
171	0.6 Ti5CN4 + 2 Ba(CO2)2 -> BaTiO3 + BaTi2O5 + 1.2 N2 + 4.6 C	-0.2969	0.0029	0.0125	-0.0227
172	2 LiTiO2 + 2 BaHClO -> BaTiO3 + Li2TiO3 + BaCl2 + H2	-0.1491	-0.0274	0.0101	-0.0227
173	0.3333 Ba3Ti3O8 + 0.00565 Ba16S16O59 -> BaTiO3 + 0.0904 BaS	-0.1962	-0.1029	0.0962	-0.0226
174	0.25 Ti4H5 + BaH4O3 -> BaTiO3 + 2.625 H2	-0.5025	-0.011	0.0727	-0.0225
175	2.622 Ba4TiP4 + 7.055 BaH3C3O7 -> BaTiO3 + 5.244 Ba3(PO4)2 + 0.378 H5C56O + 0.811 BaTi2O5 + 9.638 H2	-0.6231	-0.0045	0.0931	-0.0225
176	0.4 Ti4P3 + 3.1 BaH4O3 -> BaTiO3 + 0.6 Ba3(PO4)2 + 6.2 H2 + 0.3 BaTi2O5	-0.4041	-0.0313	0.0714	-0.0223
177	3 BaMg149 + 91 Mg3Ti(BO4)2 -> BaTiO3 + Ba2B2O5 + 720 MgO + 90 TiB2	-0.3674	0.001	0.031	-0.0223
178	BaO2 + 0.3333 Ti3N2O3 -> BaTiO3 + 0.3333 N2	-0.7664	-0.1278	0.2491	-0.0221
179	1.59 Ti4CN3 + 1.84 Ba2H2C4O9 -> BaTiO3 + 0.1598 H5C56O + 2.68 BaTi2O5 + 2.385 N2 + 1.441 H2	-0.3602	-0.0011	0.0321	-0.0221
180	1.571 Ba5(TiN3)2 + 1.286 K4H6C2O9 -> BaTiO3 + 2.143 Ba2TiO4 + 5.143 KH + 2.571 BaCN2 + 2.143 N2 + 1.286 H2	-0.4193	0.0014	0.043	-0.022
181	0.3333 Ba3Ti3O8 + 0.08333 K3SO4F -> BaTiO3 + 0.08333 K2S + 0.08333 KF	-0.1822	-0.0915	0.0834	-0.0219
182	1.667 TiN + 0.5 Ba5B4(O5F)2 -> BaTiO3 + 0.1667 TiB2 + 0.5 Ba2TiO4 + 1.667 BN + 0.5 BaF2	-0.0781	-0.0546	0.0235	-0.0218
183	K2TiO3 + BaBrCl -> BaTiO3 + KBr + KCl	-0.1317	-0.0281	0.0089	-0.0218
184	1.5 BaC6 + 5.5 Ti2O -> BaTiO3 + 9 TiC + 0.5 BaTi2O5	-0.4211	-0.0035	0.0488	-0.0217
185	Ba4TiP4 + 6.5 BaH5BrO3 -> BaTiO3 + 1.333 Ba5P3BrO12 + 2.333 BaBr2 + 0.5 BaHBrO + 16 H2	-0.3779	0.0039	0.0318	-0.0217
186	4.5 BaH2 + 1.167 TiPCl7O -> TiP + 0.1667 BaTiO3 + 4.056 BaCl2 + 0.05556 Ba5P3ClO12 + 4.5 H2	-0.772	0.004	0.1203	-0.0213
187	1.5 K2Ti2O5 + 0.5 Ba4Br6O -> BaTiO3 + BaTi2O5 + 3 KBr	-0.096	-0.0321	0.0065	-0.0211
188	2.235 TiP + 5.009 BaNa3PCO7 -> BaTiO3 + 3.391 BaNaPO4 + 0.07826 NaC64 + 3.852 Na3PO4 + 0.6174 BaTi2O5	-0.1741	-0.0231	0.0154	-0.0209
189	2.25 TiC + 0.3333 Ba5P3ClO12 -> BaTiO3 + 0.25 Ba2TiO4 + TiP + 0.1667 BaCl2 + 2.25 C	-0.0377	-0.0377	0	-0.0207
190	2 LiTiO2 + BaO2 -> BaTiO3 + Li2TiO3	-0.4743	-0.0499	0.1094	-0.0207
191	0.3333 H2O + 0.3333 Ba3Ti3O8 -> BaTiO3 + 0.3333 H2	-0.1816	-0.09	0.0845	-0.0206
192	1.24 Ti2HC + 0.1933 Ba6Ca6Mg(CO3)13 -> BaTiO3 + 0.06701 H5C56O + 1.16 CaTiO3 + 0.1598 BaTi2O5 + 0.1933 MgO + 0.4523 H2	-0.6029	-0.0836	0.1718	-0.0206
193	3.6 BaH5BrO3 + 2 LiTi2N3 -> Li2TiO3 + 0.6 BaTiO3 + 1.8 BaBr2 + 1.2 BaTi2O5 + 3 N2 + 9 H2	-0.212	-0.0037	0.0052	-0.0205
194	2 Ba(BO2)2 + 1.25 Ti4H7 -> BaTiO3 + 2 TiB2 + 4.375 H2 + BaTi2O5	-0.2266	-0.0038	0.0086	-0.0205
195	1.366 MgTiN2 + 0.5915 Ba2H2C4O9 -> BaTiO3 + 0.04225 H5C56O + 1.366 MgO + 0.1831 BaTi2O5 + 1.366 N2 + 0.4859 H2	-0.3279	-0.0054	0.0328	-0.0205
196	3 Ti3N2 + 0.6667 Ba2Mg(PO4)2 -> BaTiO3 + 1.333 TiP + 6 TiN + 0.6667 MgO + 0.3333 BaTi2O5	-0.1168	-0.0223	0.0028	-0.0205
197	0.4 Ti4C3N + 1.5 BaCO3 -> BaTiO3 + 0.2 BaCN2 + 0.3 BaTi2O5 + 2.5 C	-0.3922	-0.0079	0.0496	-0.0204
198	0.2857 Ti5P3 + 2.5 BaCO3 -> BaTiO3 + 0.4286 Ba3(PO4)2 + 0.2143 BaTi2O5 + 2.5 C	-0.5031	-0.0832	0.1496	-0.0204
199	1.45 Ti(ClO4)4 + 0.8 Ba6Mg23 -> BaTiO3 + 0.45 Ba2TiO4 + 18.4 MgO + 2.9 BaCl2	-2.5399	-0.0077	0.5268	-0.0204
200	1.5 K2TiO3 + 0.5 Ba4Br6O -> BaTiO3 + 3 KBr + 0.5 Ba2TiO4	-0.1369	-0.0207	0.006	-0.0203
201	Li5TiP3 + 3 BaH8O5 -> BaTiO3 + 1.667 Li3PO4 + 0.6667 Ba3(PO4)2 + 12 H2	-0.4435	-0.0086	0.0622	-0.0203
202	1.125 O2 + 2.25 Ba2Ti6O13 -> Ba4Ti13O30 + 0.5 BaTiO3	-0.1628	-0.0077	0	-0.0197
203	SrTi7N10 + 7.5 BaH4O3 -> Ba2SrTi3O9 + 2.5 BaTiO3 + 1.5 Ba2TiO4 + 15 H2 + 5 N2	-0.2783	-0.0227	0.0407	-0.0197
204	5 Ti4P3 + 2 Ba2Mg(BO3)2 -> Ba2TiO4 + 2 BaTiO3 + 2 MgO + 2 TiB2 + 15 TiP	-0.0679	-0.0521	0.024	-0.0194
205	2.25 Ti2P + 0.5 Ba3(PO4)2 -> BaTiO3 + 0.25 Ba2TiO4 + 3.25 TiP	-0.1952	-0.04	0.0403	-0.0194
206	K6Ti2O7 + 3 BaBr2 -> BaTiO3 + 6 KBr + Ba2TiO4	-0.1734	-0.0098	0.0052	-0.0194
207	1.5 Ti5P3 + 0.6667 Ba2P2O7 -> BaTiO3 + 5.833 TiP + 0.3333 BaTi2O5	-0.1817	-0.0286	0.0259	-0.0193
208	3 Ti2P + 0.6667 Ba2P2O7 -> BaTiO3 + 4.333 TiP + 0.3333 BaTi2O5	-0.2351	-0.0459	0.0555	-0.0192
209	2 BaHBrO + TiO -> BaTiO3 + BaBr2 + H2	-0.193	-0.0129	0.0133	-0.0191
210	2 LiTiO2 + 2 BaHBrO -> BaTiO3 + Li2TiO3 + BaBr2 + H2	-0.1203	-0.0216	0.0059	-0.0191
211	5 MgTiN2 + 6 BaH5BrO3 -> BaTiO3 + 3 BaBr2 + 5 MgO + 2 BaTi2O5 + 5 N2 + 15 H2	-0.2315	-0.0043	0.0134	-0.019
212	1.875 Ti4H7 + Ba2Ca(BO2)6 -> CaTiO3 + 0.5 BaTiO3 + 1.5 BaTi2O5 + 3 TiB2 + 6.562 H2	-0.2271	-0.0038	0.0122	-0.0189
213	0.625 Ti4H7 + Ba2B2O5 -> BaTiO3 + 0.5 Ba2TiO4 + TiB2 + 2.187 H2	-0.1926	-0.0023	0.0031	-0.0189
214	BaCO3 + SrTiN2 -> BaTiO3 + SrCN2	-0.3227	-0.0042	0.034	-0.0189
215	2.25 TiC + 0.3333 Ba5P3BrO12 -> BaTiO3 + 0.25 Ba2TiO4 + TiP + 0.1667 BaBr2 + 2.25 C	-0.0341	-0.0341	0	-0.0187
216	3 Ti2N + 0.6667 Ba2P2O7 -> BaTiO3 + 3 TiN + 1.333 TiP + 0.3333 BaTi2O5	-0.2303	-0.0447	0.0543	-0.0187
217	0.3333 Ti3N2O3 + Ba(HO)2 -> BaTiO3 + H2 + 0.3333 N2	-0.2485	-0.0691	0.083	-0.0186
218	2.25 Ti4P3 + 0.5 Ba3(PO4)2 -> BaTiO3 + 0.25 Ba2TiO4 + 7.75 TiP	-0.1052	-0.0261	0.0081	-0.0186
219	9 Ti2N + 2 Ba3(PO4)2 -> Ba2TiO4 + 4 BaTiO3 + 9 TiN + 4 TiP	-0.1908	-0.0372	0.0388	-0.0184
220	3 Ti2N + 0.6667 Ba2Mg(PO4)2 -> BaTiO3 + 1.333 TiP + 3 TiN + 0.6667 MgO + 0.3333 BaTi2O5	-0.1975	-0.0395	0.0428	-0.0183
221	1.155 Na2Ti2O5 + 0.8274 Ba2H2C4O9 -> BaTiO3 + 0.01786 H5C56O + 2.31 NaCO3 + 0.6548 BaTi2O5 + 0.7827 H2	-0.1194	-0.0181	0.0044	-0.0181
222	Ti3O2 + 2 BaH4O3 -> BaTiO3 + 4 H2 + BaTi2O5	-0.4882	-0.0163	0.0846	-0.0181
223	Ba2Ti6N2O11 + 1.5 BaH4O3 -> BaTiO3 + 3 H2 + 2.5 BaTi2O5 + N2	-0.1434	-0.0491	0.0407	-0.0181
224	0.2 Ba2Ti13O22 + 1.2 BaO2 -> BaTi2O5 + 0.6 BaTiO3	-0.5573	-0.0477	0.1317	-0.018
225	1.617 Ti4H7 + 1.867 Ba2C4O9 -> BaTiO3 + 0.1333 H5C56O + 2.733 BaTi2O5 + 5.325 H2	-0.6828	-0.0617	0.1739	-0.0178
226	0.2004 Ti5CN4 + 1.004 BaH4O3 -> BaTiO3 + 0.001789 Ba2TiO4 + 0.003578 H5C56O + 0.4007 N2 + 1.998 H2	-0.2749	0	0.0219	-0.0176
227	0.2 Ti5CN4 + 1.001 BaH4O3 -> BaTiO3 + 0.001183 BaCN2 + 0.00355 H5C56O + 0.3988 N2 + 1.993 H2	-0.2749	0	0.0219	-0.0176
228	K6Ti2O7 + 3 BaH2 -> BaTiO3 + Ba2TiO4 + 6 KH	-0.2233	-0.0016	0.0121	-0.0176
229	0.25 Ti3N4 + 0.75 BaH4O3 -> H3N + 0.75 BaTiO3	-0.2166	-0.0538	0.0631	-0.0175
230	2.6 Ba5(TiN3)2 + 1.8 K2MgH8(SO6)2 -> BaTiO3 + 1.8 MgO + 4.2 Ba2TiO4 + 3.6 KH + 3.6 BaS + 7.8 N2 + 5.4 H2	-0.5781	0.0004	0.0893	-0.0174
231	6 BaHClO + Ti2O -> BaTiO3 + Ba2TiO4 + 3 BaCl2 + 3 H2	-0.2742	-0.0013	0.0239	-0.0172
232	0.75 Ti4H7 + 0.6667 Ba2P2O7 -> BaTiO3 + 1.333 TiP + 2.625 H2 + 0.3333 BaTi2O5	-0.3251	-0.0174	0.0514	-0.0172
233	3 Ba(NO3)2 + Ba2TiS4 -> BaTiO3 + 3.75 BaSO4 + 0.25 BaS + 3 N2	-0.7355	0.0061	0.1193	-0.0171
234	K2TiO3 + BaBrCl -> BaTiO3 + K2BrCl	-0.1228	-0.0193	0.0089	-0.0169
235	0.5625 Ti4H7 + 0.5 Ba3(PO4)2 -> BaTiO3 + 0.25 Ba2TiO4 + TiP + 1.969 H2	-0.2764	-0.0094	0.0332	-0.0169
236	1.5 BaH4O3 + Ti2N2O -> BaTiO3 + 3 H2 + 0.5 BaTi2O5 + N2	-0.2653	-0.048	0.0693	-0.0169
237	Ba5B4O11 + 1.667 Ti7P4 -> BaTiO3 + 2 Ba2TiO4 + 2 TiB2 + 6.667 TiP	-0.0921	-0.0266	0.0095	-0.0169
238	1.269 TiS + 0.3462 Ba4B2N4O -> TiN + 0.1154 BaTiO3 + 0.1538 TiB2 + 0.3846 BN + 1.269 BaS	-0.4769	0.0001	0.0684	-0.0169
239	112 Ti5CN4 + 280.5 BaH8O5 -> BaTiO3 + 2 H5C56O + 279.5 BaTi2O5 + 224 N2 + 1117 H2	-0.3098	0	0.0314	-0.0169
240	4 KBaB5O9 + 7.625 Ti4H7 -> BaTiO3 + 1.5 Ba2Ti13O22 + 4 KH + 10 TiB2 + 24.69 H2	-0.2457	0.0013	0.0158	-0.0169
241	1.028 Li5TiP3 + 3.111 BaH2C2O5 -> BaTiO3 + 0.6852 Ba3(PO4)2 + 0.02778 Ba2TiO4 + 0.1111 H5C56O + 1.713 Li3PO4 + 2.833 H2	-0.5441	-0.0033	0.0873	-0.0166
242	7.333 TiF3 + 3 Ba4B2N4O -> BaTiO3 + 0.1111 TiB2 + 5.778 BN + 6.222 TiN + 11 BaF2	-0.5782	0.0018	0.0898	-0.0166
243	K6Ti2O7 + 3 BaCl2 -> BaTiO3 + Ba2TiO4 + 6 KCl	-0.1523	-0.0083	0.0052	-0.0166
244	0.2857 Ti5P3 + 2.5 BaH4O3 -> BaTiO3 + 0.4286 Ba3(PO4)2 + 5 H2 + 0.2143 BaTi2O5	-0.4152	-0.0287	0.0841	-0.0166
245	Ti3B4 + 6 BaH4O3 -> BaTiO3 + 2 Ba2B2O5 + 12 H2 + BaTi2O5	-0.4406	-0.0543	0.1159	-0.0163
246	3 Ti3N2 + 0.6667 Ba2P2O7 -> BaTiO3 + 6 TiN + 1.333 TiP + 0.3333 BaTi2O5	-0.136	-0.0165	0.0104	-0.0163
247	CaTi2O4 + BaO2 -> CaTiO3 + BaTiO3	-0.5376	-0.0684	0.1516	-0.0163
248	0.3233 Ti20H2N17 + 1.867 Ba2H2C4O9 -> BaTiO3 + 0.1333 H5C56O + 2.733 BaTi2O5 + 2.748 N2 + 1.857 H2	-0.3662	-0.001	0.0462	-0.0163
249	TiH + BaH4O3 -> BaTiO3 + 2.5 H2	-0.5192	-0.0092	0.0884	-0.0163
250	0.3333 K6Ti2O7 + BaHBr -> KH + KBr + 0.3333 BaTiO3 + 0.3333 Ba2TiO4	-0.1713	-0.0037	0.0057	-0.0162
251	2 KBaB5O9 + 5 MgTiN2 -> K2Ti2O5 + BaTiO3 + 5 MgO + BaTi2O5 + 10 BN	-0.1716	-0.0145	0.0167	-0.0162
252	0.6706 Ba2Mg(BO3)2 + 0.05882 Ti20H2N17 -> BN + 0.6706 BaTiO3 + 0.1706 TiB2 + 0.3353 Ba2TiO4 + 0.6706 MgO + 0.05882 H2	-0.055	-0.0391	0.0159	-0.016
253	0.2928 Na8Ti5O14 + 1.928 Ba(CO2)2 -> BaTiO3 + 0.464 Ba2TiO4 + 0.02402 NaC64 + 2.318 NaCO3	-0.1279	-0.0195	0.0128	-0.0158
254	1.25 Ti4H7 + 2 KBaPO4 -> BaTiO3 + 2 KH + 2 TiP + 3.375 H2 + BaTi2O5	-0.2746	-0.0085	0.0345	-0.0158
255	Ti8N5 + 0.6667 Ba2Mg(PO4)2 -> BaTiO3 + 1.333 TiP + 5 TiN + 0.6667 MgO + 0.3333 BaTi2O5	-0.1412	-0.0295	0.0259	-0.0158
256	0.05556 O2 + 0.1111 BaTi10O20 -> TiO2 + 0.1111 BaTiO3	-0.1175	-0.0204	0.0117	-0.0157
257	0.3333 Ba2Ti13O22 + 2 Ba(HO)2 -> BaTiO3 + 2 H2 + 1.667 BaTi2O5	-0.2392	-0.0444	0.0628	-0.0156
258	0.75 Ti4H7 + 0.6667 Ba2Mg(PO4)2 -> BaTiO3 + 1.333 TiP + 0.6667 MgO + 2.625 H2 + 0.3333 BaTi2O5	-0.2834	-0.0104	0.0388	-0.0155
259	3 BaO2 + Ti2N2O -> BaTiO3 + Ba2TiO4 + N2	-0.9134	-0.0989	0.2675	-0.0155
260	Ba2B2O5 + 0.8333 Ti8C5 -> BaTiO3 + 0.5 Ba2TiO4 + 4.167 TiC + TiB2	-0.1503	-0.0031	0.0022	-0.0154
261	0.6025 MgTi7H16 + 1.304 Ba2C4O9 -> BaTiO3 + 0.09317 H5C56O + 0.6025 MgO + 1.609 BaTi2O5 + 4.587 H2	-0.649	-0.0759	0.1858	-0.0154
262	K2TiO3 + BaHCl -> BaTiO3 + KH + KCl	-0.1425	-0.0227	0.0203	-0.0153
263	K2TiO3 + BaHBr -> KH + KBr + BaTiO3	-0.1421	-0.0077	0.0053	-0.0153
264	K6Ti2O7 + 3 BaBrCl -> BaTiO3 + 3 KBr + Ba2TiO4 + 3 KCl	-0.1596	-0.0088	0.0105	-0.0152
265	1.54 Ti4C3N + 1.79 Ba2H2C4O9 -> BaTiO3 + 0.2103 H5C56O + 2.579 BaTi2O5 + 0.7698 N2 + 1.264 H2	-0.4759	0.0015	0.0705	-0.0152
266	3 MgTiN2 + Ba2Ca(BO2)6 -> CaTiO3 + 3 MgO + 2 BaTiO3 + 6 BN	-0.1547	-0.0226	0.0234	-0.0151
267	Ba5B4O11 + 1.25 Ti4H7 -> BaTiO3 + 2 Ba2TiO4 + 2 TiB2 + 4.375 H2	-0.1898	-0.0011	0.0099	-0.015
268	1.105 BaC6 + 4.158 Ti2O -> BaTiO3 + 0.05263 Ba2Ti13O22 + 6.632 TiC	-0.4176	0.0035	0.056	-0.015
269	9 BaHCl + 1.167 TiPCl7O -> TiP + 0.1667 BaTiO3 + 8.556 BaCl2 + 0.05556 Ba5P3ClO12 + 4.5 H2	-0.4726	0.0116	0.0602	-0.015
270	1.429 BaCa(CO3)2 + 0.3776 MgTi7H16 -> BaTiO3 + 0.05102 H5C56O + 1.429 CaTiO3 + 0.2143 Ba2TiO4 + 0.3776 MgO + 2.893 H2	-0.5791	-0.0726	0.1681	-0.0149
271	1.4 Ti5CN4 + 2 Ba2C4O9 -> BaTiO3 + 3 BaTi2O5 + 2.8 N2 + 9.4 C	-0.3466	0.0009	0.0431	-0.0149
272	0.25 Ba4CaTi5O15 -> BaTiO3 + 0.25 CaTiO3	-0.0269	-0.0269	0	-0.0148
273	1.333 Ba2Li(BO2)5 + 2.083 Ti4H7 -> BaTiO3 + 0.6667 Li2TiO3 + 3.333 TiB2 + 7.292 H2 + 1.667 BaTi2O5	-0.2309	-0.0039	0.0223	-0.0148
274	0.5 Ba5B4(O5F)2 + 0.5 Ti3N4 -> BaTiO3 + 0.5 Ba2TiO4 + 2 BN + 0.5 BaF2	-0.141	-0.083	0.0815	-0.0148
275	1.474 BaH2C2O5 + 1.298 LiTi2N3 -> BaTiO3 + 0.6491 Li2TiO3 + 0.05263 H5C56O + 0.4737 BaTi2O5 + 1.947 N2 + 1.342 H2	-0.3153	-0.0054	0.0427	-0.0148
276	2 Ba(BO2)2 + 1.667 Ti8C5 -> BaTiO3 + 8.333 TiC + 2 TiB2 + BaTi2O5	-0.172	-0.0045	0.01	-0.0147
277	0.5 Ba5B4(O5F)2 + 2.5 Ti4P3 -> BaTiO3 + TiB2 + 0.5 Ba2TiO4 + 7.5 TiP + 0.5 BaF2	-0.0717	-0.0482	0.0316	-0.0147
278	3.333 TiN + Ba5B4O11 -> BaTiO3 + 2 Ba2TiO4 + 0.3333 TiB2 + 3.333 BN	-0.0734	-0.0253	0.0091	-0.0146
279	Ti6CCl14 + 1.909 Ba4B2N4O -> Ti5CN4 + 0.1818 TiN + 0.6364 BaTiO3 + 0.1818 TiB2 + 3.455 BN + 7 BaCl2	-0.6718	0.0033	0.1135	-0.0146
280	Ba(BO2)2 + 0.6667 LiTi2N3 -> BaTiO3 + 0.3333 Li2TiO3 + 2 BN	-0.1257	-0.0132	0.0088	-0.0146
281	Ba2B2O5 + 2.5 Ti2P -> BaTiO3 + 0.5 Ba2TiO4 + TiB2 + 2.5 TiP	-0.1234	-0.0392	0.0345	-0.0145
282	1.5 K2TiO3 + 0.5 Ba4Cl6O -> BaTiO3 + 0.5 Ba2TiO4 + 3 KCl	-0.1279	-0.0191	0.0157	-0.0143
283	3 TiN + 2 Ba(CO2)2 -> BaTiO3 + BaTi2O5 + 1.5 N2 + 4 C	-0.3056	0.0033	0.033	-0.0142
284	1.667 Ti7P4 + 2 Ba(BO2)2 -> BaTiO3 + 2 TiB2 + 6.667 TiP + BaTi2O5	-0.1055	-0.0092	0.0011	-0.0142
285	5.6 Ba5(TiN3)2 + 3 Ba6Ti5S15O -> BaTiO3 + 25.2 TiN + 45 BaS + 4.2 N2	-0.4177	0.0004	0.061	-0.0141
286	3 TiC + 0.6667 Ba2Mg(PO4)2 -> BaTiO3 + 0.6667 MgO + 1.333 TiP + 0.3333 BaTi2O5 + 3 C	-0.0746	-0.0189	0.004	-0.0141
287	1.75 Li5TiP3 + 3 Ba2C4O9 -> BaTiO3 + 1.167 Ba3(PO4)2 + 0.75 Ba2TiO4 + 2.917 Li3PO4 + 12 C	-0.5555	-0.0103	0.1024	-0.0141
288	3 Ti4P3 + 0.6667 Ba2Mg(PO4)2 -> BaTiO3 + 0.6667 MgO + 10.33 TiP + 0.3333 BaTi2O5	-0.1091	-0.0173	0.0104	-0.014
289	Ba3Sr(CO2)8 + 2.667 LiTi2N3 -> Ba2SrTi3O9 + 1.333 Li2TiO3 + BaTiO3 + 4 N2 + 8 C	-0.2662	0.0006	0.0278	-0.0138
290	2 BaB4O7 + 2.875 Ti4H7 -> BaTiO3 + 0.5 Ba2Ti13O22 + 4 TiB2 + 10.06 H2	-0.2645	0.0044	0.0237	-0.0138
291	22.2 Ti4CN3 + 44.9 BaH2C2O5 -> BaTiO3 + 2 H5C56O + 43.9 BaTi2O5 + 33.3 N2 + 39.9 H2	-0.3753	-0.0001	0.0528	-0.0138
292	2.25 Ti2N + 0.1667 Ba10P6SO24 -> BaTiO3 + 0.25 Ba2TiO4 + TiP + 2.25 TiN + 0.1667 BaS	-0.1724	-0.0305	0.0382	-0.0138
293	0.5625 Ti4H7 + 0.1667 Ba10P6SO24 -> BaTiO3 + 0.25 Ba2TiO4 + TiP + 0.1667 BaS + 1.969 H2	-0.255	-0.0063	0.0325	-0.0137
294	2.862 TiH2 + 1.931 Ba(CO2)2 -> BaTiO3 + 0.06897 H5C56O + 0.931 BaTi2O5 + 2.69 H2	-0.6218	-0.0888	0.1966	-0.0136
295	BaBr2 + KNaTiO3 -> BaTiO3 + KBr + NaBr	-0.095	-0.0177	0.0085	-0.0136
296	3.818 Ba2B5ClO9 + 20.64 Ti2O -> BaTiO3 + 2.364 Ba2Ti13O22 + 9.545 TiB2 + 1.909 BaCl2	-0.2801	0.0008	0.0311	-0.0136
297	54 BaHBr + 7 TiPCl7O -> BaTiO3 + 49 BaBrCl + 0.3333 Ba5P3BrO12 + 6 TiP + 2.333 BaBr2 + 27 H2	-0.4579	0.0124	0.0591	-0.0136
298	2 LiTiO2 + Ba(HO)2 -> BaTiO3 + Li2TiO3 + H2	-0.2138	-0.039	0.0565	-0.0135
299	3.818 Ba2B5BrO9 + 20.64 Ti2O -> BaTiO3 + 2.364 Ba2Ti13O22 + 9.545 TiB2 + 1.909 BaBr2	-0.2826	0.0008	0.032	-0.0135
300	1.2 Ba2B5ClO9 + 2 LiTi2N3 -> Li2TiO3 + 6 BN + 0.6 BaTiO3 + 0.6 BaCl2 + 1.2 BaTi2O5	-0.1416	-0.0022	0.0039	-0.0134
301	0.3333 MgTi7H16 + Ba(BO2)2 -> TiB2 + 0.6667 BaTiO3 + 0.3333 MgO + 2.667 H2 + 0.3333 BaTi2O5	-0.2184	-0.0025	0.0213	-0.0134
302	0.6 Ba2B2O5 + Ti2O -> BaTiO3 + 0.2 BaTi2O5 + 0.6 TiB2	-0.229	-0.0007	0.0219	-0.0133
303	1.5 Ba2Ca(BO3)2 + 2.5 Ti2O -> BaTiO3 + Ba2TiO4 + 1.5 CaTiO3 + 1.5 TiB2	-0.1805	0	0.0106	-0.0133
304	1.009 TiH2 + 1.018 BaCO3 -> BaTiO3 + 0.009091 Ba2TiO4 + 0.01818 H5C56O + 0.9636 H2	-0.5837	-0.0602	0.1605	-0.0132
305	3.045 BaHClO + 0.5045 Ti2CS -> BaTiO3 + 0.009009 Ba2TiO4 + 0.009009 H5C56O + 0.5045 BaS + 1.523 BaCl2 + 1.5 H2	-0.2284	-0.0002	0.0215	-0.0132
306	3.333 TiN + 2 Ba(BO2)2 -> BaTiO3 + 0.3333 TiB2 + BaTi2O5 + 3.333 BN	-0.089	-0.0112	0.0016	-0.0132
307	0.6667 LiTi2N3 + Ba(CO2)2 -> BaTiO3 + 0.3333 Li2TiO3 + N2 + 2 C	-0.2572	0.0021	0.0257	-0.0132
308	MgTiN2 + 2 BaMgBO3F -> BaTiO3 + 2 BN + 3 MgO + BaF2	-0.0942	-0.0136	0.0053	-0.0131
309	0.3571 Ba3Ti3O8 + 0.1429 BaH5ClO3 -> BaTiO3 + 0.07143 Ba2TiO4 + 0.07143 BaCl2 + 0.3571 H2	-0.1691	-0.078	0.0864	-0.0131
310	0.5 Ba5B4(O5F)2 + 0.08772 Ti20H2N17 -> BaTiO3 + 0.5 Ba2TiO4 + 0.2544 TiB2 + 1.491 BN + 0.5 BaF2 + 0.08772 H2	-0.0622	-0.0387	0.0235	-0.013
311	112 Ti2HC + 112.5 BaH8O5 -> BaTiO3 + 2 H5C56O + 111.5 BaTi2O5 + 501 H2	-0.499	-0.0015	0.0834	-0.013
312	0.5 LiTi2N3 + 1.5 BaMgBO3F -> BaTiO3 + 1.5 BN + 0.5 LiF + 1.5 MgO + 0.5 BaF2	-0.0799	-0.0137	0.0029	-0.0128
313	0.5 Ti3N4 + Ba2Mg(BO3)2 -> BaTiO3 + 0.5 Ba2TiO4 + MgO + 2 BN	-0.1311	-0.0732	0.0739	-0.0128
314	0.3333 MgTi7H16 + Ba2B2O5 -> TiB2 + 0.6667 BaTiO3 + 0.6667 Ba2TiO4 + 0.3333 MgO + 2.667 H2	-0.1876	-0.0016	0.0148	-0.0128
315	0.75 Ti4CN3 + 2 Ba(CO2)2 -> BaTiO3 + BaTi2O5 + 1.125 N2 + 4.75 C	-0.3046	0.0033	0.036	-0.0128
316	1.25 Ti4H7 + 4 BaMgBO3F -> BaTi2O5 + BaTiO3 + 4 MgO + 2 TiB2 + 2 BaF2 + 4.375 H2	-0.1507	-0.0007	0.0059	-0.0127
317	1.892 Ti4H7 + 1.067 Ba2B5ClO9 -> BaTiO3 + 0.3 Ba2Ti13O22 + 0.5333 BaCl2 + 2.667 TiB2 + 6.621 H2	-0.233	0.0044	0.0191	-0.0127
318	2 BaLiBO3 + 1.667 Ti2O -> Li2TiO3 + 0.6667 BaTiO3 + 0.6667 Ba2TiO4 + TiB2	-0.1721	0.0001	0.01	-0.0127
319	CaTi2O4 + 2 BaHClO -> BaTiO3 + CaTiO3 + BaCl2 + H2	-0.1696	-0.0251	0.0348	-0.0126
320	2 Ba2B5BrO9 + 3.333 LiTi2N3 -> BaTiO3 + 1.667 Li2TiO3 + BaBr2 + 2 BaTi2O5 + 10 BN	-0.1447	-0.0007	0.0049	-0.0126
321	0.5625 Ti4H7 + 0.3333 Ba5P3O12F -> BaTiO3 + 0.25 Ba2TiO4 + TiP + 0.1667 BaF2 + 1.969 H2	-0.247	-0.0051	0.0321	-0.0126
322	0.4 Ba3Ti3O8 + 0.2 BaH4O3 -> BaTiO3 + 0.2 Ba2TiO4 + 0.4 H2	-0.1742	-0.0785	0.0897	-0.0124
323	56 BaH3C3O7 + 74 LiTi2N3 -> BaTiO3 + 37 Li2TiO3 + 3 H5C56O + 55 BaTi2O5 + 111 N2 + 76.5 H2	-0.3501	-0.0001	0.0504	-0.0124
324	0.4 Ba5B3ClO9 + Ti2O -> BaTiO3 + 0.6 TiB2 + 0.4 Ba2TiO4 + 0.2 BaCl2	-0.1764	0.0001	0.0117	-0.0123
325	0.5 MgTiN2 + 0.2 Ba2B5ClO9 -> BN + 0.1 BaTiO3 + 0.5 MgO + 0.1 BaCl2 + 0.2 BaTi2O5	-0.1705	-0.0028	0.0134	-0.0123
326	K6Ti2O7 + 3 BaHCl -> BaTiO3 + 3 KH + 3 KCl + Ba2TiO4	-0.1718	-0.0097	0.0206	-0.0123
327	2.25 Ti2N + 0.3333 Ba5P3O12F -> BaTiO3 + 0.25 Ba2TiO4 + TiP + 2.25 TiN + 0.1667 BaF2	-0.1657	-0.0281	0.0379	-0.0121
328	Na6Ti2O7 + 3 BaBr2 -> Ba2TiO4 + BaTiO3 + 6 NaBr	-0.1018	-0.0059	0.0015	-0.0121
329	Ba4Na(BN2)3 + 0.9 Ti(NO3)4 -> Ba2B2O5 + BaNaBO3 + 0.8 BaTiO3 + 0.1 Ba2TiO4 + 4.8 N2	-1.1303	-0.0151	0.2394	-0.0121
330	1.143 Ba(BO2)2 + 0.7679 Ti4H7 -> BaTiO3 + 0.07143 Ba2Ti13O22 + 1.143 TiB2 + 2.688 H2	-0.2228	0.0038	0.0188	-0.0121
331	1.104 Li11TiP5 + 1.707 Ba2H14C4O15 -> BaTiO3 + 0.7358 Ba3(PO4)2 + 0.1037 Ba2TiO4 + 0.122 H5C56O + 4.047 Li3PO4 + 11.65 H2	-0.5332	-0.0046	0.0963	-0.012
332	0.5 Ti5CN4 + 4.5 Ba(HO)2 -> BaTiO3 + 0.5 BaCN2 + 1.5 Ba2TiO4 + 0.5 N2 + 4.5 H2	-0.2813	0.0011	0.0347	-0.012
333	1.571 Li11TiP5 + 5.283 BaH3C3O7 -> BaTiO3 + 1.047 Ba3(PO4)2 + 0.5708 Ba2TiO4 + 0.283 H5C56O + 5.759 Li3PO4 + 7.217 H2	-0.5939	-0.0056	0.1111	-0.0119
334	1.892 Ti4H7 + 1.067 Ba2B5BrO9 -> BaTiO3 + 0.3 Ba2Ti13O22 + 0.5333 BaBr2 + 2.667 TiB2 + 6.621 H2	-0.2353	0.0045	0.0215	-0.0118
335	3.009 BaHClO + 0.5044 Ti2CS -> BaTiO3 + 0.00885 H5C56O + 0.00885 TiC + 0.5044 BaS + 1.504 BaCl2 + 1.482 H2	-0.2282	0.0002	0.0245	-0.0117
336	338 BaHBrO + 56 Ti2CS -> H5C56O + 111 BaTiO3 + Ba2TiO4 + 56 BaS + 169 BaBr2 + 166.5 H2	-0.179	-0.0001	0.0138	-0.0117
337	0.6 Ba3(BO3)2 + Ti2O -> BaTiO3 + 0.4 Ba2TiO4 + 0.6 TiB2	-0.2142	-0.0013	0.0229	-0.0117
338	Ba2Ca(BO2)6 + 2.5 Ti8C5 -> CaTiO3 + 0.5 BaTiO3 + 1.5 BaTi2O5 + 12.5 TiC + 3 TiB2	-0.1724	-0.0045	0.0168	-0.0117
339	0.5 Ba2Ti13O22 + 5.75 NaHO -> BaTiO3 + 2.75 Na2Ti2O5 + 2.875 H2 + 0.25 Na	-0.2039	0.0042	0.0152	-0.0117
340	Ba3(BO3)2 + Ti3O -> BaTiO3 + Ba2TiO4 + TiB2	-0.2404	0.0006	0.027	-0.0116
341	Ti8N5 + 0.6667 Ba2P2O7 -> BaTiO3 + 5 TiN + 1.333 TiP + 0.3333 BaTi2O5	-0.1638	-0.0237	0.0343	-0.0116
342	1.5 BaCaB2O5 + 2.5 Ti2O -> BaTiO3 + 1.5 CaTiO3 + 0.5 BaTi2O5 + 1.5 TiB2	-0.2046	-0.0002	0.0199	-0.0116
343	0.3333 MgTi7H16 + 0.5 Ba5B4O11 -> TiB2 + 0.1667 BaTiO3 + 1.167 Ba2TiO4 + 0.3333 MgO + 2.667 H2	-0.1852	-0.0004	0.0162	-0.0114
344	0.6667 Ba5B3ClO9 + Ti3O -> BaTiO3 + TiB2 + Ba2TiO4 + 0.3333 BaCl2	-0.1986	0.0013	0.0178	-0.0113
345	2.25 Ti2N + 0.3333 Ba5P3ClO12 -> BaTiO3 + 0.25 Ba2TiO4 + TiP + 2.25 TiN + 0.1667 BaCl2	-0.1622	-0.0269	0.0379	-0.0113
346	0.2343 Na8Ti5O14 + 0.6715 Ba2H2C4O9 -> BaTiO3 + 0.1715 Ba2TiO4 + 0.01449 H5C56O + 1.874 NaCO3 + 0.6353 H2	-0.1395	-0.0114	0.0175	-0.0112
347	0.1667 Ba5(TiN3)2 + 0.5 BaC2(NO)2 -> BaCN2 + 0.3333 BaTiO3	-0.3469	0.0088	0.0434	-0.0112
348	0.5625 Ti4H7 + 0.3333 Ba5P3ClO12 -> TiP + BaTiO3 + 0.1667 BaCl2 + 0.25 Ba2TiO4 + 1.969 H2	-0.2433	-0.0046	0.0338	-0.0112
349	2 Ba5(TiN3)2 + 1.5 Na2Mg2(SO4)3 -> BaTiO3 + 3 Ba2TiO4 + 1.5 Na2S + 3 MgO + 3 BaS + 6 N2	-0.7153	-0.0057	0.1398	-0.0112
350	0.75 O2 + 1.5 Ba2Ti6O13 -> BaTiO3 + 2 BaTi4O9	-0.1473	0.0079	0	-0.0112
351	262.2 BaC2(NO)2 + 3.5 Mg149Ti -> BaTiO3 + 261.2 BaCN2 + 521.5 MgO + 0.5 Ti5CN4 + 262.7 C	-0.5464	0.0012	0.0954	-0.0112
352	5 Ba3(BN2)2 + 3 Ti(NO3)4 -> BaTiO3 + 2 Ba2TiO4 + 5 Ba2B2O5 + 16 N2	-1.1559	-0.011	0.2431	-0.0111
353	Ti4H7 + Ba4Na(BO3)3 -> BaTiO3 + 1.5 Ba2TiO4 + 1.5 TiB2 + 3.5 H2 + Na	-0.1735	0	0.0138	-0.0111
354	3 Na8Ti5O14 + 4 Ba4Br6O -> Ba2TiO4 + 14 BaTiO3 + 24 NaBr	-0.0809	-0.0219	0.0151	-0.0111
355	0.2143 Ba6Ti5S15O + 0.6667 Ba3(BN2)2 -> TiN + 0.07143 BaTiO3 + 1.333 BN + 3.214 BaS + 0.1667 N2	-0.3807	0.0001	0.0599	-0.0111
356	2.5 Ti5P3 + Ba5B4O11 -> BaTiO3 + 2 Ba2TiO4 + 2 TiB2 + 7.5 TiP	-0.0954	-0.027	0.0236	-0.011
357	5 MgTiN2 + 2 BaNaB5O9 -> BaTiO3 + Na2Ti2O5 + 5 MgO + BaTi2O5 + 10 BN	-0.1828	-0.0031	0.0193	-0.011
358	1.667 Ti7P4 + 4 BaMgBO3F -> BaTi2O5 + BaTiO3 + 2 TiB2 + 4 MgO + 6.667 TiP + 2 BaF2	-0.0737	-0.0089	0.0009	-0.011
359	Ba2B2O5 + 5 TiB -> BaTiO3 + 0.5 Ba2TiO4 + 3.5 TiB2	-0.195	-0.0019	0.0208	-0.011
360	2 BaNaB5O9 + 3.333 LiTi2N3 -> BaTiO3 + 1.667 Li2TiO3 + Na2Ti2O5 + BaTi2O5 + 10 BN	-0.1528	-0.0021	0.0116	-0.011
361	Ba5B4O11 + 5 Ti2P -> BaTiO3 + 2 Ba2TiO4 + 2 TiB2 + 5 TiP	-0.1247	-0.0389	0.0422	-0.011
362	0.2 Ti5CN4 + BaCO3 -> BaTiO3 + 0.4 N2 + 1.2 C	-0.2814	0.0089	0.0293	-0.0109
363	1.5 Na2Ti2O5 + 0.5 Ba4Br6O -> BaTi2O5 + BaTiO3 + 3 NaBr	-0.0575	-0.018	0.0065	-0.0109
364	340 BaHBrO + 57 Ti2CS -> H5C56O + 113 BaTiO3 + TiC + 57 BaS + 170 BaBr2 + 167.5 H2	-0.1789	0.0001	0.0155	-0.0109
365	0.525 Ba2B2O5 + 0.925 Ti2O -> BaTiO3 + 0.025 Ba2Ti13O22 + 0.525 TiB2	-0.2283	0.0007	0.0258	-0.0109
366	0.4 Ba5B3BrO9 + Ti2O -> BaTiO3 + 0.6 TiB2 + 0.4 Ba2TiO4 + 0.2 BaBr2	-0.1736	0.0002	0.0143	-0.0108
367	Ba2B2O5 + 2.5 Ti3B4 -> BaTiO3 + 0.5 Ba2TiO4 + 6 TiB2	-0.1367	-0.0026	0.009	-0.0108
368	0.6667 MgTi7H16 + 0.6667 BaNaLi3(BO2)6 -> Li2TiO3 + 0.3333 BaTiO3 + 0.3333 Na2Ti2O5 + 2 TiB2 + 0.6667 MgO + 5.333 H2 + 0.3333 BaTi2O5	-0.2105	-0.0005	0.0233	-0.0108
369	1.429 Ba3Na2(CN2)4 + 1.857 Ti(NO3)4 -> BaTiO3 + 2.857 BaCO3 + 2.857 NaCO3 + 0.4286 BaTi2O5 + 9.429 N2	-0.9041	-0.0103	0.1874	-0.0107
370	Ba5(TiN3)2 + Mg3H2(SO5)2 -> BaTiO3 + Ba2TiO4 + 3 MgO + 2 BaS + 3 N2 + H2	-0.6685	-0.0082	0.133	-0.0107
371	0.625 Ti4H7 + Ba2Mg(BO3)2 -> TiB2 + BaTiO3 + 0.5 Ba2TiO4 + MgO + 2.187 H2	-0.1809	-0.0018	0.0186	-0.0105
372	2.25 Ti2N + 0.3333 Ba5P3BrO12 -> BaTiO3 + 0.25 Ba2TiO4 + TiP + 2.25 TiN + 0.1667 BaBr2	-0.1591	-0.0259	0.0379	-0.0105
373	11 Ti2S + 3 Ba4B2N4O -> BaTiO3 + 6 Ti3N2 + 3 TiB2 + 11 BaS	-0.5407	0.0001	0.0967	-0.0105
374	1.105 BaCaB2O5 + 1.947 Ti2O -> BaTiO3 + 0.05263 Ba2Ti13O22 + 1.105 CaTiO3 + 1.105 TiB2	-0.2044	0.0002	0.022	-0.0105
375	5 MgTiN2 + 2 Ba2B5BrO9 -> BaTiO3 + 5 MgO + BaBr2 + 2 BaTi2O5 + 10 BN	-0.1736	-0.0014	0.0169	-0.0104
376	2.016 Ti4H7 + Ba2Ca(BO2)6 -> CaTiO3 + 1.625 BaTiO3 + 0.1875 Ba2Ti13O22 + 3 TiB2 + 7.055 H2	-0.2233	0.0038	0.0228	-0.0104
377	3 K2TiO3 + 2 BaLiH3 -> Li2TiO3 + 2 BaTiO3 + 6 KH	-0.1738	-0.0023	0.0179	-0.0104
378	Ba5B4O11 + 10 TiB -> BaTiO3 + 2 Ba2TiO4 + 7 TiB2	-0.1925	-0.0009	0.0207	-0.0103
379	0.4286 MgTi7H16 + 0.7143 Ba3(PO4)2 -> BaTiO3 + 0.5714 Ba2TiO4 + 1.429 TiP + 0.4286 MgO + 3.429 H2	-0.2645	-0.0102	0.0463	-0.0102
380	0.5 Ba2B2O5 + 0.5 Ti3O -> BaTiO3 + 0.5 TiB2	-0.2607	0.0004	0.0349	-0.0102
381	0.5625 Ti4H7 + 0.3333 Ba5P3BrO12 -> BaTiO3 + TiP + 0.25 Ba2TiO4 + 0.1667 BaBr2 + 1.969 H2	-0.2401	-0.0042	0.0349	-0.0102
382	K2TiO3 + 0.3333 Ba3(Br2Cl)2 -> BaTiO3 + 1.333 KBr + 0.6667 KCl	-0.1389	-0.014	0.0223	-0.0102
383	K6Ti2O7 + Ba3(Br2Cl)2 -> BaTiO3 + 4 KBr + Ba2TiO4 + 2 KCl	-0.1677	-0.0094	0.0241	-0.0101
384	BaH2 + K2TiO3 -> BaTiO3 + 2 KH	-0.1883	-0.0019	0.0213	-0.0101
385	Li5TiP3 + 3.054 BaH2C2O5 -> BaTiO3 + 0.05405 BaCO3 + 0.6667 Ba3(PO4)2 + 0.1081 H5C56O + 1.667 Li3PO4 + 2.784 H2	-0.5407	0.0033	0.0943	-0.0101
386	3 Ti4P3 + 0.6667 Ba2P2O7 -> BaTiO3 + 10.33 TiP + 0.3333 BaTi2O5	-0.1239	-0.0116	0.0166	-0.0101
387	1.6 Ba2B10O17 + 5.825 Ti4H7 -> BaTiO3 + 1.1 Ba2Ti13O22 + 8 TiB2 + 20.39 H2	-0.2793	0.0024	0.0372	-0.0101
388	1.667 Ti8C5 + 4 BaMgBO3F -> BaTiO3 + BaTi2O5 + 4 MgO + 8.333 TiC + 2 TiB2 + 2 BaF2	-0.1236	-0.0017	0.0068	-0.0101
389	0.2308 Ba5B4O11 + 0.7692 Ti2O -> BaTiO3 + 0.07692 Ba2TiO4 + 0.4615 TiB2	-0.2237	-0.0022	0.0297	-0.01
390	MgTi7H16 + Ba2Ca(BO2)6 -> BaTiO3 + BaTi2O5 + CaTiO3 + MgO + 3 TiB2 + 8 H2	-0.2189	-0.0025	0.0289	-0.01
391	0.6667 Li7Ti5O12 + 2 BaHClO -> BaTiO3 + 2.333 Li2TiO3 + BaCl2 + H2	-0.107	-0.0224	0.024	-0.01
392	1.375 Ti7Cl16 + 3 Ba4B2N4O -> BaTiO3 + 0.875 TiB2 + 4.25 BN + 7.75 TiN + 11 BaCl2	-0.7342	0.0049	0.1361	-0.01
393	0.5 Li2TiO3 + 0.5 BaF2 -> LiF + 0.5 BaTiO3	-0.0181	-0.0181	0	-0.0099
394	3 TiC + 0.6667 Ba2P2O7 -> BaTiO3 + 1.333 TiP + 0.3333 BaTi2O5 + 3 C	-0.1025	-0.0145	0.0154	-0.0099
395	0.3333 Ba5B3ClO9 + 2.5 TiO -> BaTiO3 + 0.5 TiB2 + 0.1667 BaCl2 + 0.5 BaTi2O5	-0.1183	-0.006	0.0104	-0.0099
396	0.875 O2 + 1.75 Ba2Ti6O13 -> Ba2Ti9O20 + 1.5 BaTiO3	-0.1448	0.0103	0	-0.0098
397	3 Ba6Ti5S15O + 3.733 Ba8B5N10F -> BaTiO3 + 45 BaS + 18.67 BN + 14 TiN + 1.867 BaF2 + 2.333 N2	-0.3653	0	0.0594	-0.0098
398	Ba2Ca(BO3)2 + 5 TiO -> BaTiO3 + CaTiO3 + BaTi2O5 + TiB2	-0.1186	-0.0063	0.011	-0.0098
399	BaCa(CO3)2 + 0.8037 Na2Ti2O5 -> CaTiO3 + 0.215 BaTiO3 + 1.601 NaCO3 + 0.3925 Ba2TiO4 + 0.006231 NaC64	-0.1158	-0.0179	0.022	-0.0097
400	Ba5B4O11 + 0.1754 Ti20H2N17 -> BaTiO3 + 2.982 BN + 2 Ba2TiO4 + 0.5088 TiB2 + 0.1754 H2	-0.0569	-0.0181	0.0091	-0.0097
401	3.233 Ti2H3 + 1.867 Ba2H2C4O9 -> BaTiO3 + 0.1333 H5C56O + 2.733 BaTi2O5 + 6.383 H2	-0.6435	-0.0629	0.1843	-0.0097
402	0.6667 Ba5B3BrO9 + Ti3O -> BaTiO3 + TiB2 + Ba2TiO4 + 0.3333 BaBr2	-0.1956	0.0013	0.0206	-0.0097
403	KNaTiO3 + BaBrF -> BaTiO3 + NaF + KBr	-0.0602	-0.0116	0.0034	-0.0097
404	2 Ba(BO2)2 + 0.1754 Ti20H2N17 -> BaTiO3 + 2.982 BN + 0.5088 TiB2 + 0.1754 H2 + BaTi2O5	-0.0676	-0.0081	0.0016	-0.0097
405	0.5068 Ti2HC + 1.027 Ba3CCl4O3 -> BaTiO3 + 0.0274 H5C56O + 0.0137 Ba2TiO4 + 2.055 BaCl2 + 0.1849 H2	-0.3243	-0.0382	0.0889	-0.0096
406	0.5 Ba4Br6O + 1.5 KNaTiO3 -> BaTiO3 + 1.5 KBr + 0.5 Ba2TiO4 + 1.5 NaBr	-0.0913	-0.0115	0.0104	-0.0096
407	2 BaLiBO3 + 5 TiO -> Li2TiO3 + BaTiO3 + BaTi2O5 + TiB2	-0.1149	-0.0057	0.01	-0.0096
408	5.286 BaB4O7 + 13.14 Ti3O -> BaTiO3 + 2.143 Ba2Ti13O22 + 10.57 TiB2	-0.3791	0.0007	0.0624	-0.0095
409	5 Ba(BH)12 + 11 Ti3O -> BaTiO3 + 2 Ba2TiO4 + 30 TiB2 + 30 H2	-0.3531	-0.0001	0.0576	-0.0094
410	2.064 Ti3C2 + 1.798 Ba2H2C4O9 -> BaTiO3 + 0.2021 H5C56O + 2.596 BaTi2O5 + 1.293 H2	-0.6259	-0.0735	0.1917	-0.0094
411	Ba5B4O11 + 1.667 Ti8C5 -> BaTiO3 + 2 Ba2TiO4 + 8.333 TiC + 2 TiB2	-0.1501	-0.0015	0.014	-0.0094
412	3 Ba3(ClO)2 + K6Ti2S6O -> BaTiO3 + Ba2TiO4 + 6 KCl + 6 BaS	-0.2474	-0.0026	0.0367	-0.0094
413	0.375 Ti4H7 + BaNaBO3 -> BaTiO3 + 0.5 TiB2 + 1.313 H2 + Na	-0.157	-0.0004	0.0145	-0.0093
414	MgTi7H16 + 3 KBaPO4 -> MgO + 2 BaTiO3 + 3 KH + 3 TiP + 6.5 H2 + BaTi2O5	-0.2628	-0.0092	0.0469	-0.0093
415	5 Ti7P4 + 2 Ba2Ca(BO2)6 -> BaTiO3 + 2 CaTiO3 + 3 BaTi2O5 + 6 TiB2 + 20 TiP	-0.106	-0.0023	0.0052	-0.0093
416	2.6 Na5TiP2O9F + 10.7 Ba(CO2)2 -> BaTi2O5 + 0.6 BaTiO3 + 1.733 Ba5P3O12F + 0.1333 NaC64 + 12.87 NaCO3 + 0.4333 BaF2	-0.1481	-0.0007	0.0131	-0.0092
417	Ba2B2O5 + 2.5 Ti2C -> BaTiO3 + 0.5 Ba2TiO4 + 2.5 TiC + TiB2	-0.1972	-0.0021	0.0256	-0.0091
418	0.3333 Ba3Ti3O8 + 0.1667 NaH4BrO2 -> BaTiO3 + 0.1667 NaBr + 0.3333 H2	-0.1758	-0.0844	0.1034	-0.009
419	1.143 MgTi7H16 + 2.143 Ba4Na(BO3)3 -> BaTiO3 + 3.786 Ba2TiO4 + 3.214 TiB2 + 1.143 MgO + 9.143 H2 + 2.143 Na	-0.1701	0	0.0177	-0.009
420	0.7679 Ti4H7 + 2.286 BaMgBO3F -> BaTiO3 + 0.07143 Ba2Ti13O22 + 2.286 MgO + 1.143 TiB2 + 1.143 BaF2 + 2.688 H2	-0.15	0.0007	0.0126	-0.009
421	Ba5B4O11 + 5 Ti3B4 -> BaTiO3 + 2 Ba2TiO4 + 12 TiB2	-0.137	-0.0013	0.0118	-0.009
422	2.571 Ba4TiP4 + 7.571 Na2TiS2O -> BaTiO3 + 0.1905 Ba10P6SO24 + 9.143 TiP + 7.571 Na2S + 7.381 BaS	-0.1638	0.0001	0.0164	-0.0089
423	0.3636 Ba3Ti3O8 + 0.09091 BaH8O5 -> BaTiO3 + 0.09091 Ba2TiO4 + 0.3636 H2	-0.1804	-0.0861	0.1063	-0.0089
424	0.3333 MgTi7H16 + 0.5556 Ba2Mg(PO4)2 -> BaTiO3 + 1.111 TiP + 0.8889 MgO + 2.667 H2 + 0.1111 BaTi2O5	-0.2711	-0.0112	0.0516	-0.0089
425	4.911 Ti4H7 + 2.286 BaNaLi3(BO2)6 -> BaTiO3 + 3.429 Li2TiO3 + 0.6429 Ba2Ti13O22 + 6.857 TiB2 + 17.19 H2 + 2.286 Na	-0.2118	0.0058	0.0214	-0.0089
426	2 Ba(BO2)2 + 5 Ti3B4 -> BaTiO3 + BaTi2O5 + 12 TiB2	-0.1514	-0.0036	0.0176	-0.0089
427	BaBrCl + KNaTiO3 -> BaTiO3 + NaBr + KCl	-0.0827	-0.0146	0.0133	-0.0088
428	0.3333 Ba5B3BrO9 + 2.5 TiO -> BaTiO3 + 0.5 TiB2 + 0.1667 BaBr2 + 0.5 BaTi2O5	-0.1161	-0.0058	0.012	-0.0088
429	2 Ba8B5N10F + 3 Ti(NO3)4 -> BaTiO3 + 5 Ba2B2O5 + 2 Ba2TiO4 + BaF2 + 16 N2	-1.1182	-0.0114	0.2403	-0.0088
430	0.05045 Ti20H2N17 + 1.018 BaCO3 -> BaTiO3 + 0.009091 Ba2TiO4 + 0.01818 H5C56O + 0.4289 N2 + 0.005 H2	-0.3426	-0.0001	0.0566	-0.0088
431	0.5 Ti5CN4 + 9 BaHClO -> BaTiO3 + 1.5 Ba2TiO4 + 0.5 BaCN2 + 4.5 BaCl2 + 0.5 N2 + 4.5 H2	-0.1455	-0.001	0.0139	-0.0087
432	1.198 Na2Ti2O5 + 0.8492 Ba2C4O9 -> BaTiO3 + 0.01587 NaC64 + 2.381 NaCO3 + 0.6984 BaTi2O5	-0.1369	-0.0149	0.026	-0.0087
433	5.5 BaTiF6 + 3 Ba4B2N4O -> BaTiO3 + 6 BN + 4.5 TiN + 16.5 BaF2 + 0.75 N2	-0.4376	0.0002	0.0777	-0.0087
434	0.5093 Ti20H2N17 + 2.907 Ba2C4O9 -> BaTiO3 + 0.2222 BaCN2 + 0.2037 H5C56O + 4.593 BaTi2O5 + 4.106 N2	-0.4212	-0.0009	0.0752	-0.0087
435	21.5 Na8Ti5O14 + 214 BaCO3 -> BaTiO3 + 106.5 Ba2TiO4 + 0.6667 NaC64 + 171.3 NaCO3	-0.1168	-0.0003	0.007	-0.0087
436	3.129 Ti2C + 1.815 Ba2H2C4O9 -> BaTiO3 + 0.1855 H5C56O + 2.629 BaTi2O5 + 1.351 H2	-0.6629	-0.0792	0.2072	-0.0087
437	2.652 MgTi7H16 + 2.674 KBaB5O9 -> BaTiO3 + 0.837 Ba2Ti13O22 + 2.652 MgO + 2.674 KH + 6.685 TiB2 + 19.88 H2	-0.2365	0.003	0.0304	-0.0086
438	3 K6Ti2S6O + 1.333 Ba8B5N10F -> BaTiO3 + 8.333 K2S + 1.333 KF + 6.667 BN + 9.667 BaS + 5 TiN + 0.8333 N2	-0.2008	0.0033	0.0222	-0.0086
439	0.6667 Li7Ti5O12 + 2 BaHBrO -> BaTiO3 + 2.333 Li2TiO3 + BaBr2 + H2	-0.0878	-0.0176	0.0181	-0.0085
440	0.5045 Ti2H3 + 1.018 BaCO3 -> BaTiO3 + 0.009091 Ba2TiO4 + 0.01818 H5C56O + 0.7114 H2	-0.6166	-0.0494	0.1675	-0.0085
441	9.75 BaH5ClO3 + 5 LiTi2N3 -> BaTiO3 + 1.25 Li4H3ClO3 + 4.25 BaCl2 + 4.5 BaTi2O5 + 7.5 N2 + 22.5 H2	-0.2138	0.0122	0.0164	-0.0085
442	0.05 Ti20H2N17 + 1.006 BaCO3 -> BaTiO3 + 0.005952 BaCN2 + 0.01786 H5C56O + 0.419 N2 + 0.005357 H2	-0.3425	0.0001	0.0572	-0.0085
443	15.86 Ti4C3N + 32.21 BaH2C2O5 -> BaTiO3 + 2 H5C56O + 31.21 BaTi2O5 + 7.929 N2 + 27.21 H2	-0.4888	0.0001	0.0897	-0.0084
444	3.333 TiN + 4 BaMgBO3F -> BaTi2O5 + BaTiO3 + 0.3333 TiB2 + 3.333 BN + 4 MgO + 2 BaF2	-0.0532	-0.008	0.0011	-0.0084
445	2.2 KTi4Cl11 + 3 Ba4B2N4O -> BaTiO3 + 0.6 TiB2 + 4.8 BN + 2.2 KCl + 7.2 TiN + 11 BaCl2	-0.6699	0.0032	0.127	-0.0084
446	0.4 MgTi3H8 + 1.4 BaH4O3 -> BaTiO3 + 0.2 Ba2TiO4 + 0.4 MgO + 4.4 H2	-0.4616	-0.0099	0.094	-0.0083
447	20.06 Ba3Sr(CO2)8 + 48.75 Na2Ti2O5 -> NaC64 + 96.5 NaCO3 + 20.06 Ba2SrTi3O9 + 2.812 BaTiO3 + 17.25 BaTi2O5	-0.1165	-0.001	0.0084	-0.0083
448	BaCa(CO3)2 + 0.6667 Ti3C2 -> BaTiO3 + CaTiO3 + 3.333 C	-0.5525	-0.1472	0.2515	-0.0083
449	3 Ti2CN + 0.1481 Ba10P6SO24 -> Ti4CN3 + 0.8889 BaTiO3 + 0.2222 Ba2TiO4 + 0.8889 TiP + 0.1481 BaS + 2 C	-0.0151	-0.0151	0	-0.0083
450	Na8Ti5O14 + 4 BaBr2 -> BaTi2O5 + 3 BaTiO3 + 8 NaBr	-0.0833	-0.0124	0.0125	-0.0083
451	9.429 Ti2CS + 2.571 Ba4B2N4O -> Ti4C3N + 0.8571 BaTiO3 + 6.429 Ti2CN + 2.857 BN + 1.143 TiB2 + 9.429 BaS	-0.3259	0.0043	0.0498	-0.0083
452	0.75 Ti4C3N + 2 Ba(CO2)2 -> BaTiO3 + BaTi2O5 + 0.375 N2 + 6.25 C	-0.4049	0.0079	0.0638	-0.0083
453	Ba2B2O5 + CaTiO3 -> BaTiO3 + BaCaB2O5	-0.0244	-0.0129	0	-0.0082
454	K6Ti2S6O + 3 Ba3(BrO)2 -> BaTiO3 + Ba2TiO4 + 6 KBr + 6 BaS	-0.2344	-0.0055	0.0393	-0.0082
455	8.6 MgTi7H16 + 24.6 Ba(BO2)2 -> Ba2Ti13O22 + 24.6 TiB2 + 22.6 BaTiO3 + 8.6 MgO + 68.8 H2	-0.2159	0.0025	0.0274	-0.0082
456	0.5 Ba5B4(O5F)2 + 0.625 Ti4H7 -> BaTiO3 + 0.5 Ba2TiO4 + TiB2 + 0.5 BaF2 + 2.188 H2	-0.1902	-0.0021	0.0263	-0.0081
457	0.3241 Ti20H2N17 + 1.87 Ba2C4O9 -> BaTiO3 + 0.1296 H5C56O + 2.741 BaTi2O5 + 2.755 N2 + 0.2222 C	-0.4203	0.0009	0.0744	-0.0081
458	0.5 Ba2Ca(BO2)6 + LiTi2N3 -> BaTiO3 + 0.5 CaTiO3 + 0.5 Li2TiO3 + 3 BN	-0.1264	-0.0058	0.0159	-0.0081
459	2.5 Ti5P3 + 2 Ba(BO2)2 -> BaTiO3 + 2 TiB2 + 7.5 TiP + BaTi2O5	-0.1088	-0.0091	0.0153	-0.0081
460	0.5 O2 + Ba2Ti6O13 -> BaTi5O11 + BaTiO3	-0.1416	0.0135	0	-0.0081
461	BaCaB2O5 + Ti3O -> BaTiO3 + CaTiO3 + TiB2	-0.2344	0.0008	0.0335	-0.008
462	2 Ti2CN + 3.5 BaCO3 -> BaTiO3 + BaCN2 + 1.5 BaTi2O5 + 4.5 C	-0.3449	-0.0116	0.0704	-0.008
463	TiC + BaH4O3 -> H4C + BaTiO3	-0.3731	0.0319	0.0334	-0.008
464	3.333 Ba3(BN2)2 + 3 K6Ti2S6O -> BaTiO3 + 5 TiN + 6.667 BN + 9 K2S + 9 BaS + 0.8333 N2	-0.2073	0.0036	0.0249	-0.0079
465	5.55 Ti20H2N17 + 56 BaH2C2O5 -> BaTiO3 + 2 H5C56O + 55 BaTi2O5 + 47.18 N2 + 56.55 H2	-0.3813	-0.0001	0.0673	-0.0079
466	7 TiN + 2 Ba2C4O9 -> BaTiO3 + 3 BaTi2O5 + 3.5 N2 + 8 C	-0.3559	0.0011	0.0606	-0.0078
467	10 BaHClO + Ti3O -> BaTiO3 + 2 Ba2TiO4 + 5 BaCl2 + 5 H2	-0.2845	-0.0001	0.0459	-0.0078
468	2 BaHClO + 0.3333 Ti3N2O3 -> BaTiO3 + BaCl2 + 0.3333 N2 + H2	-0.1417	-0.0219	0.0361	-0.0078
469	1.805 Ba2B5ClO9 + 5.537 Ti3O -> BaTiO3 + 0.8537 Ba2Ti13O22 + 4.512 TiB2 + 0.9024 BaCl2	-0.3312	0.0007	0.0556	-0.0078
470	0.3333 Ba3Ti3O8 + 0.1667 NaH4ClO2 -> BaTiO3 + 0.1667 NaCl + 0.3333 H2	-0.1766	-0.0849	0.1069	-0.0078
471	0.25 Ti4C3N + BaCO3 -> BaTiO3 + 0.125 N2 + 1.75 C	-0.3843	0.0079	0.0603	-0.0077
472	4.683 TiC + 1.037 BaNa2Mg(PO4)2 -> Na2Ti2O5 + 0.1829 BaTiO3 + 0.07317 NaC64 + 0.4268 Ba2TiO4 + 1.037 MgO + 2.073 TiP	-0.0899	-0.0052	0.008	-0.0077
473	1.167 Ba2Ca(BO2)6 + 7.167 Ti2O -> BaTiO3 + 0.6667 Ba2Ti13O22 + 1.167 CaTiO3 + 3.5 TiB2	-0.2675	0.0019	0.0403	-0.0077
474	0.5 Ba2Li(BO2)5 + 0.8333 LiTi2N3 -> BaTiO3 + 0.6667 Li2TiO3 + 2.5 BN	-0.1329	-0.0096	0.022	-0.0077
475	1.805 Ba2B5BrO9 + 5.537 Ti3O -> BaTiO3 + 0.8537 Ba2Ti13O22 + 4.512 TiB2 + 0.9024 BaBr2	-0.334	0.0008	0.0564	-0.0077
476	Ba2Mg(BO3)2 + 0.8333 Ti8C5 -> BaTiO3 + 0.5 Ba2TiO4 + MgO + 4.167 TiC + TiB2	-0.1446	-0.0026	0.0179	-0.0076
477	1.047 Ti4C3N + 7.897 Ba(HO)2 -> BaTiO3 + 0.5234 BaCN2 + 3.187 Ba2TiO4 + 0.04673 H5C56O + 7.78 H2	-0.3576	0.002	0.0606	-0.0076
478	6.467 TiH2 + 1.867 Ba2H2C4O9 -> BaTiO3 + 0.1333 H5C56O + 2.733 BaTi2O5 + 8 H2	-0.6084	-0.0585	0.177	-0.0075
479	0.5 Ba5B4O11 + 5 TiO -> BaTiO3 + 1.5 BaTi2O5 + TiB2	-0.1476	-0.0138	0.0299	-0.0075
480	0.5 Ti3O2 + 2 Ba(HO)2 -> BaTiO3 + 0.5 Ba2TiO4 + 2 H2	-0.4617	-0.0115	0.0974	-0.0075
481	4.5 BaNaP + 5 Na2TiS2O -> BaTiO3 + 0.08333 Ba10P6SO24 + 4 TiP + 7.25 Na2S + 2.667 BaS	-0.1726	0.0006	0.0211	-0.0075
482	Ti3N4 + Ba5B4O11 -> BaTiO3 + 2 Ba2TiO4 + 4 BN	-0.1387	-0.0528	0.0671	-0.0075
483	0.3333 Ba5B4O11 + 0.6667 Ti3O -> BaTiO3 + 0.3333 Ba2TiO4 + 0.6667 TiB2	-0.2524	0.0005	0.0392	-0.0074
484	Ba2Ti13O22 + 6 BaO2 -> 5.778 BaTiO3 + 0.5556 Ba4Ti13O30	-0.538	-0.0285	0.1317	-0.0074
485	1.5 K2Ti2O5 + 0.5 Ba4Cl6O -> BaTiO3 + BaTi2O5 + 3 KCl	-0.0892	-0.0213	0.0248	-0.0074
486	2 Ba2Ca(BO2)6 + 15 Ti3B4 -> BaTiO3 + 2 CaTiO3 + 3 BaTi2O5 + 36 TiB2	-0.1517	-0.0031	0.0205	-0.0073
487	0.3333 Ba3Ti3O8 + 0.08333 Na3SO4F -> BaTiO3 + 0.08333 Na2S + 0.08333 NaF	-0.1894	-0.0617	0.0875	-0.0073
488	1.431 Ti2H3 + 1.931 Ba(CO2)2 -> BaTiO3 + 0.06897 H5C56O + 0.931 BaTi2O5 + 1.974 H2	-0.6587	-0.0763	0.2064	-0.0073
489	2 Ba(BO2)2 + 10 TiB -> BaTiO3 + BaTi2O5 + 7 TiB2	-0.223	-0.0032	0.0365	-0.0073
490	2 TiPN3 + 4.5 BaH4O3 -> BaTiO3 + Ba3(PO4)2 + 9 H2 + 0.5 BaTi2O5 + 3 N2	-0.3157	-0.006	0.0599	-0.0073
491	CaTi2O4 + 2 BaHBrO -> BaTiO3 + CaTiO3 + BaBr2 + H2	-0.1389	-0.0193	0.0341	-0.0073
492	0.3333 MgTi7H16 + 0.5556 Ba2P2O7 -> BaTiO3 + 1.111 TiP + 0.3333 MgO + 2.667 H2 + 0.1111 BaTi2O5	-0.3086	-0.0178	0.0704	-0.0072
493	0.4286 MgTi7H16 + 0.2381 Ba10P6SO24 -> BaTiO3 + 0.5714 Ba2TiO4 + 1.429 TiP + 0.4286 MgO + 0.2381 BaS + 3.429 H2	-0.245	-0.0072	0.0456	-0.0072
494	K6Ti2O7 + 2.25 Ba3B(BrO)3 -> BaTiO3 + Ba2TiO4 + 0.75 Ba5B3BrO9 + 6 KBr	-0.1023	0.0009	0.0058	-0.0072
495	1.125 O2 + 2.25 Ba4Ti12O27 -> BaTiO3 + 2 Ba4Ti13O30	-0.0853	-0.0072	0.0104	-0.0071
496	MgTi7H16 + 6 BaMgBO3F -> BaTi2O5 + 2 BaTiO3 + 7 MgO + 3 TiB2 + 3 BaF2 + 8 H2	-0.149	-0.0005	0.0178	-0.0071
497	BaHBr + KNaTiO3 -> KH + NaBr + BaTiO3	-0.0932	-0.0046	0.0097	-0.007
498	TiNCl + 1.5 BaO2 -> BaTiO3 + 0.5 BaCl2 + 0.5 N2	-0.9668	-0.1503	0.3496	-0.007
499	Na6Ti2O7 + 3 BaCl2 -> Ba2TiO4 + BaTiO3 + 6 NaCl	-0.0629	-0.003	0.0015	-0.007
500	0.6296 Ti4H7 + 0.1955 Ba6Ca6Mg(CO3)13 -> BaTiO3 + 0.04538 H5C56O + 1.173 CaTiO3 + 0.1728 BaTi2O5 + 0.1955 MgO + 2.09 H2	-0.618	-0.0691	0.1909	-0.007
501	23 K2HBrO + 2 Ba2Ti13O22 -> KH + 23 KBr + 4 BaTiO3 + 11 K2Ti2O5 + 11 H2	-0.1538	0.0007	0.018	-0.007
502	0.5045 Ti2CS + 1.523 Ba(HO)2 -> BaTiO3 + 0.009009 H5C56O + 0.009009 Ba2TiO4 + 0.5045 BaS + 1.5 H2	-0.3989	-0.0006	0.0738	-0.007
503	1.222 Ba2TiS4 + 0.6667 Ba4B2N4O -> TiN + 0.2222 BaTiO3 + 1.333 BN + 4.889 BaS + 0.1667 N2	-0.3364	0.0017	0.0576	-0.0069
504	2 Ba(BO2)2 + 5 Ti2C -> BaTiO3 + 5 TiC + 2 TiB2 + BaTi2O5	-0.2304	-0.0035	0.0393	-0.0069
505	0.625 Ti3N2 + Ba2B2O5 -> BaTiO3 + 0.5 Ba2TiO4 + 0.375 TiB2 + 1.25 BN	-0.0798	-0.0162	0.0186	-0.0069
506	2.031 Na5TiP2O9F + 7.802 Ba(CO2)2 -> BaTi2O5 + 0.03125 BaTiO3 + 1.354 Ba5P3O12F + 0.09722 NaC64 + 0.6771 NaF + 9.382 NaCO3	-0.1474	0.0007	0.0168	-0.0069
507	K2TiO3 + 2 BaBrF -> BaTiO3 + 2 KBr + BaF2	-0.0853	-0.0145	0.0183	-0.0068
508	BaNaBO3 + 0.5 Ti8C5 -> BaTiO3 + 2.5 TiC + 0.5 TiB2 + Na	-0.1235	0.0008	0.0114	-0.0068
509	0.5 Ti5CN4 + 2.25 BaH4O3 -> BaTiO3 + 0.5 BaCN2 + 0.75 BaTi2O5 + 0.5 N2 + 4.5 H2	-0.2734	0.0015	0.0441	-0.0068
510	6.222 Ba4Na(BN2)3 + 3 Ba6Ti5S15O -> BaTiO3 + 18.67 BN + 14 TiN + 3.111 Na2S + 41.89 BaS + 2.333 N2	-0.3672	0	0.0666	-0.0068
511	4.5 Ba2PCl + 5 Na2TiS2O -> BaTiO3 + 2.833 Na2S + 0.1667 Ba5P3ClO12 + 4 TiP + 4.333 NaCl + 7.167 BaS	-0.159	0	0.0205	-0.0067
512	0.8571 Ba2Li(BO2)5 + 0.7143 MgTi7H16 -> BaTiO3 + 0.4286 Li2TiO3 + 2.143 TiB2 + 0.7143 MgO + 5.714 H2 + 0.7143 BaTi2O5	-0.2226	-0.0026	0.0371	-0.0067
513	2.571 Ba4TiP4 + 7.571 K2TiOF4 -> BaTiO3 + 14 KF + 1.143 KBaPO4 + 8.143 BaF2 + 9.143 TiP	-0.1976	0.0002	0.0288	-0.0067
514	K2TiO3 + Ba(NO3)2 -> BaTiO3 + 2 KNO3	-0.0521	-0.006	0.0027	-0.0067
515	Ba4Na(BO3)3 + 8 TiB -> BaTiO3 + 1.5 Ba2TiO4 + 5.5 TiB2 + Na	-0.1786	0	0.025	-0.0066
516	0.125 O2 + 0.25 Ba2Ti6O13 -> TiO2 + 0.5 BaTiO3	-0.1389	0.0162	0	-0.0066
517	1.25 Ti3N2 + 2 Ba(BO2)2 -> BaTiO3 + 0.75 TiB2 + BaTi2O5 + 2.5 BN	-0.104	-0.0137	0.0222	-0.0066
518	3.375 Ti2CN + 0.3333 Ba5P3O12F -> BaTiO3 + 1.125 Ti4CN3 + 0.25 Ba2TiO4 + TiP + 0.1667 BaF2 + 2.25 C	-0.0119	-0.0119	0	-0.0065
519	10 TiN + 2 Ba2Ca(BO2)6 -> BaTiO3 + 2 CaTiO3 + 3 BaTi2O5 + TiB2 + 10 BN	-0.0898	-0.0022	0.0078	-0.0065
520	3.527 Ba5(TiN3)2 + 3.027 Ba2H2C4O9 -> BaTiO3 + 10.58 BaCN2 + 6.055 Ba2TiO4 + 0.02727 H5C56O + 2.959 H2	-0.5089	-0.0002	0.099	-0.0064
521	Ba4Na(BO3)3 + 4 Ti3B4 -> BaTiO3 + 1.5 Ba2TiO4 + 9.5 TiB2 + Na	-0.1281	0.0005	0.0138	-0.0064
522	1.333 Ba2Li(BO2)5 + 2.778 Ti8C5 -> BaTiO3 + 13.89 TiC + 0.6667 Li2TiO3 + 3.333 TiB2 + 1.667 BaTi2O5	-0.176	-0.0041	0.029	-0.0064
523	37 Ti2HC + 37.5 BaH2C2O5 -> BaTiO3 + 2 H5C56O + 36.5 BaTi2O5 + 51 H2	-0.6079	-0.0052	0.1263	-0.0063
524	1.5 Ba(BH)12 + 5.5 Ti2O -> BaTiO3 + 9 TiB2 + 9 H2 + 0.5 BaTi2O5	-0.3205	-0.001	0.0582	-0.0063
525	0.5 Ba2Ti13O22 + 1.437 Na5H4BrO4 -> BaTiO3 + 2.75 Na2Ti2O5 + 1.437 NaBr + 2.875 H2 + 0.25 Na	-0.1937	0.0037	0.0254	-0.0063
526	2 Ba5(TiN3)2 + 3 K6Ti2S6O -> BaTiO3 + 9 TiN + 9 K2S + 9 BaS + 1.5 N2	-0.2261	0.0044	0.0319	-0.0063
527	0.1667 BaTi(S2O7)3 + BaO -> BaSO4 + 0.1667 BaTiO3	-0.4713	0.0008	0.09	-0.0063
528	0.5 Ti5CN4 + 9 BaHBrO -> BaTiO3 + 0.5 BaCN2 + 1.5 Ba2TiO4 + 4.5 BaBr2 + 0.5 N2 + 4.5 H2	-0.0949	-0.0016	0.0088	-0.0063
529	3 BaF2 + Na6Ti2O7 -> BaTiO3 + Ba2TiO4 + 6 NaF	-0.0575	-0.0026	0.0015	-0.0063
530	0.1754 Ti20H2N17 + 4 BaMgBO3F -> BaTiO3 + 0.5088 TiB2 + 2.982 BN + 4 MgO + BaTi2O5 + 2 BaF2 + 0.1754 H2	-0.0405	-0.0058	0.0011	-0.0062
531	1.143 Ba(BO2)2 + 1.024 Ti8C5 -> BaTiO3 + 0.07143 Ba2Ti13O22 + 5.119 TiC + 1.143 TiB2	-0.1676	0.0045	0.0191	-0.0061
532	0.1442 Ti20H2N17 + 1.942 Ba(CO2)2 -> BaTiO3 + 0.05769 H5C56O + 0.9423 BaTi2O5 + 1.226 N2 + 0.6538 C	-0.3658	0.0063	0.0613	-0.0061
533	0.4286 MgTi7H16 + 0.4762 Ba5P3O12F -> BaTiO3 + 0.5714 Ba2TiO4 + 0.4286 MgO + 1.429 TiP + 0.2381 BaF2 + 3.429 H2	-0.2377	-0.006	0.0452	-0.0061
534	0.5 Ba3(BO3)2 + 2.5 TiO -> BaTiO3 + 0.5 BaTi2O5 + 0.5 TiB2	-0.1442	-0.009	0.0275	-0.0061
535	3 K2TiOF4 + 0.5333 Ba8B5N10F -> BaTiO3 + 2.667 BN + 2 TiN + 6 KF + 3.267 BaF2 + 0.3333 N2	-0.2601	0.0042	0.0401	-0.0061
536	K2TiO3 + 2 BaClF -> BaTiO3 + 2 KCl + BaF2	-0.0822	-0.0135	0.0183	-0.0061
537	NaTiO2 + BaHClO -> BaTiO3 + NaCl + 0.5 H2	-0.1918	-0.0455	0.0747	-0.0061
538	5 Ti4P3 + Ba5B4O11 -> BaTiO3 + 2 Ba2TiO4 + 2 TiB2 + 15 TiP	-0.0693	-0.0146	0.0166	-0.006
539	6.4 Ba2Li(BO2)5 + 10.75 Ti4H7 -> Ba2Ti13O22 + 10.8 BaTiO3 + 3.2 Li2TiO3 + 16 TiB2 + 37.63 H2	-0.2271	0.0039	0.0333	-0.006
540	3.667 LiTi2N3 + 2 BaNaLi3(BO2)6 -> BaTiO3 + 4.333 Li2TiO3 + Na2Ti2O5 + BaLiBO3 + 11 BN	-0.1163	0.0039	0.0087	-0.006
541	2.5 Ti2H3 + 2 Ba(BO2)2 -> BaTiO3 + 2 TiB2 + 3.75 H2 + BaTi2O5	-0.2506	-0.003	0.0455	-0.006
542	5 Ti3B4 + 4 BaMgBO3F -> BaTiO3 + BaTi2O5 + 4 MgO + 12 TiB2 + 2 BaF2	-0.1178	-0.0015	0.0146	-0.0059
543	Ba2Ti13O22 + 6 BaO2 -> 5.273 BaTiO3 + 0.4545 Ba6Ti17O40	-0.5353	-0.0258	0.1317	-0.0059
544	1.5 BaHBrO + 0.25 Ba2Ti6N2O11 -> BaTiO3 + 0.75 BaBr2 + 0.25 BaTi2O5 + 0.25 N2 + 0.75 H2	-0.0699	-0.0325	0.0351	-0.0058
545	5 Ti2P + 2 Ba2Mg(BO3)2 -> Ba2TiO4 + 2 BaTiO3 + 2 MgO + 2 TiB2 + 5 TiP	-0.1195	-0.0352	0.0488	-0.0058
546	0.5 Ba2B2O5 + 0.5 Ba2Ti6N2O11 -> BaTiO3 + BaTi2O5 + BN	-0.0711	-0.0312	0.0341	-0.0058
547	Li2TiO3 + 0.3333 Ba3(PO4)2 -> BaTiO3 + 0.6667 Li3PO4	-0.0105	-0.0105	0	-0.0058
548	0.5 K2Ti2O5 + BaHClO -> BaTiO3 + 0.5 H2O + KCl	-0.0589	-0.0036	0.0041	-0.0057
549	112 Ti4CN3 + 224.5 BaH8O5 -> BaTiO3 + 2 H5C56O + 223.5 BaTi2O5 + 168 N2 + 893 H2	-0.317	0	0.0579	-0.0057
550	0.5 K2Ti2O5 + BaH5ClO3 -> BaTiO3 + 2.5 H2O + KCl	-0.0278	-0.0064	0.0002	-0.0056
551	1.947 MgTiN2 + 1.474 BaH2C2O5 -> BaTiO3 + 0.05263 H5C56O + 1.947 MgO + 0.4737 BaTi2O5 + 1.947 N2 + 1.342 H2	-0.3423	-0.0041	0.0678	-0.0056
552	1.5 BaO2 + TiNF -> BaTiO3 + 0.5 BaF2 + 0.5 N2	-0.9599	-0.1528	0.3538	-0.0056
553	0.8764 MgTi7H16 + 0.9498 Ba2B5ClO9 -> BaTiO3 + 0.2124 Ba2Ti13O22 + 0.4749 BaCl2 + 0.8764 MgO + 2.375 TiB2 + 7.012 H2	-0.2252	0.0051	0.0327	-0.0055
554	76 BaC2(NO)2 + Mg149Ti -> BaTiO3 + 75 BaCN2 + 149 MgO + N2 + 77 C	-0.542	0.0056	0.1026	-0.0055
555	1.024 Ti8C5 + 2.286 BaMgBO3F -> BaTiO3 + 0.07143 Ba2Ti13O22 + 2.286 MgO + 5.119 TiC + 1.143 TiB2 + 1.143 BaF2	-0.1219	0.0017	0.0131	-0.0055
556	2 Ba(BO2)2 + 5 Ti4P3 -> BaTiO3 + 2 TiB2 + 15 TiP + BaTi2O5	-0.0754	-0.0043	0.0088	-0.0055
557	2 BaLi2Mg(PO4)2 + 3 Ti7P4 -> BaTiO3 + 2 Li2TiO3 + 2 MgO + 16 TiP + BaTi2O5	-0.1615	-0.0192	0.043	-0.0055
558	3 BaClF + Na6Ti2O7 -> BaTiO3 + 3 NaF + 3 NaCl + Ba2TiO4	-0.0514	-0.0022	0.0015	-0.0054
559	2 Ba2Ca(BO2)6 + 30 TiB -> BaTiO3 + 2 CaTiO3 + 3 BaTi2O5 + 21 TiB2	-0.2234	-0.0032	0.0408	-0.0054
560	2 MgTi3H8 + 3.5 BaH8O5 -> BaTiO3 + 2 MgO + 22 H2 + 2.5 BaTi2O5	-0.5097	-0.0136	0.1149	-0.0054
561	K2TiO3 + 0.75 Ba3B(BrO)3 -> BaTiO3 + 0.25 Ba5B3BrO9 + 2 KBr	-0.0879	-0.0001	0.0076	-0.0054
562	1.75 Ti4CN3 + 2 Ba2C4O9 -> BaTiO3 + 3 BaTi2O5 + 2.625 N2 + 9.75 C	-0.3548	0.0011	0.0658	-0.0054
563	2 Ba2Li(BO2)5 + 4.167 Ti7P4 -> Li2TiO3 + 1.5 BaTiO3 + 5 TiB2 + 16.67 TiP + 2.5 BaTi2O5	-0.1108	-0.0019	0.0146	-0.0054
564	8.407 Ti8C5 + 3.556 Ba2B5ClO9 -> Ba2Ti13O22 + 3.333 BaTiO3 + 8.889 TiB2 + 42.04 TiC + 1.778 BaCl2	-0.1737	0.0053	0.0214	-0.0054
565	5.5 Na2TiF6 + 3 Ba4B2N4O -> BaTiO3 + 11 NaF + 6 BN + 4.5 TiN + 11 BaF2 + 0.75 N2	-0.4008	0.0003	0.0769	-0.0053
566	1.2 Ba3B(BrO)3 + Ti2O -> BaTiO3 + 0.6 TiB2 + 0.4 Ba2TiO4 + 1.8 BaBr2	-0.1065	0.0018	0.01	-0.0053
567	0.6 Ba2Mg(BO3)2 + Ti2O -> BaTiO3 + 0.2 BaTi2O5 + 0.6 MgO + 0.6 TiB2	-0.2113	-0.0003	0.0354	-0.0053
568	1.222 TiS2 + 0.6667 Ba4B2N4O -> TiN + 0.2222 BaTiO3 + 1.333 BN + 2.444 BaS + 0.1667 N2	-0.5263	0.0025	0.1027	-0.0053
569	3 BaTiOF4 + 0.5333 Ba8B5N10F -> BaTiO3 + 2.667 BN + 2 TiN + 6.267 BaF2 + 0.3333 N2	-0.3165	0.002	0.0566	-0.0053
570	1.5 K2TiO3 + Ba3B(BrO)3 -> BaTiO3 + 0.5 Ba2B2O5 + 0.5 Ba2TiO4 + 3 KBr	-0.0879	0.0001	0.0077	-0.0053
571	K6Ti2O7 + 3 Ba(NO3)2 -> BaTiO3 + 6 KNO3 + Ba2TiO4	-0.0624	-0.001	0.0032	-0.0053
572	Na6Ti2O7 + 3 BaBrF -> BaTiO3 + 3 NaF + 3 NaBr + Ba2TiO4	-0.0626	-0.003	0.0053	-0.0053
573	2.5 Ti2HC + Ba2B2O5 -> BaTiO3 + 0.5 Ba2TiO4 + 2.5 TiC + TiB2 + 1.25 H2	-0.1392	-0.0036	0.0229	-0.0052
574	3 Ti2CN + 0.2963 Ba5P3ClO12 -> Ti4CN3 + 0.8889 BaTiO3 + 0.2222 Ba2TiO4 + 0.8889 TiP + 0.1481 BaCl2 + 2 C	-0.0095	-0.0095	0	-0.0052
575	0.25 Ti4CN3 + 1.001 BaH4O3 -> BaTiO3 + 0.001479 BaCN2 + 0.004438 H5C56O + 0.3735 N2 + 1.992 H2	-0.2814	0	0.051	-0.0052
576	0.8 Ba5(TiN3)2 + 3 BaTiOF4 -> BaTiO3 + 3.6 TiN + 6 BaF2 + 0.6 N2	-0.3495	0.0048	0.0613	-0.0052
577	Ba2B2O5 + Ti3N2O3 -> BaTiO3 + BaTi2O5 + 2 BN	-0.1258	-0.0119	0.0284	-0.0052
578	0.5333 Ba5(TiN3)2 + 0.6 K2S2O7 -> Ba2TiO4 + 0.06667 BaTiO3 + 0.6 K2S + 0.6 BaS + 1.6 N2	-0.7716	-0.0019	0.1619	-0.0052
579	0.2506 Ti4CN3 + 1.004 BaH4O3 -> BaTiO3 + 0.002237 Ba2TiO4 + 0.004474 H5C56O + 0.3758 N2 + 1.998 H2	-0.2814	0	0.0511	-0.0051
580	0.4286 MgTi7H16 + 0.4762 Ba5P3ClO12 -> BaTiO3 + 1.429 TiP + 0.2381 BaCl2 + 0.5714 Ba2TiO4 + 0.4286 MgO + 3.429 H2	-0.2342	-0.0055	0.0462	-0.0051
581	3.68 MgTi7H16 + 4.92 BaB4O7 -> Ba2Ti13O22 + 9.84 TiB2 + 2.92 BaTiO3 + 3.68 MgO + 29.44 H2	-0.254	0.0058	0.0394	-0.0051
582	2.5 Ti5P3 + 4 BaMgBO3F -> BaTi2O5 + BaTiO3 + 2 TiB2 + 4 MgO + 7.5 TiP + 2 BaF2	-0.0771	-0.0091	0.0151	-0.005
583	0.5 Ba5B4(O5F)2 + 2.5 Ti2P -> BaTiO3 + TiB2 + 0.5 Ba2TiO4 + 2.5 TiP + 0.5 BaF2	-0.1268	-0.0397	0.0568	-0.005
584	1.667 LiTiO2 + 0.3333 BaLiBO3 -> Li2TiO3 + 0.1667 BaTiO3 + 0.1667 BaTi2O5 + 0.1667 TiB2	-0.0481	-0.0054	0.005	-0.005
585	0.5 Ba5B4(O5F)2 + 0.8333 Ti8C5 -> BaTiO3 + 0.5 Ba2TiO4 + 4.167 TiC + TiB2 + 0.5 BaF2	-0.1513	-0.0029	0.0255	-0.005
586	Ti4P3 + 7.75 Ba3CCl4O3 -> Ba5P3ClO12 + 2.5 BaTiO3 + 15 BaCl2 + 0.75 BaTi2O5 + 7.75 C	-0.2708	-0.0477	0.0969	-0.005
587	Ba5B4O11 + 5 Ti2C -> BaTiO3 + 2 Ba2TiO4 + 5 TiC + 2 TiB2	-0.1943	-0.001	0.0332	-0.0049
588	1.8 Ti2O3 + 1.8 BaO2 -> BaTiO3 + 0.2 Ba4Ti13O30	-0.667	-0.051	0.1883	-0.0049
589	0.45 Ti6P2O + 0.35 Ba3(PO4)2 -> BaTiO3 + 1.6 TiP + 0.05 BaTi2O5	-0.251	-0.039	0.0838	-0.0049
590	1.5 Ti6P2O + 1.167 Ba2Mg(PO4)2 -> BaTiO3 + 1.167 MgO + 5.333 TiP + 1.333 BaTi2O5	-0.2579	-0.0416	0.0881	-0.0049
591	1.5 Ba5B4(O5F)2 + 2 LiTi2N3 -> BaTiO3 + 3 Ba2TiO4 + 6 BN + 2 LiF + 0.5 BaF2	-0.1097	-0.0145	0.028	-0.0049
592	Na4TiP2O9 + 4.977 BaCO3 -> Ba3(PO4)2 + 0.02326 BaTiO3 + 0.9767 Ba2TiO4 + 0.0155 NaC64 + 3.984 NaCO3	-0.1267	-0.0081	0.0254	-0.0049
593	1.5 Ti6P2O + 1.167 Ba2P2O7 -> BaTiO3 + 5.333 TiP + 1.333 BaTi2O5	-0.2989	-0.0425	0.0982	-0.0048
594	2.2 Ba3(BO3)2 + Ti6O -> BaTiO3 + 2.8 Ba2TiO4 + 2.2 TiB2	-0.2772	0.0011	0.0497	-0.0048
595	1.615 Ba(BO2)2 + 3.308 Ti2O -> BaTiO3 + 0.3077 Ba2Ti13O22 + 1.615 TiB2	-0.2669	0.0043	0.0442	-0.0048
596	0.4167 Ti20H2N17 + 2.433 Ba2C4O9 -> BaTiO3 + 0.2 BaC2(NO)2 + 0.1667 H5C56O + 3.667 BaTi2O5 + 3.342 N2	-0.4177	0.0035	0.0786	-0.0048
597	K2Ti2O5 + 2 BaHBrO -> H2O + 2 KBr + 2 BaTiO3	-0.0418	-0.003	0.0015	-0.0048
598	0.3805 MgTi7H16 + 2.177 BaMgBO3F -> BaTiO3 + 0.04425 Ba2Ti13O22 + 2.558 MgO + 1.088 TiB2 + 1.088 BaF2 + 3.044 H2	-0.1485	0.0005	0.0218	-0.0048
599	1.5 BaCN2 + 6.5 TiO -> Ti4CN3 + 0.5 BaTiO3 + BaTi2O5 + 0.5 C	-0.3339	-0.0009	0.0645	-0.0048
600	5.286 KBaB5O9 + 15.79 Ti3O -> BaTiO3 + 2.643 K2Ti2O5 + 2.143 Ba2Ti13O22 + 13.21 TiB2	-0.3385	0.0003	0.0643	-0.0048
601	0.3333 MgTi7H16 + Ba2Mg(BO3)2 -> TiB2 + 0.6667 BaTiO3 + 0.6667 Ba2TiO4 + 1.333 MgO + 2.667 H2	-0.177	-0.0012	0.0301	-0.0047
602	3 Ba4P2O + 7.333 TiF3 -> BaTiO3 + 0.1111 Ti7P4 + 5.556 TiP + 11 BaF2	-0.5727	0.0019	0.115	-0.0047
603	CaTi2O4 + Ba(HO)2 -> BaTiO3 + CaTiO3 + H2	-0.2449	-0.047	0.0912	-0.0046
604	Ba3Ti2O7 -> BaTiO3 + Ba2TiO4	-0.0445	-0.0003	0	-0.0046
605	Ba3B(BrO)3 + 2.5 TiO -> BaTiO3 + 0.5 TiB2 + 1.5 BaBr2 + 0.5 BaTi2O5	-0.0755	-0.0014	0.008	-0.0046
606	1.25 Ti2H3 + Ba2B2O5 -> BaTiO3 + 0.5 Ba2TiO4 + TiB2 + 1.875 H2	-0.2121	-0.0017	0.0387	-0.0045
607	11 TiS + 3 Ba4P2O -> BaTiO3 + 0.6667 TiP + 1.333 Ti7P4 + 11 BaS	-0.4153	0.0005	0.0817	-0.0045
608	1.067 Ba2B5BrO9 + 2.522 Ti8C5 -> BaTiO3 + 0.3 Ba2Ti13O22 + 2.667 TiB2 + 12.61 TiC + 0.5333 BaBr2	-0.1754	0.0054	0.0235	-0.0045
609	0.8764 MgTi7H16 + 0.9498 Ba2B5BrO9 -> BaTiO3 + 0.2124 Ba2Ti13O22 + 0.8764 MgO + 0.4749 BaBr2 + 2.375 TiB2 + 7.012 H2	-0.2273	0.0052	0.0353	-0.0045
610	0.1111 K2SO3 + 0.3333 Ba3Ti3O8 -> BaTiO3 + 0.1111 K2S	-0.1911	-0.0568	0.0893	-0.0045
611	0.5893 Ti2S3 + 0.4821 Ba4B2N4O -> TiN + 0.1607 BaTiO3 + 0.01786 TiB2 + 0.9286 BN + 1.768 BaS	-0.5389	0.0012	0.1085	-0.0045
612	21 TiPCl7O + 81 BaC6 -> Ba5P3ClO12 + 3 BaTiO3 + 18 TiP + 73 BaCl2 + 486 C	-0.4008	0.0123	0.0668	-0.0045
613	0.5972 MgTi7H16 + 0.5694 Ba2Ca(BO2)6 -> BaTiO3 + 0.06944 Ba2Ti13O22 + 0.5694 CaTiO3 + 0.5972 MgO + 1.708 TiB2 + 4.778 H2	-0.2164	0.0025	0.0357	-0.0045
614	6 BaHBrO + Ti2O -> BaTiO3 + Ba2TiO4 + 3 BaBr2 + 3 H2	-0.223	-0.0006	0.0402	-0.0045
615	K2TiO3 + Ba3(PO4)2 -> BaTiO3 + 2 KBaPO4	-0.0396	-0.0032	0.0022	-0.0044
616	KNaTiO3 + BaCl2 -> BaTiO3 + NaCl + KCl	-0.0684	-0.0081	0.0136	-0.0044
617	BaNaBO3 + 2.5 TiO -> BaTiO3 + 0.5 Na2Ti2O5 + 0.5 TiB2	-0.1232	-0.0028	0.0205	-0.0043
618	5 Ti4P3 + 4 BaMgBO3F -> BaTi2O5 + BaTiO3 + 2 TiB2 + 4 MgO + 15 TiP + 2 BaF2	-0.0587	-0.0053	0.0088	-0.0043
619	0.25 MgTi7H16 + 1.25 BaNaBO3 -> BaTiO3 + 0.125 Ba2TiO4 + 0.625 TiB2 + 0.25 MgO + 2 H2 + 1.25 Na	-0.1544	-0.0002	0.025	-0.0043
620	NaTiO2 + BaHBrO -> BaTiO3 + NaBr + 0.5 H2	-0.1825	-0.0424	0.0734	-0.0043
621	1.25 Ti3N2 + Ba5B4O11 -> BaTiO3 + 2 Ba2TiO4 + 0.75 TiB2 + 2.5 BN	-0.0848	-0.0175	0.0269	-0.0042
622	0.5044 Ti2CS + 1.504 Ba(HO)2 -> BaTiO3 + 0.00885 H5C56O + 0.00885 TiC + 0.5044 BaS + 1.482 H2	-0.3983	0.0006	0.0785	-0.0042
623	3.75 Ti2H3 + Ba2Ca(BO2)6 -> CaTiO3 + 0.5 BaTiO3 + 1.5 BaTi2O5 + 3 TiB2 + 5.625 H2	-0.2512	-0.0031	0.0497	-0.0041
624	0.2 K2Ti2O5 + 0.4 BaH5BrO3 -> H2O + 0.4 KBr + 0.4 BaTiO3	-0.0207	-0.0047	0.0002	-0.0041
625	Li2TiO3 + BaNaPO4 -> NaLi2PO4 + BaTiO3	-0.0075	-0.0075	0	-0.0041
626	2 Mg4TiN4 + 3 BaH8O5 -> BaTiO3 + Ba2TiO4 + 8 MgO + 12 H2 + 4 N2	-0.3689	-0.0026	0.0754	-0.0041
627	76.6 BaNaBO3 + 64 Ti2CS -> NaC64 + 11.1 BaTiO3 + 37.8 Na2S + 38.3 TiB2 + 26.2 BaS + 39.3 BaTi2O5	-0.0678	0.002	0.0039	-0.0041
628	Ba4Na(BO3)3 + 2.5 Ti2O -> BaTiO3 + 0.5 Na2Ti2O5 + 1.5 Ba2TiO4 + 1.5 TiB2	-0.2029	0.0012	0.0347	-0.0041
629	3 Ti2CN + 0.2963 Ba5P3BrO12 -> Ti4CN3 + 0.8889 BaTiO3 + 0.2222 Ba2TiO4 + 0.8889 TiP + 0.1481 BaBr2 + 2 C	-0.0074	-0.0074	0	-0.0041
630	Na6Ti2O7 + 2.25 Ba3B(BrO)3 -> BaTiO3 + 0.75 Ba5B3BrO9 + 6 NaBr + Ba2TiO4	-0.0565	-0.0036	0.0071	-0.0041
631	1.5 K2Ti2O5 + Ba3B(BrO)3 -> BaTiO3 + 0.5 Ba2B2O5 + 3 KBr + BaTi2O5	-0.0642	0.001	0.0042	-0.0041
632	0.5 Ba2Ti13O22 + 5.75 KHO -> BaTiO3 + 2.75 K2Ti2O5 + 0.25 KH + 2.75 H2	-0.215	0.0007	0.0381	-0.004
633	2.571 Ba4TiP4 + 7.571 BaTiOF4 -> BaTiO3 + 0.381 Ba5P3O12F + 9.143 TiP + 14.95 BaF2	-0.2546	0.0009	0.0468	-0.004
634	82 BaN2 + 3 Ti4S24Cl6O -> BaTiO3 + 11 TiN + 72 BaS + 9 BaCl2 + 76.5 N2	-0.7497	0.0009	0.1568	-0.004
635	0.2727 Ba4Na(BO3)3 + 0.7273 Ti2O -> BaTiO3 + 0.04545 Ba2TiO4 + 0.4091 TiB2 + 0.2727 Na	-0.2041	-0.0012	0.0378	-0.004
636	3 K2TiOF4 + 0.8889 Ba4Na(BN2)3 -> BaTiO3 + 2.667 BN + 6 KF + 0.8889 NaF + 2 TiN + 2.556 BaF2 + 0.3333 N2	-0.2633	0.0045	0.0452	-0.004
637	0.4286 MgTi7H16 + 0.4762 Ba5P3BrO12 -> BaTiO3 + 1.429 TiP + 0.2381 BaBr2 + 0.5714 Ba2TiO4 + 0.4286 MgO + 3.429 H2	-0.2312	-0.0051	0.0477	-0.0039
638	2 BaB4O7 + 11.5 Ti3B4 -> BaTiO3 + 0.5 Ba2Ti13O22 + 27 TiB2	-0.1657	0.0039	0.0242	-0.0039
639	18.67 Ba2BN2Cl + 3 Ba6Ti5S15O -> BaTiO3 + 18.67 BN + 14 TiN + 45 BaS + 9.333 BaCl2 + 2.333 N2	-0.3171	0.0003	0.0616	-0.0039
640	2.667 Ba2BN2Cl + 3 BaTiOF4 -> BaTiO3 + 2.667 BN + 2.667 BaClF + 2 TiN + 4.667 BaF2 + 0.3333 N2	-0.2899	0	0.0558	-0.0038
641	Na6Mg7Ti(SO4)12 + 5 Ba3(ClO)2 -> BaTiO3 + 12 BaSO4 + 6 NaCl + 7 MgO + 2 BaCl2	-0.2063	0.0004	0.0369	-0.0038
642	3 BaBrCl + Na6Ti2O7 -> BaTiO3 + Ba2TiO4 + 3 NaBr + 3 NaCl	-0.0791	-0.0042	0.0133	-0.0038
643	1.067 Ba2B5ClO9 + 7.567 Ti3B4 -> BaTiO3 + 0.3 Ba2Ti13O22 + 17.8 TiB2 + 0.5333 BaCl2	-0.1517	0.0043	0.0209	-0.0038
644	1.5 K4TiO4 + Ba2MgH6 -> MgO + BaTiO3 + 0.5 Ba2TiO4 + 6 KH	-0.2765	-0.0029	0.0558	-0.0038
645	CaTiO3 + Ba(CO2)2 -> BaTiO3 + Ca(CO2)2	-0.0168	-0.0055	0.0007	-0.0038
646	Ba2BN2Cl + 1.125 Na2TiS2O -> BN + 0.375 BaTiO3 + 0.75 TiN + 0.625 Na2S + 1.625 BaS + NaCl + 0.125 N2	-0.227	0.0042	0.0378	-0.0038
647	1.067 Ba2B5BrO9 + 7.567 Ti3B4 -> BaTiO3 + 0.3 Ba2Ti13O22 + 17.8 TiB2 + 0.5333 BaBr2	-0.153	0.0044	0.0212	-0.0038
648	3 K6Ti2S6O + 15.5 BaC6 -> BaTiO3 + 11 KC8 + 5 TiC + 3.5 K2S + 14.5 BaS	-0.1359	0.0007	0.0211	-0.0037
649	0.75 Ti4H7 + 0.3333 Ba5P3O12F -> BaTiO3 + 0.25 Ti7P4 + 0.25 Ba2TiO4 + 0.1667 BaF2 + 2.625 H2	-0.2419	0.0051	0.0404	-0.0037
650	2 K2TiO3 + Ba3CCl4O3 -> BaCO3 + 2 BaTiO3 + 4 KCl	-0.1083	-0.016	0.0319	-0.0037
651	TiBrN + 1.5 BaO2 -> BaTiO3 + 0.5 BaBr2 + 0.5 N2	-0.9625	-0.1519	0.3575	-0.0037
652	Ba2Ca(BO2)6 + 7.5 Ti2C -> CaTiO3 + 0.5 BaTiO3 + 1.5 BaTi2O5 + 7.5 TiC + 3 TiB2	-0.2309	-0.0035	0.0466	-0.0037
653	2 Ba(BO2)2 + 5 TiH2 -> BaTiO3 + 2 TiB2 + 5 H2 + BaTi2O5	-0.2366	-0.0033	0.0477	-0.0037
654	3 BaH2 + Na6Ti2O7 -> BaTiO3 + Ba2TiO4 + 3 H2 + 6 Na	-0.0828	0.0018	0.0084	-0.0037
655	K6Ti2O7 + 3 Ba3(PO4)2 -> BaTiO3 + 6 KBaPO4 + Ba2TiO4	-0.0468	-0.0003	0.0026	-0.0037
656	0.75 Ti4H7 + 0.3333 Ba5P3ClO12 -> BaTiO3 + 0.1667 BaCl2 + 0.25 Ba2TiO4 + 0.25 Ti7P4 + 2.625 H2	-0.2387	0.0046	0.0403	-0.0037
657	0.625 O2 + 1.25 Ba2Ti6O13 -> BaTi6O13 + 1.5 BaTiO3	-0.1335	0.0216	0	-0.0036
658	K2TiO3 + Ba(CO2)2 -> BaTiO3 + 2 KCO2	-0.0364	-0.0037	0.0038	-0.0036
659	Ba2Ca(BO2)6 + 0.2632 Ti20H2N17 -> CaTiO3 + 0.5 BaTiO3 + 1.5 BaTi2O5 + 4.474 BN + 0.7632 TiB2 + 0.2632 H2	-0.0683	-0.0005	0.0077	-0.0036
660	3 BaCO3 + 1.333 LiTi2N3 -> BaTiO3 + 0.6667 Li2TiO3 + Ba2TiO4 + 2 N2 + 3 C	-0.2442	0.0055	0.0407	-0.0036
661	0.5059 Na2Ti3O7 + 1.259 BaCO3 -> BaTiO3 + 0.003922 NaC64 + 1.008 NaCO3 + 0.2588 BaTi2O5	-0.1145	-0.0294	0.0469	-0.0036
662	10 LiTiO2 + Ba2Ca(BO3)2 -> BaTiO3 + 5 Li2TiO3 + CaTiO3 + BaTi2O5 + TiB2	-0.0483	-0.0055	0.0083	-0.0036
663	Li11TiP5 + 1.568 Ba2H14C4O15 -> BaTiO3 + 0.1355 BaCO3 + 0.6667 Ba3(PO4)2 + 0.1096 H5C56O + 3.667 Li3PO4 + 10.7 H2	-0.5286	0.0046	0.1049	-0.0036
664	1.143 Ba(BO2)2 + 3.071 Ti3B4 -> BaTiO3 + 0.07143 Ba2Ti13O22 + 7.286 TiB2	-0.1478	0.0036	0.0213	-0.0035
665	BaF2 + KNaTiO3 -> KF + BaTiO3 + NaF	-0.0172	-0.0042	0.0001	-0.0035
666	3.129 Ti2CN + 1.815 Ba2H2C4O9 -> BaTiO3 + 0.1855 H5C56O + 2.629 BaTi2O5 + 1.565 N2 + 1.351 H2	-0.4149	0.0001	0.0843	-0.0035
667	1.047 Ti4C3N + 15.79 BaHClO -> BaTiO3 + 3.187 Ba2TiO4 + 0.04673 H5C56O + 0.5234 BaCN2 + 7.897 BaCl2 + 7.78 H2	-0.1958	0.0077	0.028	-0.0035
668	0.5 SrTi7N10 + 2.5 Ba(BO2)2 -> BaTiO3 + 0.5 Ba2SrTi3O9 + 0.5 BaTi2O5 + 5 BN	-0.1722	-0.0188	0.0492	-0.0035
669	0.8 Ba5(TiN3)2 + 1.8 NaMgSO4F -> BaTiO3 + 0.6 Ba2TiO4 + 1.8 BaS + 1.8 NaF + 1.8 MgO + 2.4 N2	-0.6462	-0.0087	0.1445	-0.0035
670	3 BaHBr + Na6Ti2O7 -> BaTiO3 + Ba2TiO4 + 3 NaBr + 1.5 H2 + 3 Na	-0.0653	0.0011	0.0057	-0.0035
671	3 Ti4C3N + 1.778 Ba3(PO4)2 -> Ti4CN3 + 3.556 BaTiO3 + 0.8889 Ba2TiO4 + 3.556 TiP + 8 C	-0.0485	-0.0004	0.0035	-0.0035
672	Ba2Mg(BO3)2 + CaTiO3 -> BaCaB2O5 + BaTiO3 + MgO	-0.0323	-0.0164	0.0159	-0.0035
673	0.7453 MgTi7H16 + 0.6667 BaNaLi3(BO2)6 -> Li2TiO3 + 0.3848 BaTiO3 + 0.1409 Ba2Ti13O22 + 2 TiB2 + 0.7453 MgO + 5.962 H2 + 0.6667 Na	-0.2057	0.0047	0.0333	-0.0035
674	0.9326 Ti3C2 + 1.899 BaH2(CO2)2 -> BaTiO3 + 0.1011 H5C56O + 0.8989 BaTi2O5 + 1.646 H2	-0.5792	-0.1472	0.2683	-0.0034
675	Ba2Mg(BO3)2 + 2.5 Ti3B4 -> BaTiO3 + MgO + 0.5 Ba2TiO4 + 6 TiB2	-0.1333	-0.0023	0.0243	-0.0034
676	0.5 K2Ti2O5 + 0.5 Ba2Br2O -> BaTiO3 + KBr	-0.1089	-0.0181	0.0347	-0.0034
677	2 Ba2Li(BO2)5 + 12.5 Ti3B4 -> Li2TiO3 + 1.5 BaTiO3 + 2.5 BaTi2O5 + 30 TiB2	-0.1545	-0.0024	0.0292	-0.0034
678	7 Ti2O + Ba3Na2(CN2)4 -> BaTiO3 + 2 Ti4CN3 + 2 Ti2CN + Ba2TiO4 + 2 Na	-0.5531	0.0018	0.1135	-0.0034
679	3 BaHCl + Na6Ti2O7 -> BaTiO3 + Ba2TiO4 + 3 NaCl + 1.5 H2 + 3 Na	-0.0568	0.0008	0.0043	-0.0034
680	0.525 Ba2Mg(BO3)2 + 0.925 Ti2O -> BaTiO3 + 0.025 Ba2Ti13O22 + 0.525 MgO + 0.525 TiB2	-0.211	0.0003	0.0391	-0.0034
681	5 Ti2P + 2 Ba(BO2)2 -> BaTiO3 + 2 TiB2 + 5 TiP + BaTi2O5	-0.1464	-0.0145	0.0396	-0.0034
682	SrO + 0.1667 BaTi(S2O7)3 -> SrSO4 + 0.1667 BaTiO3	-0.3687	0.0125	0.062	-0.0034
683	0.5 Na2Ti2O5 + BaH5ClO3 -> BaTiO3 + 2.5 H2O + NaCl	-0.0061	-0.0061	0	-0.0033
684	1.5 TiO + 0.5 BaP2 -> TiP + 0.5 BaTiO3	-0.273	-0.0207	0.074	-0.0033
685	7.5 Ti5P3 + 2 Ba2Ca(BO2)6 -> BaTiO3 + 2 CaTiO3 + 3 BaTi2O5 + 6 TiB2 + 22.5 TiP	-0.1092	-0.0023	0.0192	-0.0033
686	1.5 Ba5P9 + 10.17 TiO2 -> BaTiO3 + 9.167 TiP + 2.167 Ba3(PO4)2	-0.1068	0.0004	0.0159	-0.0033
687	0.5 Ba4Ti3O10 -> BaTiO3 + 0.5 Ba2TiO4	-0.0308	-0.0005	0	-0.0033
688	0.7273 Ba3B6O11F2 + 1.534 Ti4H7 -> BaTiO3 + 0.2273 Ba2Ti13O22 + 2.182 TiB2 + 0.7273 BaF2 + 5.369 H2	-0.2406	0.0054	0.0407	-0.0033
689	4 KBaB5O9 + 15.25 Ti2H3 -> BaTiO3 + 1.5 Ba2Ti13O22 + 4 KH + 10 TiB2 + 20.88 H2	-0.2744	0.0011	0.0525	-0.0033
690	0.75 Ti4H7 + 0.3333 Ba5P3BrO12 -> BaTiO3 + 0.25 Ba2TiO4 + 0.1667 BaBr2 + 0.25 Ti7P4 + 2.625 H2	-0.2359	0.0042	0.0409	-0.0033
691	1.4 Ba2Ti13O22 + 8.4 BaO2 -> Ba4Ti11O26 + 7.2 BaTiO3	-0.5306	-0.021	0.1317	-0.0033
692	5 LiTiO2 + 0.3333 Ba5B3ClO9 -> BaTiO3 + 2.5 Li2TiO3 + 0.5 TiB2 + 0.1667 BaCl2 + 0.5 BaTi2O5	-0.0495	-0.0056	0.0094	-0.0033
693	Ba4Na(BO3)3 + 1.333 Ti8C5 -> BaTiO3 + 1.5 Ba2TiO4 + 6.667 TiC + 1.5 TiB2 + Na	-0.138	0.0005	0.0229	-0.0033
694	1.5 Ti3P + 0.6667 Ba2P2O7 -> BaTiO3 + 2.833 TiP + 0.3333 BaTi2O5	-0.3511	-0.0431	0.1139	-0.0032
695	2 Ba2B2O5 + 0.5 Ca4Ti3O10 -> BaTiO3 + 2 BaCaB2O5 + 0.5 Ba2TiO4	-0.0279	-0.0052	0.0042	-0.0032
696	3.308 Ti2O + 3.231 BaMgBO3F -> BaTiO3 + 3.231 MgO + 0.3077 Ba2Ti13O22 + 1.615 TiB2 + 1.615 BaF2	-0.1743	0.0001	0.0315	-0.0032
697	0.8409 Ba2Ca(BO2)6 + 2.932 Ti3O -> BaTiO3 + 0.3409 Ba2Ti13O22 + 0.8409 CaTiO3 + 2.523 TiB2	-0.3145	0.0008	0.0619	-0.0032
698	0.5 O2 + BaTi14O28 -> BaTiO3 + 13 TiO2	-0.1083	-0.0148	0.0318	-0.0032
699	Ba2Mg(BO3)2 + 5 TiB -> BaTiO3 + MgO + 0.5 Ba2TiO4 + 3.5 TiB2	-0.1848	-0.0014	0.0353	-0.0032
700	28 BaN2 + 3 Ba6Ti5S15O -> BaTiO3 + 14 TiN + 45 BaS + 21 N2	-0.4217	0.0004	0.0862	-0.0032
701	BaHCl + KNaTiO3 -> BaTiO3 + KH + NaCl	-0.0857	-0.0058	0.0178	-0.0032
702	3.071 Ti3B4 + 2.286 BaMgBO3F -> BaTiO3 + 2.286 MgO + 0.07143 Ba2Ti13O22 + 7.286 TiB2 + 1.143 BaF2	-0.1163	0.0015	0.0173	-0.0031
703	0.3333 Ba3Ti3O8 + 0.1667 BaH4(ClO)2 -> BaTiO3 + 0.1667 BaCl2 + 0.3333 H2	-0.1702	-0.0798	0.1107	-0.0031
704	5.556 TiN + 1.333 Ba2Li(BO2)5 -> BaTiO3 + 0.6667 Li2TiO3 + 0.5556 TiB2 + 1.667 BaTi2O5 + 5.556 BN	-0.0974	-0.002	0.0168	-0.0031
705	0.75 Ti4H7 + 0.1667 Ba10P6SO24 -> BaTiO3 + 0.25 Ba2TiO4 + 0.25 Ti7P4 + 0.1667 BaS + 2.625 H2	-0.2487	0.0063	0.0421	-0.0031
706	Ba2Ti13O22 + 6 BaO2 -> 6.333 BaTiO3 + 1.667 BaTi4O9	-0.5302	-0.0207	0.1317	-0.0031
707	1.778 KBaB5O9 + 12.28 Ti3B4 -> BaTiO3 + 0.8889 K2Ti2O5 + 0.3889 Ba2Ti13O22 + 29 TiB2	-0.1533	0.0029	0.0243	-0.0031
708	1.778 KBaB5O9 + 4.093 Ti8C5 -> BaTiO3 + 0.3889 Ba2Ti13O22 + 0.8889 K2Ti2O5 + 20.46 TiC + 4.444 TiB2	-0.1762	0.0036	0.0288	-0.003
709	Ba2Ca(BO2)6 + 2.688 Ti8C5 -> CaTiO3 + 0.1875 Ba2Ti13O22 + 1.625 BaTiO3 + 13.44 TiC + 3 TiB2	-0.168	0.0045	0.0262	-0.003
710	2 BaB6 + 2.5 Ti3O2 -> BaTiO3 + 0.5 Ba2TiO4 + 6 TiB2	-0.4881	-0.0032	0.1051	-0.003
711	2 Ba3B(BrO)3 + Ti3O -> BaTiO3 + TiB2 + Ba2TiO4 + 3 BaBr2	-0.1183	0.0018	0.0179	-0.003
712	3.556 Ba5(TiN3)2 + 2 K5B(SO4)4 -> Ba2B2O5 + 1.444 BaTiO3 + 5.667 Ba2TiO4 + 5 K2S + 3 BaS + 10.67 N2	-0.6908	0.0036	0.1433	-0.003
713	1.037 BaCa(CO3)2 + 2.056 TiH2 -> BaTiO3 + 0.01852 Ba2TiO4 + 1.037 CaTiO3 + 0.03704 H5C56O + 1.963 H2	-0.6013	-0.065	0.192	-0.003
714	0.1818 NaNO3 + 0.4545 Ba3Ti3O8 -> BaTiO3 + 0.1818 Ba2TiO4 + 0.09091 Na2Ti2O5 + 0.09091 N2	-0.285	-0.0656	0.1224	-0.0029
715	2 Ba2B2O5 + Ca2Ti3O8 -> BaTiO3 + 2 BaCaB2O5 + BaTi2O5	-0.0266	-0.0046	0.004	-0.0029
716	2 BaB4O7 + 23 TiB -> BaTiO3 + 0.5 Ba2Ti13O22 + 15.5 TiB2	-0.2527	0.0037	0.0459	-0.0029
717	KNaTiO3 + BaMgBO3F -> KMgBO3 + BaTiO3 + NaF	-0.0186	-0.0045	0.0021	-0.0029
718	0.3 Ba5B4(O5F)2 + Ti2O -> BaTiO3 + 0.2 BaTi2O5 + 0.6 TiB2 + 0.3 BaF2	-0.2228	-0.0005	0.0436	-0.0029
719	8.5 Na6Ti2O7 + 1.5 Ba6Mg11F34 -> BaTiO3 + 8 BaTi2O5 + 16.5 MgO + 51 NaF	-0.1066	0.0003	0.017	-0.0029
720	3.857 Ti4C3N + 4.429 KBaPO4 -> BaTiO3 + 1.286 KC8 + 1.286 Ti4CN3 + 1.714 Ba2TiO4 + 1.571 K2Ti2O5 + 4.429 TiP	-0.0411	-0.0006	0.0033	-0.0029
721	2.2 Ti2O3 + 2.2 BaO2 -> BaTiO3 + 0.2 Ba6Ti17O40	-0.6633	-0.0472	0.1883	-0.0029
722	1.333 BaCO3 + 0.6667 LiTi2N3 -> BaTiO3 + 0.3333 Li2TiO3 + 0.3333 BaCN2 + 0.6667 N2 + C	-0.247	0.0027	0.0459	-0.0028
723	2 BaCN2 + 2.5 Ti3O2 -> Ti4CN3 + BaTiO3 + Ti2CN + 0.5 Ba2TiO4	-0.5034	-0.0067	0.1124	-0.0028
724	0.8889 Ba4Na(BN2)3 + 3 Na2TiS2O -> BaTiO3 + 2.667 BN + 2 TiN + 3.444 Na2S + 2.556 BaS + 0.3333 N2	-0.2435	0.0059	0.042	-0.0028
725	3 Ti4S24Cl6O + 27.33 Ba3(BN2)2 -> BaTiO3 + 54.67 BN + 11 TiN + 72 BaS + 9 BaCl2 + 21.83 N2	-0.6933	0.0011	0.1468	-0.0028
726	1.467 Ba5B3ClO9 + Ti6O -> BaTiO3 + 2.2 TiB2 + 2.8 Ba2TiO4 + 0.7333 BaCl2	-0.2308	0.0014	0.0437	-0.0028
727	3 MgTiN2 + Ba2Mg(BO2)6 -> BaTiO3 + 4 MgO + BaTi2O5 + 6 BN	-0.1807	-0.0094	0.0434	-0.0028
728	1.067 Ba2B5ClO9 + 15.13 TiB -> BaTiO3 + 0.3 Ba2Ti13O22 + 10.23 TiB2 + 0.5333 BaCl2	-0.228	0.0038	0.0408	-0.0027
729	3 Ti4S24Cl6O + 10.93 Ba8B5N10F -> BaTiO3 + 10.93 BaClF + 54.67 BN + 11 TiN + 72 BaS + 3.533 BaCl2 + 21.83 N2	-0.6606	0.0022	0.1385	-0.0027
730	1.105 Ba(BH)12 + 4.158 Ti2O -> BaTiO3 + 0.05263 Ba2Ti13O22 + 6.632 TiB2 + 6.632 H2	-0.3195	0.001	0.064	-0.0027
731	2 LiTiO2 + 0.4 Ba3B(BrO)3 -> Li2TiO3 + 0.4 BaTiO3 + 0.2 TiB2 + 0.6 BaBr2 + 0.2 BaTi2O5	-0.0373	-0.0033	0.0056	-0.0027
732	K6Ti2O7 + 3 Ba(CO2)2 -> BaTiO3 + 6 KCO2 + Ba2TiO4	-0.047	-0.0004	0.0049	-0.0027
733	10 TiB + 4 BaMgBO3F -> BaTiO3 + BaTi2O5 + 4 MgO + 7 TiB2 + 2 BaF2	-0.158	-0.0003	0.0295	-0.0027
734	BaNaBO3 + 1.5 Ti3B4 -> BaTiO3 + 3.5 TiB2 + Na	-0.1169	0.0008	0.0192	-0.0027
735	3 K2TiOF4 + 1.333 Ba3(BN2)2 -> BaTiO3 + 2.667 BN + 2 TiN + 6 KF + 3 BaF2 + 0.3333 N2	-0.2678	0.0049	0.0487	-0.0027
736	3 Ti4C3N + 0.5926 Ba10P6SO24 -> Ti4CN3 + 3.556 BaTiO3 + 0.8889 Ba2TiO4 + 3.556 TiP + 0.5926 BaS + 8 C	-0.0336	-0.0016	0.0032	-0.0027
737	Na6Ti2O7 + 3 BaS -> BaTiO3 + Ba2TiO4 + 3 Na2S	-0.0307	-0.0008	0.0017	-0.0027
738	CaTiO3 + Ba3(BO3)2 -> Ba2Ca(BO3)2 + BaTiO3	-0.0337	-0.0057	0.0073	-0.0027
739	0.1667 BaTi(S2O7)3 + BaO2 -> BaSO4 + 0.1667 BaTiO3 + 0.5 O2	-0.3931	0.0049	0.0766	-0.0026
740	1.333 Ba3(BN2)2 + 3 BaTiOF4 -> BaTiO3 + 2.667 BN + 2 TiN + 6 BaF2 + 0.3333 N2	-0.3263	0.0028	0.0639	-0.0026
741	1.067 Ba2B5BrO9 + 15.13 TiB -> BaTiO3 + 0.3 Ba2Ti13O22 + 10.23 TiB2 + 0.5333 BaBr2	-0.2298	0.0039	0.0414	-0.0026
742	5 NaTiO2 + BaH5BrO3 -> BaTiO3 + 2 Na2Ti2O5 + NaBr + 2.5 H2	-0.2267	-0.0202	0.0648	-0.0026
743	3 K2TiOF4 + 6.2 BaC6 -> BaTiO3 + 4.4 KC8 + 1.6 KF + 2 TiC + 5.2 BaF2	-0.1701	0.0013	0.0308	-0.0026
744	15 Ti4P3 + 2 Ba2Ca(BO2)6 -> BaTiO3 + 2 CaTiO3 + 3 BaTi2O5 + 6 TiB2 + 45 TiP	-0.0757	-0.0005	0.0116	-0.0026
745	4 BaLiBO3 + 2 CaTiO3 -> BaCaB2O5 + BaTiO3 + Ba2TiO4 + Li4Ca(BO3)2	-0.0046	-0.0046	0	-0.0026
746	0.3333 Ba3Ti3O8 + 0.08333 Mg5H8O9 -> BaTiO3 + 0.4167 MgO + 0.3333 H2	-0.1645	-0.0746	0.1056	-0.0025
747	2 BaNaBO3 + Ba2Ti6N2O11 -> Na2Ti2O5 + 4 BaTiO3 + 2 BN	-0.0619	-0.0278	0.0359	-0.0025
748	0.8182 Ti4C3N + 0.5 Ba3(PO4)2 -> BaTiO3 + 0.25 Ba2TiO4 + TiP + 0.2045 Ti5CN4 + 2.25 C	-0.048	0.0004	0.0047	-0.0025
749	K6Ti2O7 + 6 BaBrF -> BaTiO3 + Ba2TiO4 + 6 KBr + 3 BaF2	-0.1013	-0.0103	0.0274	-0.0024
750	Ba2Ti13O22 + 6 BaO2 -> 0.7143 Ba2Ti9O20 + 6.571 BaTiO3	-0.529	-0.0195	0.1317	-0.0024
751	0.5 Ca4Ti3O10 + 2 Ba(CO2)2 -> BaTiO3 + 0.5 Ba2TiO4 + 2 Ca(CO2)2	-0.0204	-0.0038	0.003	-0.0024
752	5 Ti2HC + 2 Ba(BO2)2 -> BaTiO3 + 5 TiC + 2 TiB2 + BaTi2O5 + 2.5 H2	-0.1606	-0.005	0.0353	-0.0024
753	Ti6O + 11 Ba(HO)2 -> BaTiO3 + 5 Ba2TiO4 + 11 H2	-0.5255	-0.0003	0.1117	-0.0024
754	0.3333 Na8Ti5O14 + 1.333 BaCl2 -> BaTiO3 + 0.3333 BaTi2O5 + 2.667 NaCl	-0.0514	-0.0064	0.0125	-0.0024
755	Ba2B2O5 + 2.5 TiH2 -> BaTiO3 + 0.5 Ba2TiO4 + TiB2 + 2.5 H2	-0.2027	-0.0019	0.0417	-0.0024
756	1.125 Ti4C3N + 0.6667 Ba2Mg(PO4)2 -> BaTiO3 + 0.375 Ti4CN3 + 1.333 TiP + 0.6667 MgO + 0.3333 BaTi2O5 + 3 C	-0.0552	-0.0003	0.0074	-0.0024
757	4.5 Ba2PCl + 5 BaTiOF4 -> BaTiO3 + 4.333 BaClF + 0.1667 Ba5P3ClO12 + 4 TiP + 7.833 BaF2	-0.2387	0.002	0.0458	-0.0024
758	K6Ti2O7 + Ba2MgH6 -> MgO + 2 BaTiO3 + 6 KH	-0.2291	-0.0028	0.0486	-0.0023
759	2 Ba2Li(BO2)5 + 5 MgTiN2 -> Li2TiO3 + 4 BaTiO3 + 5 MgO + 10 BN	-0.1608	-0.0135	0.044	-0.0023
760	K3BaPCO7 + CaTiO3 -> K3CaPCO7 + BaTiO3	-0.0042	-0.0042	0	-0.0023
761	7.625 Ti4H7 + 4 BaNaB5O9 -> BaTiO3 + 1.5 Ba2Ti13O22 + 10 TiB2 + 26.69 H2 + 4 Na	-0.2394	0.0094	0.0387	-0.0023
762	7.5 TiH2 + Ba2Ca(BO2)6 -> CaTiO3 + 0.5 BaTiO3 + 1.5 BaTi2O5 + 3 TiB2 + 7.5 H2	-0.2371	-0.0033	0.0509	-0.0023
763	1.25 Ti2HC + BaMgBO3F -> MgO + 0.25 BaTiO3 + 0.5 TiB2 + 1.25 TiC + 0.5 BaF2 + 0.25 BaTi2O5 + 0.625 H2	-0.1138	-0.0022	0.0225	-0.0023
764	Li2TiO3 + 0.6667 Ba5B3ClO9 -> BaTiO3 + 2 BaLiBO3 + 0.3333 BaCl2	-0.0041	-0.0041	0	-0.0023
765	3 K3Ti8O17 + 9 BaHBr -> Ba2Ti13O22 + 9 KBr + 3 BaTiO3 + 4 BaTi2O5 + 4.5 H2	-0.0829	0.0012	0.0122	-0.0023
766	3 Ti2CN + 0.4444 Ba3(PO4)2 -> Ti4CN3 + 0.8889 BaTiO3 + 0.2222 Ba2TiO4 + 0.8889 TiP + 2 C	-0.0246	-0.0002	0.0007	-0.0022
767	0.006711 BaMg149 + 1.02 Ti2N2O -> MgO + 0.006711 BaTiO3 + 2.034 TiN + 0.003356 N2	-0.3514	0.0022	0.0709	-0.0022
768	K2TiO3 + BaF2 -> BaTiO3 + 2 KF	-0.0278	-0.0028	0.0041	-0.0022
769	0.6154 Ba2Ca(BO2)6 + 4.962 Ti3B4 -> BaTiO3 + 0.1154 Ba2Ti13O22 + 0.6154 CaTiO3 + 11.77 TiB2	-0.1481	0.0037	0.0243	-0.0022
770	0.5 MgTi7H16 + 0.75 Ba5B4(O5F)2 -> BaTiO3 + Ba2TiO4 + 0.5 MgO + 1.5 TiB2 + 0.75 BaF2 + 4 H2	-0.1857	-0.0014	0.0378	-0.0022
771	1.37 Ba(BO2)2 + 1.593 Ti3O -> BaTiO3 + 0.1852 Ba2Ti13O22 + 1.37 TiB2	-0.3139	0.0014	0.0635	-0.0022
772	15.43 Ti2CN + 4.429 KBaPO4 -> BaTiO3 + 1.286 KC8 + 5.143 Ti4CN3 + 1.714 Ba2TiO4 + 1.571 K2Ti2O5 + 4.429 TiP	-0.02	-0.0006	0.0002	-0.0022
773	1.625 Ti4H7 + 2 KBaPO4 -> BaTiO3 + 0.5 Ti7P4 + 2 KH + 4.688 H2 + BaTi2O5	-0.2661	0.0085	0.0459	-0.0022
774	0.2019 Na4Ti5O12 + 1.005 BaCO3 -> BaTiO3 + 0.00313 NaC64 + 0.8044 NaCO3 + 0.004695 BaTi2O5	-0.1191	-0.0435	0.0653	-0.0021
775	0.2 Na2Ti2O5 + 0.4 BaH5BrO3 -> H2O + 0.4 BaTiO3 + 0.4 NaBr	-0.0039	-0.0039	0	-0.0021
776	2.25 Ti4H7 + 2 BaCaP2O7 -> BaTiO3 + 2 CaTiO3 + 4 TiP + BaTi2O5 + 7.875 H2	-0.344	-0.0183	0.09	-0.0021
777	0.75 Ti8C5 + 0.3333 Ba5P3BrO12 -> BaTiO3 + 0.25 Ba2TiO4 + 3.75 TiC + TiP + 0.1667 BaBr2	-0.1849	-0.0096	0.046	-0.0021
778	111 MgTiN2 + 56 BaH3C3O7 -> BaTiO3 + 3 H5C56O + 111 MgO + 55 BaTi2O5 + 111 N2 + 76.5 H2	-0.3783	-0.0001	0.0795	-0.0021
779	1.143 Ba(BO2)2 + 6.143 TiB -> BaTiO3 + 0.07143 Ba2Ti13O22 + 4.214 TiB2	-0.2198	0.0032	0.041	-0.0021
780	Na6Ti2O7 + 3 Ba -> BaTiO3 + Ba2TiO4 + 6 Na	-0.2292	0.0182	0.028	-0.0021
781	K6Ti2O7 + 3 BaF2 -> BaTiO3 + 6 KF + Ba2TiO4	-0.0427	-0.0003	0.0052	-0.0021
782	1.75 Ba3B6O11F2 + 11.25 Ti2O -> BaTiO3 + 1.25 Ba2Ti13O22 + 5.25 TiB2 + 1.75 BaF2	-0.2863	0.0015	0.0576	-0.002
783	0.6667 K6Ti2O7 + Ba3CCl4O3 -> BaCO3 + 0.6667 BaTiO3 + 4 KCl + 0.6667 Ba2TiO4	-0.1273	-0.0138	0.0376	-0.002
784	2 Ba2Li(BO2)5 + 25 TiB -> Li2TiO3 + 1.5 BaTiO3 + 2.5 BaTi2O5 + 17.5 TiB2	-0.2266	-0.0033	0.0491	-0.002
785	8 Ba5(TiN3)2 + 9 MgH16(ClO4)2 -> BaTiO3 + 15 Ba2TiO4 + 9 MgO + 9 BaCl2 + 24 N2 + 72 H2	-0.4638	0	0.0986	-0.002
786	0.05488 Ti4S24Cl6O + 0.3333 Ba4Na(BN2)3 -> BN + 0.01829 BaTiO3 + 0.2012 TiN + 0.002033 Na2S + 1.315 BaS + 0.3293 NaCl + 0.3994 N2	-0.6742	0.0012	0.1443	-0.002
787	5 NaTiO2 + BaH5ClO3 -> BaTiO3 + 2 Na2Ti2O5 + NaCl + 2.5 H2	-0.2278	-0.0203	0.0666	-0.0019
788	0.5 Ba2Mg(BO3)2 + 0.5 Ti3O -> BaTiO3 + 0.5 MgO + 0.5 TiB2	-0.2376	0.0012	0.0473	-0.0019
789	0.5789 K2Ti2O5 + 1.316 BaC2(NO)2 -> BaTiO3 + 0.2105 KC8 + 0.9474 KCO2 + 0.1579 Ba2TiO4 + 1.316 N2	-0.0035	-0.0035	0	-0.0019
790	0.75 Ba3B(BrO)3 + KNaTiO3 -> BaTiO3 + 0.25 Ba5B3BrO9 + NaBr + KBr	-0.0553	-0.0036	0.0116	-0.0019
791	1.25 Ti3N2 + 4 BaMgBO3F -> BaTi2O5 + BaTiO3 + 0.75 TiB2 + 2.5 BN + 4 MgO + 2 BaF2	-0.0616	-0.0067	0.0162	-0.0019
792	3 K2TiOF4 + 0.8 Ba5(TiN3)2 -> BaTiO3 + 3.6 TiN + 6 KF + 3 BaF2 + 0.6 N2	-0.2862	0.0067	0.0527	-0.0019
793	0.8437 Ti4C3N + 0.3333 Ba5P3O12F -> BaTiO3 + 0.2812 Ti4CN3 + 0.25 Ba2TiO4 + TiP + 0.1667 BaF2 + 2.25 C	-0.0286	-0.0009	0.0031	-0.0019
794	0.75 Na2Ti2O5 + 1.75 BaCaBO3F -> BaTiO3 + 1.5 NaF + 0.5 BaCaB2O5 + 0.25 Ca5B3O9F + 0.25 BaTi2O5	-0.0151	-0.0031	0.0024	-0.0018
795	0.6667 K2TiO3 + 0.3333 Ba5P3ClO12 -> KBaPO4 + 0.6667 BaTiO3 + 0.3333 KCl	-0.0241	-0.0012	0.0025	-0.0018
796	12.4 K + 4.6 BaTi8O16 -> BaTiO3 + 1.8 Ba2Ti13O22 + 6.2 K2Ti2O5	-0.0549	0.0001	0.0081	-0.0018
797	SrCa3Ti4O12 + 3 Ba2B2O5 -> BaTiO3 + 3 BaCaB2O5 + Ba2SrTi3O9	-0.0239	-0.0033	0.0046	-0.0018
798	1.042 Ba4Na(BO3)3 + 2.667 TiC -> BaNaBO3 + 0.04167 BaTiO3 + 1.563 Ba2TiO4 + 0.04167 NaC64 + 1.063 TiB2	-0.0206	0	0.0006	-0.0018
799	NaMg30TiO32 + BaHBrO -> BaTiO3 + 30 MgO + NaBr + 0.5 H2	-0.0246	-0.0086	0.0101	-0.0018
800	122 BaHCl + 17 MgTi23O40 -> BaTiO3 + 30 Ba2Ti13O22 + 61 BaCl2 + 17 MgO + 61 H2	-0.0892	0.0001	0.0158	-0.0018
801	1.216 Ba4TiP4 + 3.108 BaH3C3O7 -> BaTiO3 + 2.324 Ba3(PO4)2 + 0.1665 H5C56O + 0.2157 TiP + 4.246 H2	-0.6186	0.0045	0.129	-0.0018
802	24 Ti4C3N + 14.17 BaNa2Mg(PO4)2 -> NaC64 + 2.5 BaTiO3 + 8 Ti4CN3 + 5.833 Ba2TiO4 + 13.67 Na2Ti2O5 + 14.17 MgO + 28.33 TiP	-0.0687	-0.0001	0.0115	-0.0018
803	64 Ti2CN + 63.4 Ba4Na(BO3)3 -> NaC64 + BaTiO3 + 95.1 Ba2TiO4 + 64 BN + 31.9 TiB2 + 62.4 BaNaBO3	-0.0183	0	0.0002	-0.0017
804	Li2TiO3 + 0.75 Ba5B3BrO9 -> BaTiO3 + 0.25 Ba3B(BrO)3 + 2 BaLiBO3	-0.0032	-0.0032	0	-0.0017
805	TiP + 2.5 BaH4O3 -> BaTiO3 + 0.5 Ba3(PO4)2 + 4.5 H2 + 0.5 H2O	-0.3554	0.0342	0.0409	-0.0017
806	0.9333 LiTi2N3 + 0.6 Ba2C4O9 -> BaTiO3 + 0.4667 Li2TiO3 + 0.2 BaTi2O5 + 1.4 N2 + 2.4 C	-0.3	0	0.0628	-0.0017
807	1.982 Na2Ti2O5 + 2.482 BaH2C2O5 -> BaTiO3 + 0.01786 H5C56O + 3.964 NaCO3 + 1.482 BaTi2O5 + 2.437 H2	-0.1355	-0.0086	0.0348	-0.0017
808	0.2222 K6Ti2O7 + 0.3333 Ba5P3ClO12 -> KBaPO4 + 0.2222 BaTiO3 + 0.2222 Ba2TiO4 + 0.3333 KCl	-0.0316	0.0002	0.0029	-0.0017
809	3.74 Ti4C3N + 4.429 KBaPO4 -> BaTiO3 + 1.286 KC8 + 1.714 Ba2TiO4 + 1.571 K2Ti2O5 + 4.429 TiP + 0.9351 Ti5CN4	-0.0405	0.0006	0.0046	-0.0017
810	TiN + BaCO3 -> BaTiO3 + 0.5 N2 + C	-0.2897	0.01	0.0506	-0.0017
811	3.421 Na2Ti3O7 + 5.632 Ba(CO2)2 -> BaTiO3 + 0.07018 NaC64 + 6.772 NaCO3 + 4.632 BaTi2O5	-0.1227	-0.0088	0.0323	-0.0017
812	0.3333 Ba4Na(BO3)3 + 2.5 TiO -> BaTiO3 + 0.1667 Na2Ti2O5 + 0.3333 BaTi2O5 + 0.5 TiB2	-0.1369	-0.0019	0.0286	-0.0017
813	5 Ti2C + 4 BaMgBO3F -> BaTiO3 + BaTi2O5 + 4 MgO + 5 TiC + 2 TiB2 + 2 BaF2	-0.1554	-0.0005	0.0313	-0.0017
814	Ba2B2O5 + 1.667 Ti4C3N -> BaTiO3 + 0.5 Ba2TiO4 + 0.1667 TiB2 + 1.667 BN + 5 TiC	-0.003	-0.003	0	-0.0017
815	6 BaClF + K6Ti2O7 -> BaTiO3 + Ba2TiO4 + 6 KCl + 3 BaF2	-0.0979	-0.0093	0.0274	-0.0016
816	3 Ba2B2O5 + Ca3Ti2O7 -> BaTiO3 + 3 BaCaB2O5 + Ba2TiO4	-0.0293	-0.0026	0.0055	-0.0016
817	13 LiTiO2 + 1.5 BaCN2 -> Ti4CN3 + 0.5 BaTiO3 + 6.5 Li2TiO3 + BaTi2O5 + 0.5 C	-0.1088	0.0016	0.019	-0.0016
818	Ca3Ti2O7 + 3 Ba(CO2)2 -> BaTiO3 + Ba2TiO4 + 3 Ca(CO2)2	-0.0219	-0.0019	0.0032	-0.0016
819	Ca2Ti3O8 + 2 Ba(CO2)2 -> BaTiO3 + 2 Ca(CO2)2 + BaTi2O5	-0.0202	-0.003	0.004	-0.0016
820	0.6667 K2TiO3 + 0.3333 Ba5P3BrO12 -> KBaPO4 + 0.6667 BaTiO3 + 0.3333 KBr	-0.0229	-0.001	0.0025	-0.0016
821	6.75 Ti4H7 + 3.2 Ba2Mg(BO2)6 -> Ba2Ti13O22 + 9.6 TiB2 + 4.4 BaTiO3 + 3.2 MgO + 23.63 H2	-0.2404	0.0061	0.0438	-0.0016
822	1.091 Ti4C3N + 0.6667 Ba2Mg(PO4)2 -> BaTiO3 + 1.333 TiP + 0.6667 MgO + 0.2727 Ti5CN4 + 0.3333 BaTi2O5 + 3 C	-0.0548	0.0003	0.0083	-0.0016
823	1.5 Ti2O + 0.5 Ba3(PO4)2 -> BaTiO3 + TiP + 0.5 BaTi2O5	-0.3307	-0.0018	0.0718	-0.0016
824	0.2222 K6Ti2O7 + 0.3333 Ba5P3BrO12 -> KBaPO4 + 0.2222 BaTiO3 + 0.2222 Ba2TiO4 + 0.3333 KBr	-0.0303	0.0003	0.0029	-0.0016
825	1.333 BaF2 + 0.3333 Na8Ti5O14 -> BaTiO3 + 0.3333 BaTi2O5 + 2.667 NaF	-0.0469	-0.0056	0.0125	-0.0016
826	2 Ba2Li(BO2)5 + 10.24 Ti2O -> Li2TiO3 + 2.095 BaTiO3 + 0.9524 Ba2Ti13O22 + 5 TiB2	-0.2709	0.003	0.0538	-0.0016
827	23.27 Ti4C3N + 14.17 BaNa2Mg(PO4)2 -> NaC64 + 2.5 BaTiO3 + 5.833 Ba2TiO4 + 13.67 Na2Ti2O5 + 14.17 MgO + 28.33 TiP + 5.818 Ti5CN4	-0.0686	0.0001	0.0117	-0.0016
828	Na6Mg7Ti(SO4)12 + 10 Ba2Br2O -> BaTiO3 + 12 BaSO4 + 6 NaBr + 7 MgO + 7 BaBr2	-0.1536	0.0027	0.0281	-0.0015
829	BaO2 + 0.1667 Ba2Ti13O22 -> 1.125 BaTiO3 + 0.2083 BaTi5O11	-0.5274	-0.0179	0.1317	-0.0015
830	2.875 Na6Ti2O7 + 0.5 Ba2Ti13O22 -> BaTiO3 + 5.625 Na2Ti2O5 + 6 Na	-0.0188	0.0001	0.0008	-0.0015
831	BaCN2 + CaTiO3 -> BaTiO3 + CaCN2	-0.0027	-0.0027	0	-0.0015
832	0.25 Ba2Ti6N2O11 + 1.5 BaHClO -> BaTiO3 + 0.75 BaCl2 + 0.25 BaTi2O5 + 0.25 N2 + 0.75 H2	-0.1007	-0.0177	0.0368	-0.0015
833	21.33 Ti4C3N + 37.8 Ba4Na(BO3)3 -> NaC64 + BaTiO3 + 56.7 Ba2TiO4 + 21.33 BN + 27.63 TiB2 + 36.8 BaNaBO3	-0.0184	0	0.0009	-0.0015
834	0.75 Ti8C5 + 0.3333 Ba5P3ClO12 -> BaTiO3 + 0.25 Ba2TiO4 + 3.75 TiC + TiP + 0.1667 BaCl2	-0.1874	-0.01	0.0485	-0.0014
835	5.5 K2TiF6 + 3 Ba4B2N4O -> BaTiO3 + 6 BN + 4.5 TiN + 11 KF + 11 BaF2 + 0.75 N2	-0.374	0.0008	0.0791	-0.0014
836	3 Ti2CN + 0.5 Ba3(PO4)2 -> BaTiO3 + 0.25 Ba2TiO4 + TiP + 0.75 Ti5CN4 + 2.25 C	-0.0244	0.0002	0.0021	-0.0014
837	3.75 BaP2 + K2Ti6O13 -> BaTiO3 + 2 KBaPO4 + 0.25 Ba3(PO4)2 + 5 TiP	-0.0878	-0.0001	0.0165	-0.0014
838	0.75 Ti4H7 + 0.5 Ba3(PO4)2 -> BaTiO3 + 0.25 Ti7P4 + 0.25 Ba2TiO4 + 2.625 H2	-0.267	0.0094	0.0469	-0.0014
839	1.333 Ba5(TiN3)2 + 3 K2S2O3 -> Ba2TiO4 + 1.667 BaTiO3 + 3 K2S + 3 BaS + 4 N2	-0.671	-0.0107	0.1569	-0.0013
840	0.3333 Na8Ti5O14 + 1.333 Ba2Br2O -> Ba2TiO4 + 0.6667 BaTiO3 + 2.667 NaBr	-0.0972	-0.0056	0.0243	-0.0013
841	3 Na2TiS2O + 0.5333 Ba8B5N10F -> BaTiO3 + 2.667 BN + 2.733 Na2S + 2 TiN + 3.267 BaS + 0.5333 NaF + 0.3333 N2	-0.2455	0.006	0.0457	-0.0013
842	3 Ti4C3N + 1.185 Ba5P3ClO12 -> Ti4CN3 + 3.556 BaTiO3 + 0.8889 Ba2TiO4 + 3.556 TiP + 0.5926 BaCl2 + 8 C	-0.025	-0.0004	0.0031	-0.0013
843	2.5 Ti2H3 + Ba5B4O11 -> BaTiO3 + 2 Ba2TiO4 + 2 TiB2 + 3.75 H2	-0.208	-0.0008	0.0442	-0.0013
844	Ba2Mg(BO3)2 + 2.5 Ti2C -> BaTiO3 + 0.5 Ba2TiO4 + MgO + 2.5 TiC + TiB2	-0.1854	-0.0016	0.04	-0.0012
845	2.286 BaNaLi3(BO2)6 + 19.64 Ti3B4 -> BaTiO3 + 3.429 Li2TiO3 + 0.6429 Ba2Ti13O22 + 46.14 TiB2 + 2.286 Na	-0.1422	0.0061	0.0228	-0.0012
846	0.8889 Ba4Na(BN2)3 + 3 BaTiOF4 -> BaTiO3 + 0.8889 NaF + 2.667 BN + 2 TiN + 5.556 BaF2 + 0.3333 N2	-0.3206	0.0023	0.0662	-0.0012
847	0.5 Li2TiO3 + 0.5 Ba3(BO3)2 -> BaLiBO3 + 0.5 BaTiO3	-0.0295	-0.0038	0.0077	-0.0012
848	0.2309 Na8Ti5O14 + 0.6544 Ba2C4O9 -> BaTiO3 + 0.1544 Ba2TiO4 + 0.01223 NaC64 + 1.835 NaCO3	-0.1611	-0.0095	0.0426	-0.0012
849	6.143 TiB + 2.286 BaMgBO3F -> BaTiO3 + 2.286 MgO + 0.07143 Ba2Ti13O22 + 4.214 TiB2 + 1.143 BaF2	-0.1577	0.0003	0.0321	-0.0012
850	16 LiTiO2 + 2 BaCN2 -> BaTiO3 + 8 Li2TiO3 + Ti5CN4 + BaTi2O5 + C	-0.1105	-0.0016	0.0236	-0.0012
851	K2MgH8(CO5)2 + 1.222 Ba5(TiN3)2 -> MgO + 0.7778 BaTiO3 + 2 BaCN2 + 1.667 Ba2TiO4 + 2 KH + 1.667 N2 + 3 H2	-0.441	0.0008	0.0947	-0.0011
852	0.5566 Ba2Li(BO2)5 + 0.4864 MgTi7H16 -> BaTiO3 + 0.05656 Ba2Ti13O22 + 0.2783 Li2TiO3 + 1.391 TiB2 + 0.4864 MgO + 3.891 H2	-0.22	0.0026	0.0438	-0.0011
853	0.5 K2TiO3 + 0.5 BaH4(BrO)2 -> H2O + KBr + 0.5 BaTiO3	-0.0799	-0.0059	0.0212	-0.0011
854	CaTiO3 + 1.5 BaCaBO3F -> BaTiO3 + 0.5 Ca5B3O9F + 0.5 BaF2	-0.0068	-0.003	0.002	-0.0011
855	4 KBaB5O9 + 30.5 TiH2 -> BaTiO3 + 1.5 Ba2Ti13O22 + 4 KH + 10 TiB2 + 28.5 H2	-0.2561	0.0012	0.0533	-0.0011
856	122 BaHBr + 17 MgTi23O40 -> BaTiO3 + 61 BaBr2 + 30 Ba2Ti13O22 + 17 MgO + 61 H2	-0.0818	0.0001	0.0158	-0.001
857	3.547 Ti4H7 + Ba4NaB10Cl(O9F)2 -> BaClF + 0.5625 Ba2Ti13O22 + 1.875 BaTiO3 + 5 TiB2 + NaF + 12.41 H2	-0.2398	0.0046	0.0465	-0.001
858	1.5 Ti2HC + BaNaBO3 -> BaTiO3 + 1.5 TiC + 0.5 TiB2 + 0.75 H2 + Na	-0.1118	0.0012	0.0214	-0.001
859	Li2TiO3 + 1.5 BaHClO -> BaTiO3 + 0.5 Li4H3ClO3 + 0.5 BaCl2	-0.0062	-0.0018	0.001	-0.001
860	Li2TiO3 + 2 BaClF -> BaTiO3 + 2 LiF + BaCl2	-0.0018	-0.0018	0	-0.001
861	2 Ba5(TiN3)2 + 3 MgH12(BrO3)2 -> BaTiO3 + 3 Ba2TiO4 + 3 BaBr2 + 3 MgO + 6 N2 + 18 H2	-0.445	0.0004	0.0963	-0.001
862	Ti4C3N + 0.2963 Ba5P3BrO12 -> Ti2CN + 0.8889 BaTiO3 + 0.2222 Ba2TiO4 + 0.8889 TiP + 0.1481 BaBr2 + 2 C	-0.022	0	0.0028	-0.001
863	0.4571 Ti3O + 1.057 BaH4O3 -> BaTiO3 + 0.02857 Ba2Ti13O22 + 2.114 H2	-0.5334	0.0033	0.1131	-0.001
864	4.5 Ti2CN + 0.6667 Ba2Mg(PO4)2 -> BaTiO3 + 1.5 Ti4CN3 + 1.333 TiP + 0.6667 MgO + 0.3333 BaTi2O5 + 3 C	-0.029	0.0001	0.0042	-0.001
865	2 LiTiO2 + 0.1333 Ba5B3BrO9 -> Li2TiO3 + 0.4 BaTiO3 + 0.2 TiB2 + 0.06667 BaBr2 + 0.2 BaTi2O5	-0.0486	-0.0007	0.0094	-0.001
866	85.33 Ti2CN + 14.17 BaNa2Mg(PO4)2 -> NaC64 + 2.5 BaTiO3 + 5.833 Ba2TiO4 + 13.67 Na2Ti2O5 + 14.17 MgO + 28.33 TiP + 21.33 Ti5CN4	-0.0396	-0.0008	0.0075	-0.0009
867	0.1667 Ba5B3ClO9 + 0.25 Ba2Ti6N2O11 -> BaTiO3 + 0.5 BN + 0.08333 BaCl2 + 0.25 BaTi2O5	-0.0586	-0.025	0.0359	-0.0009
868	K6Ti2O7 + 1.8 BaLiH3 -> BaTiO3 + 0.6 KLi3TiO4 + 0.4 Ba2TiO4 + 5.4 KH	-0.1958	0.0098	0.0316	-0.0009
869	0.5 Na2Ti2O5 + 1.25 BaHClO -> BaTiO3 + 0.25 BaH5ClO3 + NaCl	-0.0221	-0.0003	0.0032	-0.0009
870	KLi3TiO4 + Ba2Mg(PO4)2 -> BaTiO3 + Li3PO4 + KBaPO4 + MgO	-0.0294	-0.0017	0.0062	-0.0009
871	0.3333 Na8Ti5O14 + 1.333 BaBrF -> BaTiO3 + 0.3333 BaTi2O5 + 1.333 NaF + 1.333 NaBr	-0.0512	-0.0064	0.0158	-0.0009
872	0.875 K4Ti2PO4F9 + 5.125 BaC6 -> BaTiO3 + 0.04167 Ba5P3O12F + 3.5 KC8 + 0.75 TiP + 3.917 BaF2 + 2.75 C	-0.1944	0.0052	0.036	-0.0009
873	9 Ti4CN3 + 0.5 Ba3(PO4)2 -> BaTiO3 + 0.25 Ba2TiO4 + TiP + 6.75 Ti5CN4 + 2.25 C	-0.0016	-0.0016	0	-0.0009
874	0.3636 Ba3Ti3O8 + 0.09091 CaSO4 -> BaTiO3 + 0.09091 CaTiO3 + 0.09091 BaS	-0.2012	-0.0677	0.1105	-0.0008
875	4 Ti2CN + 0.6667 Ba2Mg(PO4)2 -> BaTiO3 + 1.333 TiP + 0.6667 MgO + Ti5CN4 + 0.3333 BaTi2O5 + 3 C	-0.0292	-0.0001	0.0048	-0.0008
876	2 Ba3BPO7 + 4.5 TiC -> BaTiO3 + Ba2B2O5 + 1.5 Ba2TiO4 + 2 TiP + 4.5 C	-0.0613	-0.016	0.0278	-0.0008
877	Ti3N4 + 2 Ba(BO2)2 -> BaTiO3 + BaTi2O5 + 4 BN	-0.1726	-0.023	0.0596	-0.0008
878	BaO2 + 0.1667 Ba2Ti13O22 -> 0.8333 TiO2 + 1.333 BaTiO3	-0.5261	-0.0165	0.1317	-0.0008
879	3 Li2TiO3 + Ba2Mg(PO4)2 -> BaTiO3 + 2 Li3PO4 + MgO + BaTi2O5	-0.016	-0.0005	0.0023	-0.0008
880	0.3846 Ba4Na(BO3)3 + 0.6154 Ti3O -> BaTiO3 + 0.2692 Ba2TiO4 + 0.5769 TiB2 + 0.3846 Na	-0.2303	0.0012	0.0482	-0.0008
881	3 Ti4C3N + 1.185 Ba5P3BrO12 -> Ti4CN3 + 3.556 BaTiO3 + 0.8889 Ba2TiO4 + 3.556 TiP + 0.5926 BaBr2 + 8 C	-0.022	0	0.0031	-0.0008
882	1.75 Ba2Mg(BO2)6 + 11.25 Ti2O -> BaTiO3 + 1.25 Ba2Ti13O22 + 1.75 MgO + 5.25 TiB2	-0.2873	0.0016	0.0605	-0.0008
883	13.71 Ti2CN + 4.429 KBaPO4 -> BaTiO3 + 1.286 KC8 + 1.714 Ba2TiO4 + 1.571 K2Ti2O5 + 4.429 TiP + 3.429 Ti5CN4	-0.0194	0.0006	0.002	-0.0008
884	2 Na2Ti2O5 + 5 BaHBrO -> BaH5BrO3 + 4 BaTiO3 + 4 NaBr	-0.0131	-0.0001	0.0013	-0.0007
885	5 Ba3BPO3 + 2.722 K6Ti2S6O -> BaTiO3 + 0.5556 KBaPO4 + 2.5 Ba2B2O5 + 4.444 TiP + 7.889 K2S + 8.444 BaS	-0.088	0.0001	0.0178	-0.0007
886	15 Ti2HC + 2 Ba2Ca(BO2)6 -> BaTiO3 + 2 CaTiO3 + 3 BaTi2O5 + 15 TiC + 6 TiB2 + 7.5 H2	-0.1611	-0.005	0.0392	-0.0007
887	2.333 Na6Ti2O7 + 4 BaS2 -> BaSO4 + 1.333 BaTiO3 + 7 Na2S + 1.667 BaTi2O5	-0.0704	0.0032	0.0109	-0.0007
888	Ti4C3N + 0.2963 Ba5P3ClO12 -> Ti2CN + 0.8889 BaTiO3 + 0.2222 Ba2TiO4 + 0.8889 TiP + 0.1481 BaCl2 + 2 C	-0.0247	0.0004	0.0035	-0.0007
889	1.467 Ba5B3BrO9 + Ti6O -> BaTiO3 + 2.2 TiB2 + 2.8 Ba2TiO4 + 0.7333 BaBr2	-0.2276	0.0014	0.0477	-0.0007
890	0.2222 Na6Ti2O7 + 0.3333 Ba5B3BrO9 -> BaNaBO3 + 0.2222 BaTiO3 + 0.3333 NaBr + 0.2222 Ba2TiO4	-0.0124	0.0004	0.0009	-0.0007
891	3.233 Ti2H3 + 1.867 Ba2C4O9 -> BaTiO3 + 0.1333 H5C56O + 2.733 BaTi2O5 + 4.517 H2	-0.7181	-0.0673	0.2254	-0.0007
892	0.3333 Ba5P3O12F + 0.75 Ti8C5 -> BaTiO3 + 0.25 Ba2TiO4 + 3.75 TiC + TiP + 0.1667 BaF2	-0.1904	-0.0105	0.0514	-0.0007
893	1.778 KBaB5O9 + 24.56 TiB -> BaTiO3 + 0.8889 K2Ti2O5 + 0.3889 Ba2Ti13O22 + 16.72 TiB2	-0.2313	0.0025	0.0474	-0.0006
894	SrCa3Ti4O12 + 3 Ba(CO2)2 -> Ba2SrTi3O9 + 3 Ca(CO2)2 + BaTiO3	-0.0172	-0.0022	0.0046	-0.0006
895	1.333 BaClF + 0.3333 Na8Ti5O14 -> BaTiO3 + 0.3333 BaTi2O5 + 1.333 NaF + 1.333 NaCl	-0.0419	-0.0047	0.0125	-0.0006
896	Na2Ti2O5 + 2 BaHBrO -> H2O + 2 BaTiO3 + 2 NaBr	-0.0131	0.0001	0.0014	-0.0006
897	0.2625 Ba5B4(O5F)2 + 0.925 Ti2O -> BaTiO3 + 0.025 Ba2Ti13O22 + 0.525 TiB2 + 0.2625 BaF2	-0.2223	0.0005	0.0475	-0.0006
898	1.333 KLi3TiO4 + 2.333 BaH5BrO3 -> Li4H3BrO3 + 4.333 H2O + 0.3333 BaTiO3 + 1.333 KBr + Ba2TiO4	-0.0115	0.0002	0.0009	-0.0006
899	5 Ti2P + 4 BaMgBO3F -> BaTi2O5 + BaTiO3 + 2 TiB2 + 4 MgO + 5 TiP + 2 BaF2	-0.0988	-0.013	0.0336	-0.0006
900	K6Ti2O7 + 1.5 Ba5P3O12F -> BaTiO3 + 1.5 KF + 4.5 KBaPO4 + Ba2TiO4	-0.0222	0.0006	0.003	-0.0006
901	6 K + Ba3Ti20O40 -> BaTiO3 + Ba2Ti13O22 + 3 K2Ti2O5	-0.0454	0.0001	0.0087	-0.0006
902	Na6Mg7Ti(SO4)12 + 10 Ba4Br6O -> BaTiO3 + 12 BaSO4 + 6 NaBr + 7 MgO + 27 BaBr2	-0.0902	0.0046	0.0142	-0.0006
903	Ba5B4O11 + 2 CaTiO3 -> BaTiO3 + 2 BaCaB2O5 + Ba2TiO4	-0.0325	-0.0072	0.0131	-0.0006
904	0.5 Ba5B4(O5F)2 + 5 TiB -> BaTiO3 + 0.5 Ba2TiO4 + 3.5 TiB2 + 0.5 BaF2	-0.1928	-0.0017	0.0433	-0.0006
905	1.225 Ti4H7 + 1.6 BaTi(BO3)2 -> BaTiO3 + 0.3 Ba2Ti13O22 + 1.6 TiB2 + 4.288 H2	-0.2078	0.0043	0.0406	-0.0006
906	4 K2TiO3 + Ba3Sr(CO2)8 -> BaTiO3 + Ba2SrTi3O9 + 8 KCO2	-0.044	-0.0015	0.01	-0.0006
907	5 K2TiOF4 + 4.5 BaLiP -> BaTiO3 + 0.5 KBaPO4 + 9.5 KF + 4.5 LiF + 3 BaF2 + 4 TiP	-0.2138	0.0004	0.0459	-0.0006
908	K6Ti2O7 + 3 BaCO3 -> BaTiO3 + 3 K2CO3 + Ba2TiO4	-0.0277	0.0006	0.0043	-0.0005
909	1.2 Ba2B2O5 + Ti4CN3 -> Ti2CN + 1.2 BaTiO3 + 0.6 Ba2TiO4 + 0.2 TiB2 + 2 BN	-0.0193	-0.0004	0.0034	-0.0005
910	0.5 Ba5B4(O5F)2 + 2.5 Ti3B4 -> BaTiO3 + 0.5 Ba2TiO4 + 6 TiB2 + 0.5 BaF2	-0.1382	-0.0025	0.032	-0.0005
911	1.5 Na4TiP2O9 + 3.5 Ba2Br2O -> Ba5P3BrO12 + BaTiO3 + 0.5 Ba2TiO4 + 6 NaBr	-0.1364	-0.0045	0.0337	-0.0005
912	Na6Ti2O7 + 3 Ba4Na(BO3)3 -> BaTiO3 + 9 BaNaBO3 + Ba2TiO4	-0.0196	0	0.0031	-0.0005
913	1.25 Mg4TiN4 + 3 BaH5ClO3 -> BaTiO3 + 0.25 Ba2TiO4 + 5 MgO + 1.5 BaCl2 + 2.5 N2 + 7.5 H2	-0.3146	-0.0009	0.0697	-0.0005
914	2 Ba3BPO3 + 1.815 Ba2TiS4 -> Ba2B2O5 + 0.03704 BaTiO3 + 0.03704 Ba10P6SO24 + 1.778 TiP + 7.222 BaS	-0.1685	0.006	0.0303	-0.0005
915	1.5 Ba5P9 + 10.17 Mg2TiO4 -> BaTiO3 + 20.33 MgO + 9.167 TiP + 2.167 Ba3(PO4)2	-0.0339	0.0006	0.0058	-0.0005
916	7.333 K3TiCl6 + 3 Ba4B2N4O -> BaTiO3 + 0.1111 TiB2 + 5.778 BN + 22 KCl + 6.222 TiN + 11 BaCl2	-0.4249	0.0008	0.0926	-0.0005
917	1.333 Ba2Li(BO2)5 + 4.167 Ti2H3 -> BaTiO3 + 0.6667 Li2TiO3 + 3.333 TiB2 + 6.25 H2 + 1.667 BaTi2O5	-0.2548	-0.0031	0.0587	-0.0005
918	64 Ti4CN3 + 140.2 Ba4Na(BO3)3 -> NaC64 + BaTiO3 + 210.3 Ba2TiO4 + 192 BN + 44.7 TiB2 + 139.2 BaNaBO3	-0.0221	0	0.0039	-0.0005
919	0.3333 BaTi2O5 + 0.3333 Ba2TiO4 -> BaTiO3	-0.0008	-0.0008	0	-0.0005
920	3 Ba3(BO3)2 + Na6Ti2O7 -> BaTiO3 + 6 BaNaBO3 + Ba2TiO4	-0.0272	-0.0002	0.0053	-0.0005
921	2 Ba2Li(BO2)5 + 0.4386 Ti20H2N17 -> Li2TiO3 + 1.5 BaTiO3 + 7.456 BN + 1.272 TiB2 + 0.4386 H2 + 2.5 BaTi2O5	-0.0763	-0.0008	0.0168	-0.0004
922	4.8 Ba2B2O5 + 3 Ti4CN3 -> Ti4C3N + 4.8 BaTiO3 + 2.4 Ba2TiO4 + 0.8 TiB2 + 8 BN	-0.019	0.0004	0.0029	-0.0004
923	3 BaHCl + 4.25 Mg2TiO4 -> BaTiO3 + 0.25 Ba2Ti13O22 + 1.5 BaCl2 + 8.5 MgO + 1.5 H2	-0.0218	0.0004	0.0035	-0.0004
924	BaNaBO3 + 3 TiB -> BaTiO3 + 2 TiB2 + Na	-0.1648	-0.0006	0.0363	-0.0004
925	1.125 Ti4C3N + 0.3333 Ba5P3O12F -> BaTiO3 + 1.125 Ti2CN + 0.25 Ba2TiO4 + TiP + 0.1667 BaF2 + 2.25 C	-0.0277	0.0009	0.0044	-0.0004
926	0.6667 KLi3TiO4 + 0.8889 BaNa2Mg(PO4)2 -> NaLi2PO4 + 0.2222 BaTiO3 + 0.2222 Na2Ti2O5 + 0.6667 KBaPO4 + 0.8889 MgO + 0.1111 Na3PO4	-0.0271	0.0001	0.0051	-0.0004
927	2.156 Ti3N4 + 1.867 Ba2H2C4O9 -> BaTiO3 + 0.1333 H5C56O + 2.733 BaTi2O5 + 4.311 N2 + 1.533 H2	-0.3539	-0.0012	0.079	-0.0004
928	3 Li2TiO3 + 7 BaCaBO3F -> Ca5B3O9F + BaTiO3 + 2 Ba2TiO4 + 2 BaCaB2O5 + 6 LiF	-0.0087	-0.0014	0.0025	-0.0004
929	1.8 Ba2B2O5 + Ti5CN4 -> Ti2CN + 1.8 BaTiO3 + 0.9 Ba2TiO4 + 0.3 TiB2 + 3 BN	-0.0229	-0.0007	0.005	-0.0004
930	Na6Mg7Ti(SO4)12 + 5 Ba3(BrO)2 -> BaTiO3 + 12 BaSO4 + 6 NaBr + 7 MgO + 2 BaBr2	-0.2	0.0004	0.0432	-0.0004
931	7.143 K + 3.286 BaTi7O14 -> BaTiO3 + 1.143 Ba2Ti13O22 + 3.571 K2Ti2O5	-0.049	0.0001	0.01	-0.0004
932	1.333 KLi3TiO4 + 2.333 BaH5ClO3 -> Li4H3ClO3 + 4.333 H2O + 1.333 KCl + 0.3333 BaTiO3 + Ba2TiO4	-0.0165	0.0003	0.0026	-0.0003
933	Na6Ti2O7 + 3 BaNaPO4 -> BaTiO3 + Ba2TiO4 + 3 Na3PO4	-0.0103	0.0005	0.001	-0.0003
934	0.25 Li4TiO4 + 0.25 Ba5B4O11 -> BaLiBO3 + 0.25 BaTiO3	-0.0315	-0.0034	0.0097	-0.0003
935	0.25 Ti4C3N + 1.004 BaH4O3 -> BaTiO3 + 0.004438 BaCN2 + 0.01331 H5C56O + 0.1206 N2 + 1.976 H2	-0.3614	0.0057	0.0738	-0.0003
936	0.2222 Na6Ti2O7 + 0.3333 Ba5B3ClO9 -> BaNaBO3 + 0.2222 BaTiO3 + 0.3333 NaCl + 0.2222 Ba2TiO4	-0.0094	0.0005	0.0009	-0.0003
937	0.1026 KNa22C2S9ClO42 + 1.103 BaTi2O5 -> Na2Ti2O5 + 0.2051 BaTiO3 + 0.2051 NaCO3 + 0.8974 BaSO4 + 0.02564 Na2S + 0.1026 KCl	-0.0048	0.0001	0.0003	-0.0003
938	5.75 Ti2H3 + 2 BaB4O7 -> BaTiO3 + 0.5 Ba2Ti13O22 + 4 TiB2 + 8.625 H2	-0.2943	0.0037	0.061	-0.0003
939	K2TiO3 + 0.5 Ba5P3O12F -> BaTiO3 + 0.5 KF + 1.5 KBaPO4	-0.0153	0.0002	0.0026	-0.0003
940	1.5 KNaTiO3 + 3.5 BaCaBO3F -> BaCaB2O5 + 0.5 Ca5B3O9F + 0.5 BaTiO3 + Ba2TiO4 + 1.5 KF + 1.5 NaF	-0.0084	-0.0003	0.0016	-0.0003
941	3 BaHBr + 4.25 Mg2TiO4 -> BaTiO3 + 1.5 BaBr2 + 0.25 Ba2Ti13O22 + 8.5 MgO + 1.5 H2	-0.015	0.0001	0.0026	-0.0003
942	0.4545 Ba3Ti3O8 + 0.1818 KNO3 -> BaTiO3 + 0.1818 Ba2TiO4 + 0.09091 K2Ti2O5 + 0.09091 N2	-0.2762	-0.062	0.1228	-0.0003
943	1.41 Ba4TiP4 + 1.603 Ba2H14C4O15 -> BaTiO3 + 2.616 Ba3(PO4)2 + 0.1145 H5C56O + 0.4104 TiP + 10.93 H2	-0.5481	0.0055	0.1157	-0.0003
944	0.5 Na2Ti2O5 + BaHClO -> BaTiO3 + 0.5 H2O + NaCl	-0.0219	0.0003	0.004	-0.0003
945	41.14 Ti4CN3 + 4.429 KBaPO4 -> BaTiO3 + 1.286 KC8 + 1.714 Ba2TiO4 + 1.571 K2Ti2O5 + 4.429 TiP + 30.86 Ti5CN4	-0.0005	-0.0005	0	-0.0003
946	Li4TiO4 + BaH5ClO3 -> BaTiO3 + Li4H3ClO3 + H2O	-0.007	-0.0002	0.0012	-0.0002
947	1.2 Ba2B2O5 + 3 Ti2CN -> Ti4C3N + 1.2 BaTiO3 + 0.6 Ba2TiO4 + 0.2 TiB2 + 2 BN	-0.0081	-0.0001	0.0014	-0.0002
948	Ba3Sr(ClF)4 + 4 KNaTiO3 -> BaTiO3 + Ba2SrTi3O9 + 4 KCl + 4 NaF	-0.0688	-0.0037	0.0185	-0.0002
949	Ba3B6O11F2 + 3 MgTiN2 -> BaTi2O5 + BaTiO3 + 6 BN + 3 MgO + BaF2	-0.1827	-0.009	0.0492	-0.0002
950	0.5 Na2TiO3 + 0.5 BaBr2 -> NaBr + 0.5 BaTiO3	-0.1092	-0.0159	0.0398	-0.0002
951	1.8 LiMgSO4F + 0.8 Ba5(TiN3)2 -> BaTiO3 + 0.6 Ba2TiO4 + 1.8 LiF + 1.8 BaS + 1.8 MgO + 2.4 N2	-0.6635	-0.0093	0.1564	-0.0002
952	3 BaHBr + 4.25 Ca2Ti3O8 -> BaTiO3 + 8.5 CaTiO3 + 0.25 Ba2Ti13O22 + 1.5 BaBr2 + 1.5 H2	-0.0112	0	0.0022	-0.0002
953	1.5 K2Ti2O5 + 3.5 BaCaBO3F -> BaCaB2O5 + 2 BaTiO3 + 0.5 Ca5B3O9F + 3 KF + 0.5 BaTi2O5	-0.0071	-0.0011	0.0024	-0.0002
954	2 KCa4(BO3)3 + 4 BaTi2O5 -> BaTiO3 + 3 BaCaB2O5 + K2Ti2O5 + 5 CaTiO3	-0.0032	0.0001	0.0003	-0.0001
955	K2TiO3 + BaCO3 -> BaTiO3 + K2CO3	-0.0168	-0.0001	0.0035	-0.0001
956	0.3333 Ba3(Br2Cl)2 + KNaTiO3 -> BaTiO3 + 0.3333 KBr + NaBr + 0.6667 KCl	-0.09	-0.007	0.0267	-0.0001
957	3 BaHCl + 4.25 Ca2Ti3O8 -> BaTiO3 + 0.25 Ba2Ti13O22 + 8.5 CaTiO3 + 1.5 BaCl2 + 1.5 H2	-0.0153	0.0004	0.0027	-0.0001
958	0.7692 Ba3B(BrO)3 + 2.385 TiO -> BaTiO3 + 0.07692 Ba2Ti13O22 + 0.3846 TiB2 + 1.154 BaBr2	-0.0741	0.0014	0.0148	-0.0001
959	0.625 Ti3N2 + Ba2Mg(BO3)2 -> BaTiO3 + 0.5 Ba2TiO4 + MgO + 0.375 TiB2 + 1.25 BN	-0.0809	-0.0152	0.0329	-0.0001
960	0.393 Ti4C3N + 1.482 BaH4O3 -> BaTiO3 + 0.1965 BaCN2 + 0.01754 H5C56O + 0.286 BaTi2O5 + 2.921 H2	-0.365	0.0022	0.0786	-0.0001
961	0.6154 Ba2Ca(BO2)6 + 9.923 TiB -> BaTiO3 + 0.1154 Ba2Ti13O22 + 0.6154 CaTiO3 + 6.808 TiB2	-0.2203	0.0032	0.0455	-0.0001
962	20.64 Ti2O + 1.909 Ba4NaB10Cl(O9F)2 -> BaTiO3 + 2.364 Ba2Ti13O22 + 1.909 BaClF + 1.909 NaF + 9.545 TiB2	-0.2861	0.0008	0.0625	-0.0001
963	2 BaB4O7 + 3.833 Ti8C5 -> BaTiO3 + 0.5 Ba2Ti13O22 + 19.17 TiC + 4 TiB2	-0.1945	0.0048	0.0382	-0.0001
964	5 LiTiO2 + BaNaBO3 -> BaTiO3 + 2.5 Li2TiO3 + 0.5 Na2Ti2O5 + 0.5 TiB2	-0.0516	-0.0031	0.0144	-0.0001
965	0.5 Ba2Ca(BO3)2 + Li2TiO3 -> BaTiO3 + 0.5 Li4Ca(BO3)2	-0.0027	-0.0005	0.0009	-0.0001
966	K2TiO3 + 0.3333 Ba10P6SO24 -> BaTiO3 + 2 KBaPO4 + 0.3333 BaS	-0.0193	-0.0001	0.0042	-0.0001
967	0.8 Ba5(TiN3)2 + 3 Na2TiS2O -> BaTiO3 + 3.6 TiN + 3 Na2S + 3 BaS + 0.6 N2	-0.2736	0.0086	0.052	-0.0001
968	0.5981 BaTi2O5 + Na3CaPCO7 -> CaTiO3 + 0.003115 NaC64 + 0.1963 BaTiO3 + 0.4019 BaNaPO4 + 0.5981 Na3PO4 + 0.8006 NaCO3	-0.0067	0.0002	0.0012	-0.0001
969	3.329 MgTi7H16 + 1.757 Ba2B10O17 -> Ba2Ti13O22 + 8.786 TiB2 + 1.514 BaTiO3 + 3.329 MgO + 26.63 H2	-0.2674	0.005	0.0544	-0.0001
970	Ba2B2O5 + 1.667 Ti2CN -> BaTiO3 + 0.5 Ba2TiO4 + 0.1667 TiB2 + 1.667 BN + 1.667 TiC	-0.008	0.0001	0.0015	-0.0001
971	1.5 Li4TiO4 + Ba2Mg(PO4)2 -> BaTiO3 + 0.5 Ba2TiO4 + 2 Li3PO4 + MgO	-0.0223	-0.0016	0.0065	-0.0001
972	2 BaTi2O5 + 2 NaCaBO3 -> BaCaB2O5 + BaTiO3 + Na2Ti2O5 + CaTiO3	-0.0034	0.0002	0.0005	0
973	3 Na8Ti5O14 + 4 Ba4Cl6O -> Ba2TiO4 + 14 BaTiO3 + 24 NaCl	-0.0589	-0.0145	0.0275	0
974	1.25 Ba5(TiN3)2 + 2.25 MgH2SO5 -> BaTiO3 + 1.5 Ba2TiO4 + 2.25 MgO + 2.25 BaS + 3.75 N2 + 2.25 H2	-0.6895	-0.0075	0.1607	0
975	9 Ba5P9 + 39 Na2Ti2O5 -> BaTiO3 + 22 Ba2TiO4 + 26 Na3PO4 + 55 TiP	-0.0289	0.0002	0.0062	0
976	K2TiO3 + BaH4(ClO)2 -> BaTiO3 + 2 H2O + 2 KCl	-0.0833	-0.0107	0.0292	0
977	0.5714 K + 1.095 BaTi2O5 -> BaTiO3 + 0.04762 Ba2Ti13O22 + 0.2857 K2Ti2O5	-0.0021	0.0002	0.0003	0
978	3 Ti4CN3 + 4.8 Ba(BO2)2 -> Ti4C3N + 2.4 BaTiO3 + 0.8 TiB2 + 8 BN + 2.4 BaTi2O5	-0.0293	-0.0005	0.007	0
979	0.2517 Ti4C3N + 1.013 BaH4O3 -> BaTiO3 + 0.006742 Ba2TiO4 + 0.01348 H5C56O + 0.1258 N2 + 1.993 H2	-0.3613	0.0059	0.0744	0
980	2 K3BaPCO7 + 0.5 Ca4Ti3O10 -> BaTiO3 + 2 K3CaPCO7 + 0.5 Ba2TiO4	-0.006	0.0001	0.0013	0
981	Ba2Mg(BO2)6 + 2 LiTi2N3 -> Li2TiO3 + BaTiO3 + MgO + BaTi2O5 + 6 BN	-0.1523	-0.0033	0.0372	0
982	Ba2TiO4 + 2 Ba(CO2)2 -> BaTiO3 + 3 BaCO3 + C	-0.0019	0	0.0005	0
983	5 K2TiOF4 + 4.5 BaNaP -> BaTiO3 + 0.5 KBaPO4 + 9.5 KF + 4.5 NaF + 3 BaF2 + 4 TiP	-0.2158	0.0005	0.0476	0
984	2.8 BaP2 + 0.6 K3Ti8O17 -> BaTiO3 + 1.8 KBaPO4 + 3.8 TiP	-0.0888	-0.0001	0.02	0.0001
985	2 BaNaPO4 + KNaTiO3 -> BaTiO3 + KBaPO4 + Na3PO4	-0.0085	0.0008	0.0012	0.0001
986	Ti4C3N + 0.1481 Ba10P6SO24 -> Ti2CN + 0.8889 BaTiO3 + 0.2222 Ba2TiO4 + 0.8889 TiP + 0.1481 BaS + 2 C	-0.032	0.0016	0.0056	0.0001
987	1.222 Ba3TiS5 + 0.6667 Ba4B2N4O -> TiN + 0.2222 BaTiO3 + 1.333 BN + 6.111 BaS + 0.1667 N2	-0.297	0.0022	0.0639	0.0001
988	3 K3BaPCO7 + Ca3Ti2O7 -> BaTiO3 + 3 K3CaPCO7 + Ba2TiO4	-0.0067	0.0003	0.0013	0.0001
989	K6Ti2O7 + 3 BaS -> Ba2TiO4 + BaTiO3 + 3 K2S	-0.0289	0.0007	0.0058	0.0001
990	Li4TiO4 + BaCaB2O5 -> BaTiO3 + Li4Ca(BO3)2	-0.0055	0.0001	0.0012	0.0001
991	2 K2TiO3 + 3 BaH4O3 -> BaTiO3 + 4 KH3O2 + Ba2TiO4	-0.0151	0.0001	0.0034	0.0001
992	8.727 Ti4CN3 + 1.432 BaNaPO4 -> BaTiO3 + 0.03409 NaC64 + 0.2159 Ba2TiO4 + 0.9659 TiP + 6.545 Ti5CN4 + 0.4659 Na3PO4	-0.0035	0	0.001	0.0001
993	9 TiN + 9 Ba3BPO7 -> BaTiO3 + 9 BN + 7 Ba2TiO4 + TiP + 4 Ba3(PO4)2	-0.0617	-0.0061	0.0201	0.0001
994	2.429 Na4TiO4 + 0.2857 Ba6Mg11F34 -> BaTiO3 + 0.7143 BaTi2O5 + 3.143 MgO + 9.714 NaF	-0.1197	0.0006	0.0263	0.0001
995	Li4TiO4 + BaH5BrO3 -> BaTiO3 + Li4H3BrO3 + H2O	-0.005	0.0002	0.0012	0.0001
996	0.6 Ba3Sr5Ti8O24 -> BaSr3Ti4O12 + 0.8 BaTiO3	-0.003	0.0005	0.0005	0.0002
997	4.25 Li2Ti2O5 + 3 BaHBr -> BaTiO3 + 4.25 Li2TiO3 + 0.25 Ba2Ti13O22 + 1.5 BaBr2 + 1.5 H2	-0.0252	0.0005	0.0055	0.0002
998	KNaTiO3 + 0.6667 Ba3(PO4)2 -> BaTiO3 + KBaPO4 + 0.3333 Na3PO4	-0.0178	0.0003	0.004	0.0002
999	CaSO4 + 4 Ba3Ti3O8 -> CaS + 12 BaTiO3	-0.1993	-0.0658	0.1105	0.0002
1000	1.5 K2TiO3 + 3.5 BaCaBO3F -> BaCaB2O5 + 0.5 BaTiO3 + 0.5 Ca5B3O9F + Ba2TiO4 + 3 KF	-0.0126	0.0002	0.0031	0.0002
1001	2.571 Ba4TiP4 + 7.571 K2NaTiOF5 -> BaTiO3 + 1.143 KBaPO4 + 14 KF + 7.571 NaF + 8.143 BaF2 + 9.143 TiP	-0.1782	0	0.0401	0.0002
1002	0.3333 Na8Ti5O14 + Ba3B(BrO)3 -> BaTiO3 + 0.3333 Ba5B3BrO9 + 2.667 NaBr + 0.3333 BaTi2O5	-0.0494	-0.0046	0.016	0.0002
1003	0.3333 Ba5P9 + 4.333 TiO -> BaTiO3 + 0.3333 Ba2TiO4 + 3 TiP	-0.2695	-0.0135	0.0739	0.0002
1004	1.593 Ti3O + 2.741 BaMgBO3F -> BaTiO3 + 2.741 MgO + 0.1852 Ba2Ti13O22 + 1.37 TiB2 + 1.37 BaF2	-0.1961	0.0008	0.0433	0.0002
1005	0.375 Na4TiO4 + 1.25 BaH4(BrO)2 -> BaH5BrO3 + 0.125 BaTiO3 + 1.5 NaBr + 0.125 BaTi2O5	-0.056	0.0003	0.0126	0.0002
1006	0.5 Li4TiO4 + 0.5 BaNa2Mg(PO4)2 -> NaLi2PO4 + 0.5 BaTiO3 + 0.5 MgO	-0.0232	-0.0009	0.0066	0.0002
1007	0.5 Ba2Ti13O22 + 3.833 Na4TiO4 -> BaTiO3 + 4.667 Na2Ti2O5 + 6 Na	-0.0261	0.0002	0.0062	0.0003
1008	0.6 Ba5P9 + 0.8667 K2Ti6O13 -> BaTiO3 + 1.733 KBaPO4 + 3.667 TiP + 0.2667 BaTi2O5	-0.0888	0.0002	0.0202	0.0003
1009	BaNaBO3 + 0.9375 Ti2O -> BaTiO3 + 0.1875 Na2Ti2O5 + 0.5 TiB2 + 0.625 Na	-0.1851	0.0014	0.0404	0.0003
1010	0.5 BaTi2O5 + 0.5 Ba2Ca(BO3)2 -> BaTiO3 + 0.5 BaCaB2O5	-0.0017	0	0.001	0.0003
1011	1.75 BaO2 + 0.25 Ti10O13 -> BaTiO3 + 0.75 BaTi2O5	-0.8697	-0.0359	0.2298	0.0003
1012	0.75 Ti8C5 + 0.1667 Ba10P6SO24 -> BaTiO3 + 0.25 Ba2TiO4 + TiP + 3.75 TiC + 0.1667 BaS	-0.1961	-0.0115	0.0558	0.0003
1013	0.5 Ca4Ti3O10 + 3 BaCaBO3F -> BaTiO3 + 0.5 Ba2TiO4 + Ca5B3O9F + BaF2	-0.0091	-0.0006	0.0033	0.0003
1014	3 Ti4CN3 + 9.6 BaMgBO3F -> Ti4C3N + 2.4 BaTiO3 + 8 BN + 0.8 TiB2 + 9.6 MgO + 2.4 BaTi2O5 + 4.8 BaF2	-0.0186	0.0003	0.0045	0.0003
1015	25.53 Ba4Na(BO3)3 + 64 Ti2CS -> NaC64 + 11.1 BaTiO3 + 12.27 Na2S + 38.3 TiB2 + 51.73 BaS + 39.3 BaTi2O5	-0.0783	0.0018	0.0162	0.0003
1016	0.25 Ba5B4(O5F)2 + 0.5 Ti3O -> BaTiO3 + 0.5 TiB2 + 0.25 BaF2	-0.2507	0.0007	0.0557	0.0003
1017	256 Ti4CN3 + 21 BaNa2Mg(PO4)2 -> NaC64 + 6.333 BaTiO3 + 21 MgO + 28.33 TiP + 13.67 Na3PO4 + 192 Ti5CN4 + 14.67 BaTi2O5	-0.006	0.0002	0.0018	0.0003
1018	1.764 Na2TiO3 + 1.264 Ba2H2C4O9 -> BaTiO3 + 0.7636 Ba2TiO4 + 0.02727 H5C56O + 3.527 NaCO3 + 1.195 H2	-0.1545	-0.0093	0.0444	0.0003
1019	12 Ti4CN3 + 0.6667 Ba2Mg(PO4)2 -> BaTiO3 + 1.333 TiP + 0.6667 MgO + 9 Ti5CN4 + 0.3333 BaTi2O5 + 3 C	-0.0027	0.0006	0.0008	0.0004
1020	5.276 Ba3BPO7 + 0.3103 Ti20H2N17 -> BaTiO3 + TiP + 4.207 Ba2TiO4 + 5.276 BN + 2.138 Ba3(PO4)2 + 0.3103 H2	-0.0586	-0.0085	0.0223	0.0004
1021	0.5 Ti2S + 3 BaHClO -> BaTiO3 + 0.5 BaS + 1.5 BaCl2 + 1.5 H2	-0.2927	0.0017	0.0642	0.0004
1022	0.5714 BaHBr + 0.8095 BaTi2O5 -> BaTiO3 + 0.04762 Ba2Ti13O22 + 0.2857 BaBr2 + 0.2857 H2	-0.0027	0.0005	0.0009	0.0004
1023	0.8 Ba5(TiN3)2 + 1.8 MgH8(ClO2)2 -> BaTiO3 + 0.6 Ba2TiO4 + 1.8 MgO + 1.8 BaCl2 + 2.4 N2 + 7.2 H2	-0.4518	0.0006	0.1006	0.0004
1024	0.3353 Ti3C2 + 1.012 BaH4O3 -> BaTiO3 + 0.005988 Ba2TiO4 + 0.01198 H5C56O + 1.994 H2	-0.4592	-0.0571	0.16	0.0004
1025	Na6Mg7Ti(SO4)12 + 10 Ba4Cl6O -> BaTiO3 + 12 BaSO4 + 6 NaCl + 7 MgO + 27 BaCl2	-0.0986	0.0037	0.0191	0.0004
1026	2.444 K5Ti3F14 + 3 Ba4B2N4O -> BaTiO3 + 0.1111 TiB2 + 5.778 BN + 6.222 TiN + 12.22 KF + 11 BaF2	-0.3764	0.0018	0.0827	0.0004
1027	21.5 Na8Ti5O14 + 214 BaNa3PCO7 -> BaTiO3 + 106.5 Ba2TiO4 + 0.6667 NaC64 + 171.3 NaCO3 + 214 Na3PO4	-0.0284	0	0.0072	0.0004
1028	Li4TiO4 + BaTi2O5 -> 2 Li2TiO3 + BaTiO3	-0.004	0.0005	0.0013	0.0004
1029	2 BaTi2O5 + 5 BaHClO -> BaH5ClO3 + 4 BaTiO3 + 2 BaCl2	-0.0019	0.0001	0.0012	0.0004
1030	2 BaCN2 + 0.5 Ca4Ti3O10 -> BaTiO3 + 0.5 Ba2TiO4 + 2 CaCN2	-0.0063	0.0001	0.0022	0.0004
1031	0.3333 Ba3Ti3O8 + 0.3333 BaH2Cl2O -> BaTiO3 + 0.3333 BaCl2 + 0.3333 H2	-0.1586	-0.07	0.1061	0.0004
1032	Ba2TiO4 + 2 BaMgBO3F -> BaTiO3 + Ba2B2O5 + 2 MgO + BaF2	-0.0045	0.0003	0.0015	0.0004
1033	Ba3B6O11F2 + 2 LiTi2N3 -> BaTi2O5 + 2 BaTiO3 + 6 BN + 2 LiF	-0.16	-0.007	0.0435	0.0004
1034	4.25 Li2Ti2O5 + 3 BaHCl -> BaTiO3 + 4.25 Li2TiO3 + 0.25 Ba2Ti13O22 + 1.5 BaCl2 + 1.5 H2	-0.0308	0.0001	0.0076	0.0004
1035	0.3333 Ba5B4O11 + 0.3333 Ca2Ti3O8 -> BaTiO3 + 0.6667 BaCaB2O5	-0.0342	-0.0126	0.0211	0.0004
1036	BaTi2O5 + 1.786 KCNO -> BaTiO3 + 0.5 K2Ti2O5 + 0.1429 KC8 + 0.6429 KCO2 + 0.8929 N2	-0.004	0.0005	0.0013	0.0004
1037	3.857 Ti3N2 + BaNa2Mg(PO4)2 -> BaTiO3 + 0.5714 Na2Ti2O5 + 1.714 TiP + 7.714 TiN + 0.2857 Na3PO4 + MgO	-0.1069	0.0054	0.0193	0.0004
1038	Ca3Ti2O7 + 4.5 BaCaBO3F -> BaTiO3 + Ba2TiO4 + 1.5 Ca5B3O9F + 1.5 BaF2	-0.01	0	0.0032	0.0004
1039	2.333 Ca2Ti3O8 + 2 Ba2H2C4O9 -> BaTiO3 + 1.333 CaH2CO4 + 3.333 Ca(CO2)2 + 3 BaTi2O5 + 0.6667 H2	-0.0191	0.0005	0.0047	0.0004
1040	Ti2N + 1.333 BaTi2O5 -> BaTiO3 + 0.1667 Ba2Ti13O22 + 0.5 Ti3N2	-0.0051	0.0009	0.0012	0.0004
1041	96 Ti2CN + 14.17 BaNa2Mg(PO4)2 -> NaC64 + 2.5 BaTiO3 + 32 Ti4CN3 + 5.833 Ba2TiO4 + 13.67 Na2Ti2O5 + 14.17 MgO + 28.33 TiP	-0.0387	0.0009	0.0086	0.0004
1042	0.25 BaTi2O5 + 0.25 Ca4Ti3O10 -> CaTiO3 + 0.25 BaTiO3	-0.0049	0.0004	0.0016	0.0004
1043	1.5 BaO2 + 0.5 Ti4O5 -> BaTiO3 + 0.5 BaTi2O5	-0.9084	-0.0281	0.231	0.0004
1044	3 BaCN2 + Ca3Ti2O7 -> BaTiO3 + Ba2TiO4 + 3 CaCN2	-0.0079	0.0004	0.0024	0.0004
1045	3 Ti4C3N + 1.778 Ba2P2O7 -> Ti4CN3 + 2.667 BaTiO3 + 3.556 TiP + 0.8889 BaTi2O5 + 8 C	-0.0764	0	0.018	0.0004
1046	2.333 Ba2Ca(BO2)6 + 4 LiTi2N3 -> Li4Ca(BO3)2 + 2.667 BaTiO3 + 1.333 CaTiO3 + 2 BaTi2O5 + 12 BN	-0.1205	0.0058	0.0219	0.0004
1047	2.826 Na2TiO3 + 4.652 Ba(CO2)2 -> BaTiO3 + 1.826 Ba2TiO4 + 0.05797 NaC64 + 5.594 NaCO3	-0.143	-0.0056	0.0383	0.0004
1048	3 Na2TiS2O + 1.333 Ba3(BN2)2 -> BaTiO3 + 2.667 BN + 2 TiN + 3 Na2S + 3 BaS + 0.3333 N2	-0.2522	0.0066	0.0505	0.0005
1049	SrTi7N10 + 2.165 Ba2H2C4O9 -> Ba2SrTi3O9 + 0.6598 BaTiO3 + 1.67 BaTi2O5 + 0.1546 H5C56O + 5 N2 + 1.778 H2	-0.3518	-0.0007	0.0799	0.0005
1050	6.6 Ba2B2O5 + 3 Ti5CN4 -> Ti4C3N + 6.6 BaTiO3 + 3.3 Ba2TiO4 + 1.1 TiB2 + 11 BN	-0.0222	0.0007	0.0053	0.0005
1051	1.333 Ba5P3BrO12 + 8 Ti2O -> Ti7P4 + 3 BaTiO3 + 0.6667 BaBr2 + 3 BaTi2O5	-0.2901	-0.0034	0.0689	0.0005
1052	1.5 Ti2H3 + 0.6667 Ba2P2O7 -> BaTiO3 + 1.333 TiP + 2.25 H2 + 0.3333 BaTi2O5	-0.3558	-0.0141	0.0942	0.0005
1053	256 Ti4CN3 + 16.11 BaNa2Mg(PO4)2 -> NaC64 + 16.11 BaTiO3 + 9.778 Na2Ti2O5 + 16.11 MgO + 28.33 TiP + 3.889 Na3PO4 + 192 Ti5CN4	-0.0056	0.0007	0.0017	0.0005
1054	2 BaNaBO3 + 2 Ti2O -> BaTiO3 + BaTi2O5 + TiB2 + 2 Na	-0.186	0.0004	0.0421	0.0005
1055	3.333 Ti2CN + 4 BaMgBO3F -> BaTiO3 + 3.333 BN + 0.3333 TiB2 + 3.333 TiC + 4 MgO + BaTi2O5 + 2 BaF2	-0.0103	-0.0002	0.0036	0.0005
1056	K6Ti2O7 + 0.75 Ba10P6SO24 -> BaTiO3 + 4.5 KBaPO4 + Ba2TiO4 + 0.75 K2S	-0.0265	0.0005	0.0066	0.0005
1057	10 LiTiO2 + 2 BaCaBO3F -> BaTiO3 + 4 Li2TiO3 + 2 LiF + 2 CaTiO3 + BaTi2O5 + TiB2	-0.0472	-0.0051	0.0168	0.0005
1058	1.25 Ba2Ti6O13 + 3.25 TiO -> BaTiO3 + 0.75 Ba2Ti13O22	-0.0135	0.0011	0.0031	0.0005
1059	3.783 Ti2H3 + 1.067 Ba2B5ClO9 -> BaTiO3 + 0.3 Ba2Ti13O22 + 0.5333 BaCl2 + 2.667 TiB2 + 5.675 H2	-0.2593	0.0035	0.0554	0.0006
1060	1.75 BaSr4Ti5O15 -> BaSr7Ti8O24 + 0.75 BaTiO3	-0.0015	0.0008	0.0008	0.0006
1061	8 Ti2O + 1.333 Ba5P3ClO12 -> Ti7P4 + 3 BaTiO3 + 0.6667 BaCl2 + 3 BaTi2O5	-0.2933	-0.0029	0.0694	0.0006
1062	256 Ti4CN3 + 14.17 BaNa2Mg(PO4)2 -> NaC64 + 2.5 BaTiO3 + 5.833 Ba2TiO4 + 13.67 Na2Ti2O5 + 14.17 MgO + 28.33 TiP + 192 Ti5CN4	-0.0054	0.0009	0.0016	0.0006
1063	0.7647 K + 0.6765 Ba2Ti6O13 -> BaTiO3 + 0.1765 Ba2Ti13O22 + 0.3824 K2Ti2O5	-0.0043	0.0001	0.0022	0.0006
1064	Ba2B2O5 + 0.5556 Ti4CN3 -> BaTiO3 + 0.5 Ba2TiO4 + 0.1667 TiB2 + 1.667 BN + 0.5556 TiC	-0.0181	0.0012	0.0041	0.0006
1065	2 Ba2Li(BO2)5 + 5.811 Ti3O -> Li2TiO3 + 2.649 BaTiO3 + 0.6757 Ba2Ti13O22 + 5 TiB2	-0.3176	0.0012	0.0708	0.0006
1066	1.5 Ba4NaB10Cl(O9F)2 + 5 LiTi2N3 -> Li2TiO3 + 3 LiF + 3 BaTiO3 + 15 BN + 1.5 NaCl + 3 BaTi2O5	-0.1559	-0.0038	0.0398	0.0006
1067	1.6 Ba2B10O17 + 23.3 Ti3B4 -> BaTiO3 + 1.1 Ba2Ti13O22 + 54.6 TiB2	-0.1724	0.0025	0.0372	0.0006
1068	2 Ba2Li(BO2)5 + 6.25 Ti5P3 -> Li2TiO3 + 1.5 BaTiO3 + 5 TiB2 + 18.75 TiP + 2.5 BaTi2O5	-0.1137	-0.0019	0.0286	0.0006
1069	2.286 BaNaLi3(BO2)6 + 39.29 TiB -> BaTiO3 + 3.429 Li2TiO3 + 0.6429 Ba2Ti13O22 + 26.5 TiB2 + 2.286 Na	-0.2109	0.0049	0.0435	0.0007
1070	K2TiO3 + BaMgBO3F -> KF + KMgBO3 + BaTiO3	-0.0259	-0.0018	0.009	0.0007
1071	Ba2TiO4 + BaCaB2O5 -> Ba2Ca(BO3)2 + BaTiO3	0.0012	0.0012	0	0.0007
1072	0.45 Ti6P2O + 0.1167 Ba10P6SO24 -> BaTiO3 + 1.6 TiP + 0.1167 BaS + 0.05 BaTi2O5	-0.2296	-0.0302	0.0827	0.0007
1073	1.444 Ti2N + 0.8889 Ba2Ti6O13 -> BaTiO3 + 0.3889 Ba2Ti13O22 + 0.7222 Ti3N2	-0.0066	0.0005	0.0025	0.0007
1074	BaO2 + 0.1667 Ba2Ti13O22 -> 1.167 BaTiO3 + 0.1667 BaTi6O13	-0.5234	-0.0138	0.1317	0.0007
1075	1.111 Ti4CN3 + 2 Ba(BO2)2 -> BaTiO3 + 0.3333 TiB2 + 3.333 BN + 1.111 TiC + BaTi2O5	-0.0288	0.0005	0.0074	0.0007
1076	2.333 BaTi2O5 + 2.333 Sr3Ti2O7 -> BaSr7Ti8O24 + 1.333 BaTiO3	-0.0316	0.0025	0.0061	0.0007
1077	1.091 Ti4C3N + 0.6667 Ba2P2O7 -> BaTiO3 + 1.333 TiP + 0.2727 Ti5CN4 + 0.3333 BaTi2O5 + 3 C	-0.0764	0	0.0185	0.0007
1078	3 Ti2HC + 8 BaTi2O5 -> Ba2Ti13O22 + 6 BaTiO3 + 3 TiC + 1.5 H2	-0.0066	0.0013	0.0017	0.0007
1079	Ti5CN4 + 3.6 BaMgBO3F -> Ti2CN + 0.9 BaTiO3 + 3 BN + 0.3 TiB2 + 3.6 MgO + 0.9 BaTi2O5 + 1.8 BaF2	-0.0215	-0.0006	0.0069	0.0007
1080	1.333 Ba2Li(BO2)5 + 8.333 Ti2C -> BaTiO3 + 8.333 TiC + 0.6667 Li2TiO3 + 3.333 TiB2 + 1.667 BaTi2O5	-0.2345	-0.0036	0.0573	0.0007
1081	3.333 Ti2CN + 2 Ba(BO2)2 -> BaTiO3 + 0.3333 TiB2 + 3.333 BN + 3.333 TiC + BaTi2O5	-0.0154	-0.0005	0.0055	0.0007
1082	2.333 Ti2O3 + 2.333 BaO2 -> BaTiO3 + 0.3333 Ba4Ti11O26	-0.6568	-0.0407	0.1883	0.0007
1083	0.5 Ti4CN3 + 7 BaHClO -> BaTiO3 + Ba2TiO4 + 0.5 BaCN2 + 3.5 BaCl2 + 0.25 N2 + 3.5 H2	-0.1498	-0.0017	0.0366	0.0007
1084	Ti4CN3 + 2.4 BaMgBO3F -> Ti2CN + 0.6 BaTiO3 + 2 BN + 0.2 TiB2 + 2.4 MgO + 0.6 BaTi2O5 + 1.2 BaF2	-0.0189	-0.0003	0.0061	0.0007
1085	0.5 Ba4Cl6O + 1.5 KNaTiO3 -> BaTiO3 + 1.5 NaCl + 0.5 Ba2TiO4 + 1.5 KCl	-0.075	-0.0067	0.0249	0.0007
1086	0.75 Na6Ti2O7 + 0.5 Ba2Ti6O13 -> BaTiO3 + 1.75 Na2Ti2O5 + Na	-0.0147	0.0005	0.0044	0.0007
1087	8 Ba5(TiN3)2 + 9 Na2S2O7 -> BaTiO3 + 15 Ba2TiO4 + 9 Na2S + 9 BaS + 24 N2	-0.8059	-0.0021	0.1828	0.0007
1088	0.5 BaTi2O5 + 1.75 BaCaBO3F -> BaTiO3 + 0.5 BaCaB2O5 + 0.25 Ca5B3O9F + 0.75 BaF2	-0.0019	0.0001	0.002	0.0007
1089	NaMg30TiO32 + BaHClO -> BaTiO3 + 30 MgO + NaCl + 0.5 H2	-0.0257	-0.003	0.0104	0.0007
1090	3 Ti5CN4 + 6.6 Ba(BO2)2 -> Ti4C3N + 3.3 BaTiO3 + 1.1 TiB2 + 11 BN + 3.3 BaTi2O5	-0.0335	-0.0001	0.0092	0.0007
1091	3.75 Ti3N2 + 2 Ba2Ca(BO2)6 -> BaTiO3 + 2 CaTiO3 + 3 BaTi2O5 + 2.25 TiB2 + 7.5 BN	-0.1048	-0.0035	0.0284	0.0008
1092	6.545 TiC + 1.648 BaNa2Mg(PO4)2 -> Na2Ti2O5 + 1.648 BaTiO3 + 0.1023 NaC64 + 0.3977 Na3PO4 + 1.648 MgO + 2.898 TiP	-0.0848	0.0052	0.0154	0.0008
1093	1.3 Li4TiO4 + 0.6 Ba2Ti6O13 -> BaTiO3 + 2.6 Li2TiO3 + 0.1 Ba2Ti13O22	-0.005	0.0002	0.0027	0.0008
1094	1.111 Ti4CN3 + 4 BaMgBO3F -> BaTiO3 + 3.333 BN + 0.3333 TiB2 + 1.111 TiC + 4 MgO + BaTi2O5 + 2 BaF2	-0.018	0.0009	0.0048	0.0008
1095	Ba2TiO4 + Ba(BO2)2 -> BaTiO3 + Ba2B2O5	-0.0066	0.001	0.0023	0.0008
1096	K2TiO3 + 0.25 Ba10P6SO24 -> BaTiO3 + 1.5 KBaPO4 + 0.25 K2S	-0.0192	0.0001	0.006	0.0008
1097	1.857 Ti2HC + 2.286 Ba2Ti6O13 -> Ba2Ti13O22 + 2.571 BaTiO3 + 1.857 TiC + 0.9286 H2	-0.008	0.0008	0.0028	0.0008
1098	0.4945 Ba5P9 + 0.6703 K2Ti6O13 -> BaTiO3 + 1.341 KBaPO4 + 0.04396 Ba3(PO4)2 + 3.022 TiP	-0.089	0	0.0216	0.0008
1099	2.5 NaMg30TiO32 + 0.5 BaH5BrO3 -> Na2Ti2O5 + 0.5 BaTiO3 + 75 MgO + 0.5 NaBr + 1.25 H2	-0.0239	-0.002	0.0091	0.0008
1100	0.5 Na6Ti2O7 + 2 BaH4(BrO)2 -> BaH5BrO3 + 1.5 H2O + BaTiO3 + 3 NaBr	-0.052	0.0003	0.0131	0.0008
1101	1.143 Ba(BO2)2 + 3.071 Ti2C -> BaTiO3 + 0.07143 Ba2Ti13O22 + 3.071 TiC + 1.143 TiB2	-0.2269	0.0035	0.0488	0.0008
1102	2 K3BaPCO7 + Ca2Ti3O8 -> BaTiO3 + BaTi2O5 + 2 K3CaPCO7	-0.0075	0.0008	0.0027	0.0009
1103	3.333 Ti4C3N + 4 BaMgBO3F -> BaTiO3 + 3.333 BN + 0.3333 TiB2 + 10 TiC + 4 MgO + BaTi2O5 + 2 BaF2	-0.0057	0	0.0032	0.0009
1104	6 Ba2Ti6O13 + 13 Ca4Ti3O10 -> Ba2Ti13O22 + 10 BaTiO3 + 52 CaTiO3	-0.0056	0.0002	0.003	0.0009
1105	0.7027 BaHBr + 0.4595 Ba2Ti6O13 -> BaTiO3 + 0.1351 Ba2Ti13O22 + 0.3514 BaBr2 + 0.3514 H2	-0.0045	0.0002	0.0028	0.0009
1106	Ba2Ca(BO3)2 + 2 CaTiO3 -> 2 BaTiO3 + Ca3(BO3)2	0.0011	0.0015	0.0002	0.0009
1107	1.667 BaTi2O5 + 2 TiO -> BaTiO3 + 0.3333 Ba2Ti13O22	-0.0131	0.0021	0.0028	0.0009
1108	0.4444 Ba5P3O12F + 2.667 Ti2O -> BaTiO3 + 0.3333 Ti7P4 + BaTi2O5 + 0.2222 BaF2	-0.2971	-0.0025	0.0705	0.0009
1109	3 Na6Ti2O7 + 4 BaNa2Mg(PO4)2 -> Na2Ti2O5 + 4 BaTiO3 + 8 Na3PO4 + 4 MgO	-0.0221	-0.0001	0.007	0.0009
1110	BaTi2O5 + Ca3Ti2O7 -> BaTiO3 + 3 CaTiO3	-0.0064	0.0007	0.0027	0.0009
1111	BaNaBO3 + 1.5 Ti2C -> BaTiO3 + 1.5 TiC + 0.5 TiB2 + Na	-0.1626	-0.0006	0.0387	0.0009
1112	5.143 Ti4C3N + 4.429 KBaPO4 -> BaTiO3 + 1.286 KC8 + 5.143 Ti2CN + 1.714 Ba2TiO4 + 1.571 K2Ti2O5 + 4.429 TiP	-0.0384	0.0027	0.0079	0.0009
1113	6.5 LiTiO2 + 1.25 Ba2Ti6O13 -> BaTiO3 + 3.25 Li2TiO3 + 0.75 Ba2Ti13O22	-0.0081	0.0003	0.0036	0.0009
1114	Na6Ti2O7 + 1.5 BaNa2Mg(PO4)2 -> BaTiO3 + 3 Na3PO4 + 1.5 MgO + 0.5 BaTi2O5	-0.022	0.0001	0.0068	0.0009
1115	0.25 Ti4CN3 + BaCO3 -> BaTiO3 + 0.375 N2 + 1.25 C	-0.2888	0.0099	0.0563	0.0009
1116	4.5 Ti5P3 + 2 BaLi2Mg(PO4)2 -> BaTiO3 + 2 Li2TiO3 + 2 MgO + 17.5 TiP + BaTi2O5	-0.162	-0.0186	0.0566	0.0009
1117	BaS + K2TiO3 -> K2S + BaTiO3	-0.0138	0.0007	0.0045	0.0009
1118	2 Li5Ti3O8 + 2 BaHBrO -> BaTiO3 + 5 Li2TiO3 + BaBr2 + H2	-0.0639	-0.0117	0.0281	0.001
1119	0.5 Ti3O2 + 4 BaHClO -> BaTiO3 + 0.5 Ba2TiO4 + 2 BaCl2 + 2 H2	-0.2694	-0.0028	0.0648	0.001
1120	0.875 Ti8C5 + 2 Ba2C4O9 -> BaTiO3 + 3 BaTi2O5 + 12.38 C	-0.6301	-0.0627	0.2048	0.001
1121	1.5 Ti2O3 + 1.5 BaO2 -> BaTiO3 + 0.5 BaTi4O9	-0.6563	-0.0403	0.1883	0.001
1122	0.5 Ba5B4(O5F)2 + 0.625 Ti3N2 -> BaTiO3 + 0.375 TiB2 + 0.5 Ba2TiO4 + 1.25 BN + 0.5 BaF2	-0.0891	-0.0189	0.0409	0.001
1123	Ba2TiO4 + Ba2Mg(PO4)2 -> BaTiO3 + MgO + Ba3(PO4)2	-0.0092	0.001	0.0032	0.001
1124	Ba3Sr(CO2)8 + 4 CaTiO3 -> Ba2SrTi3O9 + 4 Ca(CO2)2 + BaTiO3	-0.0251	-0.0007	0.0084	0.001
1125	64 Ti5CN4 + 178.6 Ba4Na(BO3)3 -> NaC64 + BaTiO3 + 267.9 Ba2TiO4 + 256 BN + 51.1 TiB2 + 177.6 BaNaBO3	-0.0237	0.0005	0.007	0.001
1126	0.75 Ba3P4 + 3.167 Mg2TiO4 -> BaTiO3 + 6.333 MgO + 2.167 TiP + 0.4167 Ba3(PO4)2	-0.0318	0.0021	0.0072	0.001
1127	0.4 Ti4C3N + 1.5 Ba3CCl4O3 -> BaTiO3 + 0.2 BaCN2 + 3 BaCl2 + 0.3 BaTi2O5 + 2.5 C	-0.231	0.0029	0.0506	0.001
1128	3 Ti5CN4 + 13.2 BaMgBO3F -> Ti4C3N + 3.3 BaTiO3 + 11 BN + 1.1 TiB2 + 13.2 MgO + 3.3 BaTi2O5 + 6.6 BaF2	-0.0209	0.0006	0.0063	0.001
1129	0.1667 Ba2Ti6O13 + 0.3611 Ba2TiO4 -> BaTiO3 + 0.02778 Ba2Ti13O22	-0.0023	0.0003	0.0024	0.001
1130	1.125 Ti2H3 + 0.5 Ba3(PO4)2 -> BaTiO3 + 0.25 Ba2TiO4 + TiP + 1.687 H2	-0.3023	-0.0059	0.0753	0.001
1131	3 BaTi2O5 + 1.8 K2P3 -> BaTiO3 + 2 KBaPO4 + 0.8 K2Ti2O5 + 3.4 TiP	-0.0211	0.0022	0.0048	0.001
1132	1.125 Ti3P + 0.5 Ba3(PO4)2 -> BaTiO3 + 0.25 Ba2TiO4 + 2.125 TiP	-0.2925	-0.0219	0.0892	0.001
1133	1.095 BaHCl + 0.8095 Na2Ti2O5 -> BaTiO3 + 0.04762 Ba2Ti13O22 + 1.095 NaCl + 0.5476 H2 + 0.5238 Na	-0.034	0.0029	0.0069	0.001
1134	1.364 BaCa(CO3)2 + 0.7273 Ti4C3N -> CaTiO3 + 0.8182 BaTiO3 + 0.5455 BaTi2O5 + 0.3636 CaCN2 + 4.545 C	-0.4123	-0.008	0.1019	0.001
1135	3 TiH2 + 0.6667 Ba2P2O7 -> BaTiO3 + 1.333 TiP + 3 H2 + 0.3333 BaTi2O5	-0.3312	-0.0157	0.0917	0.0011
1136	0.5 Ti4CN3 + 3.5 Ba(HO)2 -> BaTiO3 + 0.5 BaCN2 + Ba2TiO4 + 0.25 N2 + 3.5 H2	-0.287	0.0007	0.0654	0.0011
1137	4 LiTiO2 + 1.667 BaTi2O5 -> BaTiO3 + 2 Li2TiO3 + 0.3333 Ba2Ti13O22	-0.0074	0.0006	0.0035	0.0011
1138	5 Ti2HC + Ba5B4O11 -> BaTiO3 + 2 Ba2TiO4 + 5 TiC + 2 TiB2 + 2.5 H2	-0.1395	-0.0017	0.0352	0.0011
1139	Na6Ti2O7 + Ba3(PO4)2 -> BaTiO3 + Ba2TiO4 + 2 Na3PO4	-0.0181	0.0002	0.0064	0.0011
1140	2.5 NaMg30TiO32 + 0.5 BaH5ClO3 -> Na2Ti2O5 + 0.5 BaTiO3 + 75 MgO + 0.5 NaCl + 1.25 H2	-0.024	-0.0016	0.0095	0.0011
1141	2.25 TiH2 + 0.5 Ba3(PO4)2 -> BaTiO3 + 0.25 Ba2TiO4 + TiP + 2.25 H2	-0.2841	-0.0079	0.0735	0.0011
1142	1.5 K2TiO3 + Ba5P3O13 -> BaTiO3 + 3 KBaPO4 + 0.5 Ba2TiO4 + 0.25 O2	-0.0529	-0.0033	0.0176	0.0011
1143	85.33 Ti2CN + 16.11 BaNa2Mg(PO4)2 -> NaC64 + 16.11 BaTiO3 + 9.778 Na2Ti2O5 + 16.11 MgO + 28.33 TiP + 3.889 Na3PO4 + 21.33 Ti5CN4	-0.0388	0.0008	0.0104	0.0011
1144	Ba4Na(BO3)3 + 4 Ti2C -> BaTiO3 + 1.5 Ba2TiO4 + 4 TiC + 1.5 TiB2 + Na	-0.1784	0	0.0422	0.0012
1145	0.5685 Ti5CN4 + 1.921 BaH2(CO2)2 -> BaTiO3 + 0.07877 H5C56O + 0.9212 BaTi2O5 + 1.137 N2 + 1.724 H2	-0.3458	-0.0024	0.0818	0.0012
1146	14 Ba2N + 3 Ba6Ti5S15O -> BaTiO3 + 14 TiN + 45 BaS	-0.6656	0.0035	0.1471	0.0012
1147	K6Ti2O7 + Ba10P6SO24 -> BaTiO3 + 6 KBaPO4 + Ba2TiO4 + BaS	-0.0252	0.0017	0.0065	0.0012
1148	K2TiO3 + BaTi2O5 -> BaTiO3 + K2Ti2O5	-0.0079	0.0015	0.0029	0.0012
1149	SrCa3Ti4O12 + 3 K3BaPCO7 -> BaTiO3 + Ba2SrTi3O9 + 3 K3CaPCO7	-0.0055	-0.0001	0.0039	0.0012
1150	0.8889 Ba2Ti6O13 + 0.2407 Ti8C5 -> BaTiO3 + 0.3889 Ba2Ti13O22 + 1.204 TiC	-0.0124	0.0016	0.0038	0.0012
1151	2.4 KLi3TiO4 + 2.6 BaH4(BrO)2 -> BaH5BrO3 + 1.8 Li4H3BrO3 + 0.8 BaTiO3 + 2.4 KBr + 0.8 BaTi2O5	-0.0448	0	0.0126	0.0012
1152	0.3333 K6Ti2O7 + BaMgBO3F -> KF + KMgBO3 + 0.3333 BaTiO3 + 0.3333 Ba2TiO4	-0.0357	0.0001	0.0105	0.0012
1153	4.625 Ti4H7 + BaNa5Ca7P6(O8F)3 -> BaTiO3 + 7 CaTiO3 + 1.5 Ti7P4 + 3 NaF + 16.19 H2 + 2 Na	-0.2443	0.0054	0.0516	0.0012
1154	3 K2NaTiOF5 + 0.5333 Ba8B5N10F -> BaTiO3 + 2.667 BN + 6 KF + 3 NaF + 2 TiN + 3.267 BaF2 + 0.3333 N2	-0.2336	0.0046	0.0501	0.0012
1155	5 MgTiN2 + Ba4NaB10Cl(O9F)2 -> BaTiO3 + NaF + 5 MgO + BaClF + 10 BN + 2 BaTi2O5	-0.1817	-0.0027	0.0458	0.0012
1156	K2TiO3 + BaH2Cl2O -> BaTiO3 + H2O + 2 KCl	-0.1009	-0.0058	0.031	0.0012
1157	1.4 Ba3Sr5Ti8O24 -> BaSr7Ti8O24 + 3.2 BaTiO3	-0.0019	0.0016	0.0016	0.0012
1158	2.25 Ti7P4 + 1.75 BaNa2Mg(PO4)2 -> Na2Ti2O5 + 1.75 BaTiO3 + 0.5 Na3PO4 + 1.75 MgO + 12 TiP	-0.1403	0.009	0.025	0.0013
1159	1.6 Ba2B10O17 + 46.6 TiB -> BaTiO3 + 1.1 Ba2Ti13O22 + 31.3 TiB2	-0.2642	0.0021	0.0594	0.0013
1160	25.22 Ti2C + 3.556 Ba2B5ClO9 -> Ba2Ti13O22 + 3.333 BaTiO3 + 8.889 TiB2 + 25.22 TiC + 1.778 BaCl2	-0.2368	0.0041	0.0513	0.0013
1161	0.75 Ca4Ti3O10 + 0.25 Ba2TiO4 -> Ca3Ti2O7 + 0.5 BaTiO3	0.0023	0.0023	0	0.0013
1162	2 K2Ti2O5 + 5 BaHBrO -> BaH5BrO3 + 4 KBr + 4 BaTiO3	-0.0388	0.003	0.0085	0.0013
1163	2.333 Sr4Ti3O10 + 2.333 BaTi2O5 -> BaTiO3 + 1.333 BaSr7Ti8O24	-0.0297	0.0013	0.0081	0.0013
1164	1.047 Ti4C3N + 15.79 BaHBrO -> BaTiO3 + 0.5234 BaCN2 + 3.187 Ba2TiO4 + 0.04673 H5C56O + 7.897 BaBr2 + 7.78 H2	-0.1449	0.0099	0.0251	0.0013
1165	0.5 Na4TiO4 + 1.5 BaH4(BrO)2 -> BaH5BrO3 + 0.5 H2O + 0.5 BaTiO3 + 2 NaBr	-0.0561	0.0002	0.0151	0.0013
1166	2 BaCN2 + Ca2Ti3O8 -> BaTiO3 + BaTi2O5 + 2 CaCN2	-0.0091	0.0007	0.0042	0.0013
1167	2 Ba2Li(BO2)5 + 12.5 Ti4P3 -> Li2TiO3 + 1.5 BaTiO3 + 5 TiB2 + 37.5 TiP + 2.5 BaTi2O5	-0.0791	-0.0004	0.0209	0.0013
1168	0.5 Ba5B4(O5F)2 + 2.5 Ti2C -> BaTiO3 + 0.5 Ba2TiO4 + 2.5 TiC + TiB2 + 0.5 BaF2	-0.1945	-0.0018	0.048	0.0013
1169	2.333 BaSr3Ti4O12 -> BaSr7Ti8O24 + 1.333 BaTiO3	0.0013	0.0013	0.0013	0.0013
1170	2 BaTi2O5 + 3 KLi2(HO)3 -> KH3O2 + 2 BaTiO3 + 2 KLi3TiO4 + 3 H2O	-0.0096	0.0011	0.0039	0.0013
1171	3 Ti2CN + 2.4 BaMgBO3F -> Ti4C3N + 0.6 BaTiO3 + 2 BN + 0.2 TiB2 + 2.4 MgO + 0.6 BaTi2O5 + 1.2 BaF2	-0.0101	0.0002	0.0049	0.0013
1172	6 Ba2Ti6O13 + 13 Ca3Ti2O7 -> Ba2Ti13O22 + 10 BaTiO3 + 39 CaTiO3	-0.0071	0.0004	0.0041	0.0013
1173	Ba5B4O11 + 5 TiH2 -> BaTiO3 + 2 Ba2TiO4 + 2 TiB2 + 5 H2	-0.1994	-0.0009	0.0481	0.0013
1174	Ti3O4 + 4 BaHClO -> BaTiO3 + 2 BaCl2 + BaTi2O5 + 2 H2	-0.2317	-0.0379	0.0924	0.0013
1175	0.25 Na6Ti2O7 + BaTi2O5 -> BaTiO3 + 0.75 Na2Ti2O5	-0.0078	0.0018	0.0029	0.0013
1176	0.1667 Ba2Ti13O22 + 2.167 BaTi2O5 -> Ba2Ti6O13 + 0.5 BaTiO3	0.0024	0.0024	0	0.0013
1177	2 BaLiBO3 + 6.2 TiO -> Li2TiO3 + 1.6 BaTiO3 + 0.2 Ba2Ti13O22 + TiB2	-0.1092	0.0057	0.0216	0.0014
1178	KLi3TiO4 + Ba2P2O7 -> BaTiO3 + Li3PO4 + KBaPO4	-0.0528	0	0.0148	0.0014
1179	0.1806 Ti4H7 + 0.8889 Ba2Ti6O13 -> BaTiO3 + 0.3889 Ba2Ti13O22 + 0.6319 H2	-0.0141	0.0021	0.0042	0.0014
1180	4 Ba2TiO4 + Na3Sr(BO2)5 -> Ba2SrTi3O9 + BaTiO3 + Ba2B2O5 + 3 BaNaBO3	-0.013	0.0011	0.005	0.0014
1181	0.4 Ba3P4 + 0.3333 Ba2Ti13O22 -> BaTiO3 + 1.6 TiP + 0.8667 BaTi2O5	-0.0995	0	0.0253	0.0014
1182	4.5 Ti3N2 + BaLi2Mg(PO4)2 -> Li2TiO3 + 0.5 BaTiO3 + 2 TiP + 9 TiN + MgO + 0.5 BaTi2O5	-0.1225	-0.0103	0.0407	0.0014
1183	3.071 Ti2C + 2.286 BaMgBO3F -> BaTiO3 + 0.07143 Ba2Ti13O22 + 2.286 MgO + 3.071 TiC + 1.143 TiB2 + 1.143 BaF2	-0.155	0.0005	0.0371	0.0014
1184	Ti5CN4 + 1.8 Ba(BO2)2 -> Ti2CN + 0.9 BaTiO3 + 0.3 TiB2 + 3 BN + 0.9 BaTi2O5	-0.0334	0.0001	0.0105	0.0014
1185	0.6667 MgTi7H16 + 0.5556 Ba5P3O12F -> BaTiO3 + 0.75 Ba2TiO4 + 0.4167 Ti7P4 + 0.6667 MgO + 0.2778 BaF2 + 5.333 H2	-0.2316	0.006	0.0487	0.0014
1186	0.3333 Na8Ti5O14 + 1.333 BaBrCl -> BaTiO3 + 0.3333 BaTi2O5 + 1.333 NaBr + 1.333 NaCl	-0.0646	-0.0051	0.0227	0.0015
1187	0.8333 Ti5CN4 + 2 Ba(BO2)2 -> BaTiO3 + 0.3333 TiB2 + 3.333 BN + 0.8333 TiC + BaTi2O5	-0.0329	0.0006	0.0099	0.0015
1188	3 Ba5P4 + 11 K2TiOF4 -> BaTiO3 + 20 KF + 2 KBaPO4 + 12 BaF2 + 10 TiP	-0.2193	0.0003	0.0517	0.0015
1189	0.375 O2 + 0.75 Ba4Ti12O27 -> BaTiO3 + 2 BaTi4O9	-0.0698	0.0084	0.0104	0.0015
1190	SrCa3Ti4O12 + 3 BaCN2 -> BaTiO3 + Ba2SrTi3O9 + 3 CaCN2	-0.0054	-0.0001	0.0046	0.0015
1191	Ba2Ca(BO3)2 + 0.2 K6Ti2S6O -> BaCaB2O5 + 0.6 K2S + 0.4 BaTiO3 + 0.6 BaS	-0.0196	0.0031	0.0045	0.0015
1192	Sr3Ti2O7 + BaTi2O5 -> 0.25 BaTiO3 + 0.75 BaSr4Ti5O15	-0.0302	0.0039	0.0061	0.0015
1193	1.333 BaTi2O5 + 0.1667 Ti8C5 -> BaTiO3 + 0.1667 Ba2Ti13O22 + 0.8333 TiC	-0.0118	0.0027	0.0033	0.0015
1194	MgTiN2 + 0.5 BaTi2O5 -> MgO + 0.5 BaTiO3 + 1.5 TiN + 0.25 N2	-0.0106	0.0018	0.0039	0.0015
1195	0.5 K2TiO3 + 0.5 BaSr2(PO4)2 -> KSrPO4 + 0.5 BaTiO3	-0.0354	0.0035	0.0078	0.0015
1196	Ba5B4O11 + 5 Ti -> BaTiO3 + 2 Ba2TiO4 + 2 TiB2	-0.3298	0.0026	0.0741	0.0015
1197	Ba2B2O5 + 0.4167 Ti5CN4 -> BaTiO3 + 0.5 Ba2TiO4 + 0.1667 TiB2 + 1.667 BN + 0.4167 TiC	-0.0214	0.0015	0.0066	0.0015
1198	Ca2Ti3O8 + 3 BaCaBO3F -> BaTiO3 + Ca5B3O9F + BaF2 + BaTi2O5	-0.0104	0.0001	0.0056	0.0016
1199	2 Li5Ti3O8 + 2 BaHClO -> BaTiO3 + 5 Li2TiO3 + BaCl2 + H2	-0.0755	-0.015	0.0353	0.0016
1200	0.2222 Ba10P6SO24 + 2.667 Ti2O -> BaTiO3 + 0.3333 Ti7P4 + 0.2222 BaS + BaTi2O5	-0.3058	-0.0013	0.0728	0.0016
1201	Ba3(Br2Cl)2 + Na6Ti2O7 -> BaTiO3 + Ba2TiO4 + 4 NaBr + 2 NaCl	-0.0902	-0.0028	0.0263	0.0016
1202	3.5 Ba5(TiN3)2 + 3 Ba2C4O9 -> BaTiO3 + 10.5 BaCN2 + 6 Ba2TiO4 + 1.5 C	-0.5542	-0.0002	0.1269	0.0016
1203	0.8333 Ti5CN4 + 4 BaMgBO3F -> BaTiO3 + 3.333 BN + 0.3333 TiB2 + 0.8333 TiC + 4 MgO + BaTi2O5 + 2 BaF2	-0.0203	0.0012	0.0068	0.0016
1204	Ba2TiO4 + 2 Li2TiO3 -> Li4TiO4 + 2 BaTiO3	0.0029	0.0029	0	0.0016
1205	K2Ti2O5 + 3.5 BaCaBO3F -> BaCaB2O5 + 2 BaTiO3 + 0.5 Ca5B3O9F + 2 KF + 0.5 BaF2	-0.006	0.0011	0.0038	0.0016
1206	3 BaP2 + 3 Na2Ti2O5 -> BaTiO3 + Ba2TiO4 + 2 Na3PO4 + 4 TiP	-0.0269	0.0023	0.0074	0.0017
1207	0.6667 MgTi7H16 + 0.5556 Ba5P3ClO12 -> BaTiO3 + 0.2778 BaCl2 + 0.75 Ba2TiO4 + 0.6667 MgO + 0.4167 Ti7P4 + 5.333 H2	-0.2287	0.0055	0.049	0.0017
1208	0.04762 Ba2Ti13O22 + 0.2381 Ti2O -> TiO + 0.09524 BaTiO3	-0.0103	0.0036	0.0023	0.0017
1209	Ti4C3N + 0.4444 Ba3(PO4)2 -> Ti2CN + 0.8889 BaTiO3 + 0.2222 Ba2TiO4 + 0.8889 TiP + 2 C	-0.0447	0.0038	0.0098	0.0017
1210	3.783 Ti2H3 + 1.067 Ba2B5BrO9 -> BaTiO3 + 0.3 Ba2Ti13O22 + 0.5333 BaBr2 + 2.667 TiB2 + 5.675 H2	-0.2617	0.0036	0.0583	0.0017
1211	BaNaBO3 + CaTiO3 -> BaTiO3 + NaCaBO3	-0.0072	0.0022	0.0032	0.0017
1212	3 Ba2SrTi3O9 -> BaSr3Ti4O12 + 5 BaTiO3	0.0017	0.0017	0.0017	0.0017
1213	6.667 Ba2BN2Cl + 3 K6Ti2S6O -> BaTiO3 + 5.667 K2S + 6.667 BN + 5 TiN + 6.667 KCl + 12.33 BaS + 0.8333 N2	-0.2159	0.0034	0.0484	0.0017
1214	0.1667 Ba10P6SO24 + 1.5 Ti2O -> BaTiO3 + TiP + 0.1667 BaS + 0.5 BaTi2O5	-0.3045	0.0013	0.0701	0.0017
1215	0.5 K2Ti2O5 + 1.25 BaHClO -> BaTiO3 + 0.25 BaH5ClO3 + KCl	-0.0553	0.0036	0.0125	0.0017
1216	7.333 Na3TiCl6 + 3 Ba4B2N4O -> BaTiO3 + 5.778 BN + 22 NaCl + 0.1111 TiB2 + 6.222 TiN + 11 BaCl2	-0.4353	0.0006	0.0999	0.0017
1217	CaTiO3 + 0.04762 BaSr7Ti8O24 -> 0.3333 SrCa3Ti4O12 + 0.04762 BaTiO3	0.0032	0.0032	0	0.0017
1218	0.6667 SrCa3Ti4O12 + 3 BaCaBO3F -> Ca5B3O9F + 0.6667 BaTiO3 + 0.6667 Ba2SrTi3O9 + BaF2	-0.0081	-0.0005	0.0062	0.0017
1219	3 BaTi(BO3)2 + 7 Ti2O -> BaTiO3 + Ba2Ti13O22 + 3 TiB2	-0.2454	0.0012	0.0572	0.0017
1220	12 Ti4CN3 + 0.6667 Ba2P2O7 -> BaTiO3 + 1.333 TiP + 9 Ti5CN4 + 0.3333 BaTi2O5 + 3 C	-0.0054	0.0024	0.0027	0.0017
1221	0.5 K2Ti2O5 + BaH4O3 -> BaTiO3 + KH3O2 + 0.5 H2O	-0.0088	0.0012	0.0047	0.0018
1222	13.2 BaHCl + 3.4 MgTi11O20 -> BaTiO3 + 2.8 Ba2Ti13O22 + 6.6 BaCl2 + 3.4 MgO + 6.6 H2	-0.0821	0.0005	0.0217	0.0018
1223	KNaTiO3 + Ba3(PO4)2 -> BaTiO3 + BaNaPO4 + KBaPO4	-0.0161	0.002	0.0055	0.0018
1224	6.4 Ba2Li(BO2)5 + 14.33 Ti8C5 -> Ba2Ti13O22 + 10.8 BaTiO3 + 71.67 TiC + 3.2 Li2TiO3 + 16 TiB2	-0.1714	0.0046	0.0375	0.0018
1225	Sr2TiO4 + 0.1429 BaSr7Ti8O24 -> Sr3Ti2O7 + 0.1429 BaTiO3	0.0032	0.0032	0	0.0018
1226	0.2564 Ba5B3ClO9 + 2.385 TiO -> BaTiO3 + 0.07692 Ba2Ti13O22 + 0.3846 TiB2 + 0.1282 BaCl2	-0.1122	0.006	0.0229	0.0018
1227	2 BaB4O7 + 11.5 TiH2 -> BaTiO3 + 0.5 Ba2Ti13O22 + 4 TiB2 + 11.5 H2	-0.274	0.0039	0.061	0.0018
1228	0.5 Ba2Ti13O22 + 3.833 Na8Ti5O14 -> BaTiO3 + 12.33 Na2Ti2O5 + 6 Na	-0.0154	0	0.0075	0.0018
1229	2 BaO2 + Ti3O4 -> BaTiO3 + BaTi2O5	-0.8455	-0.0415	0.2334	0.0018
1230	Ba2SrTi3O9 + 3 CaTiO3 -> SrCa3Ti4O12 + 2 BaTiO3	0.0033	0.0033	0	0.0018
1231	4.222 K + 2.556 BaTi6O12 -> BaTiO3 + 0.7778 Ba2Ti13O22 + 2.111 K2Ti2O5	-0.0426	0.0001	0.0134	0.0018
1232	Ba2TiO4 + 0.6687 Ba2H2C4O9 -> BaTiO3 + 2.337 BaCO3 + 0.006024 H5C56O + 0.6536 H2	-0.0151	0.0019	0.0055	0.0018
1233	1.5 Na8Ti5O14 + 2 Ba(PN2)2 -> BaTiO3 + 0.5 Ba2TiO4 + 6 TiN + 4 Na3PO4 + N2	-0.0359	0.0016	0.0105	0.0019
1234	2 Ba2Li(BO2)5 + 13.44 Ti3B4 -> Li2TiO3 + 3.375 BaTiO3 + 0.3125 Ba2Ti13O22 + 31.88 TiB2	-0.1507	0.0038	0.0339	0.0019
1235	2.5 Ti2H3 + 2 KBaPO4 -> BaTiO3 + 2 KH + 2 TiP + 2.75 H2 + BaTi2O5	-0.3009	-0.0053	0.0763	0.0019
1236	2 Ba(BO2)2 + 3.333 Ti4C3N -> BaTiO3 + 0.3333 TiB2 + 3.333 BN + 10 TiC + BaTi2O5	-0.0075	0.0009	0.0049	0.0019
1237	CaTiO3 + 0.1111 BaSr3Ti4O12 -> 0.3333 SrCa3Ti4O12 + 0.1111 BaTiO3	0.0034	0.0034	0	0.0019
1238	7 Ti2O3 + 7 BaO2 -> Ba2Ti9O20 + 5 BaTiO3	-0.6546	-0.0386	0.1883	0.0019
1239	20 BaHCl + 4.25 MgTi14O25 -> BaTiO3 + 4.5 Ba2Ti13O22 + 10 BaCl2 + 4.25 MgO + 10 H2	-0.0871	0.0003	0.0232	0.0019
1240	0.3333 BaTi2O5 + 0.3333 Ba4Br6O -> BaBr2 + 0.6667 BaTiO3	-0.005	0.0013	0.004	0.0019
1241	1.536 Ti2H3 + 1.143 Ba(BO2)2 -> BaTiO3 + 0.07143 Ba2Ti13O22 + 1.143 TiB2 + 2.304 H2	-0.2476	0.003	0.0562	0.0019
1242	Ba2Ti6O13 + 5 BaTi7O14 -> BaTiO3 + 2 Ba3Ti20O40	0.0019	0.0029	0.001	0.0019
1243	Ti8N5 + 1.333 BaTi2O5 -> BaTiO3 + 0.1667 Ba2Ti13O22 + 2.5 Ti3N2	-0.0052	0.0005	0.005	0.0019
1244	1.067 Ba2B5BrO9 + 7.567 Ti2C -> BaTiO3 + 0.3 Ba2Ti13O22 + 2.667 TiB2 + 7.567 TiC + 0.5333 BaBr2	-0.239	0.0042	0.0532	0.0019
1245	Ti4CN3 + 1.2 Ba(BO2)2 -> Ti2CN + 0.6 BaTiO3 + 0.2 TiB2 + 2 BN + 0.6 BaTi2O5	-0.0284	0.0009	0.0098	0.0019
1246	0.5 Na8Ti5O14 + 4 BaHClO -> BaTiO3 + 2 H2O + 1.5 Ba2TiO4 + 4 NaCl	-0.0324	-0.0009	0.0125	0.0019
1247	9.167 NaP + BaTi8O16 -> BaTiO3 + 0.3333 Na2Ti2O5 + 2.833 Na3PO4 + 6.333 TiP	-0.083	0	0.0228	0.0019
1248	0.25 Na8Ti5O14 + 2 BaHBrO -> H2O + 0.5 BaTiO3 + 0.75 Ba2TiO4 + 2 NaBr	-0.0222	-0.0009	0.0102	0.002
1249	2 BaHCl + CaTi2(HO3)2 -> BaTiO3 + CaTiO3 + BaCl2 + 2 H2	-0.1817	-0.0096	0.0544	0.002
1250	1.037 BaCa(CO3)2 + 1.028 Ti2H3 -> BaTiO3 + 0.01852 Ba2TiO4 + 1.037 CaTiO3 + 0.03704 H5C56O + 1.449 H2	-0.6353	-0.0542	0.1997	0.002
1251	0.125 Ti4H7 + 1.333 BaTi2O5 -> BaTiO3 + 0.1667 Ba2Ti13O22 + 0.4375 H2	-0.0138	0.0035	0.004	0.002
1252	Na2Ti2O5 + 2 Ba4Na(BO3)3 -> Ba2B2O5 + 2 BaTiO3 + 4 BaNaBO3	-0.0125	0	0.0072	0.002
1253	K8Ti5P2(O4F11)2 + 13 BaC6 -> BaTiO3 + BaTi2O5 + 8 KC8 + 2 TiP + 11 BaF2 + 14 C	-0.2078	0.0022	0.0484	0.002
1254	0.5 Ba2TiO4 + 0.5 BaNa2Mg(PO4)2 -> BaNaPO4 + 0.5 BaTiO3 + 0.5 MgO	-0.0135	0.0015	0.006	0.002
1255	2 LiTiO2 + 0.15 Ba5B3BrO9 -> Li2TiO3 + 0.4 BaTiO3 + 0.05 Ba3B(BrO)3 + 0.2 TiB2 + 0.2 BaTi2O5	-0.0479	0.0007	0.0144	0.002
1256	Na4TiO4 + BaNa2Mg(PO4)2 -> BaTiO3 + 2 Na3PO4 + MgO	-0.0268	0.0004	0.0101	0.002
1257	27 TiO + 2.5 Ba4Ti13O30 -> BaTiO3 + 4.5 Ba2Ti13O22	-0.0457	0	0.0146	0.002
1258	0.5 K6Ti2S6O + 8.75 BaCaBO3F -> BaTiO3 + 3 KF + 2.5 BaCaB2O5 + 1.25 Ca5B3O9F + 3 BaS + 2.25 BaF2	-0.014	0.0025	0.0051	0.002
1259	1.333 Ba2Li(BO2)5 + 8.333 TiH2 -> BaTiO3 + 0.6667 Li2TiO3 + 3.333 TiB2 + 8.333 H2 + 1.667 BaTi2O5	-0.2406	-0.0034	0.0614	0.002
1260	23 BaHBr + 17 Na2Ti2O5 -> Ba2Ti13O22 + 21 BaTiO3 + 23 NaBr + 11.5 H2 + 11 Na	-0.041	0.0038	0.0099	0.002
1261	1.6 MgTi7H16 + 0.6667 Ba10P6SO24 -> Ti7P4 + 2.4 BaTiO3 + 1.8 Ba2TiO4 + 1.6 MgO + 0.6667 BaS + 12.8 H2	-0.2378	0.0072	0.0503	0.0021
1262	Li2TiO3 + Ba4Na(BO3)3 -> BaTiO3 + BaNaBO3 + 2 BaLiBO3	-0.0216	0.0008	0.0086	0.0021
1263	1.125 O2 + 2.25 Ba2Ti6O13 -> Ba2Ti11O24 + 2.5 BaTiO3	-0.1232	0.0319	0	0.0021
1264	4 Ti2HC + Ba4Na(BO3)3 -> BaTiO3 + 1.5 Ba2TiO4 + 4 TiC + 1.5 TiB2 + 2 H2 + Na	-0.1272	0.0006	0.0322	0.0021
1265	Ba2TiO4 + 0.5 Mg3C2O7 -> BaTiO3 + BaCO3 + 1.5 MgO	-0.0135	0.0026	0.0051	0.0021
1266	2 Ca2Ti3O8 + 5 BaHClO -> BaH5ClO3 + 2 BaTiO3 + 4 CaTiO3 + 2 BaCl2	-0.0077	0.0012	0.0052	0.0021
1267	Ba2TiO4 + 2 K2H3CO4F -> BaTiO3 + K4H6C2O9 + BaF2	-0.0219	0.0018	0.0078	0.0021
1268	Ba2TiO4 + 2 KHS -> BaTiO3 + 0.25 BaSO4 + K2S + 0.75 BaS + H2	-0.0135	0.0026	0.0051	0.0021
1269	2.862 TiN + 1.931 BaH2(CO2)2 -> BaTiO3 + 0.06897 H5C56O + 0.931 BaTi2O5 + 1.431 N2 + 1.759 H2	-0.3463	-0.0024	0.084	0.0021
1270	1.5 Ti2H3 + 0.6667 Ba2Mg(PO4)2 -> BaTiO3 + 1.333 TiP + 0.6667 MgO + 2.25 H2 + 0.3333 BaTi2O5	-0.3096	-0.0069	0.0804	0.0021
1271	4 Ti2CN + 0.6667 Ba2P2O7 -> BaTiO3 + 1.333 TiP + Ti5CN4 + 0.3333 BaTi2O5 + 3 C	-0.0425	0.0019	0.0122	0.0021
1272	0.5333 Ba8B5N10F + 3 Ba2TiOF6 -> BaTiO3 + 2.667 BN + 2 TiN + 9.267 BaF2 + 0.3333 N2	-0.2595	0.0037	0.0588	0.0022
1273	3 K2HBrO + 2 BaTi2O5 -> KH3O2 + 3 KBr + 2 BaTiO3 + K2Ti2O5	-0.0093	0.0016	0.0053	0.0022
1274	BaC2(NO)2 + K2TiO3 -> BaTiO3 + 2 KCNO	-0.0064	0.0019	0.0044	0.0022
1275	2.571 Ba4TiP4 + 7.571 Ba2TiOF6 -> BaTiO3 + 0.381 Ba5P3O12F + 9.143 TiP + 22.52 BaF2	-0.2065	0.0002	0.0505	0.0022
1276	1.5 Sr2TiO4 + 1.5 BaTi2O5 -> BaSr3Ti4O12 + 0.5 BaTiO3	-0.0405	0.0043	0.0096	0.0022
1277	4 BaC6 + 3 BaTiOF4 -> BaTiO3 + 2 TiC + 6 BaF2 + 22 C	-0.1622	0.0056	0.0353	0.0022
1278	0.6667 MgTi7H16 + 0.5556 Ba5P3BrO12 -> BaTiO3 + 0.2778 BaBr2 + 0.75 Ba2TiO4 + 0.6667 MgO + 0.4167 Ti7P4 + 5.333 H2	-0.2261	0.0051	0.0501	0.0022
1279	3 Li2TiO3 + Ba2P2O7 -> BaTiO3 + 2 Li3PO4 + BaTi2O5	-0.0312	0.0034	0.0084	0.0022
1280	3 Ti7P4 + 2 BaCaP2O7 -> BaTiO3 + 2 CaTiO3 + BaTi2O5 + 16 TiP	-0.1983	-0.0066	0.0556	0.0022
1281	0.6311 Na4Ti5O12 + 2.078 Ba(CO2)2 -> BaTiO3 + 0.02589 NaC64 + 2.498 NaCO3 + 1.078 BaTi2O5	-0.128	-0.0238	0.0572	0.0022
1282	2 LiTiO2 + 0.3226 Ba3B(BrO)3 -> Li2TiO3 + 0.4194 BaTiO3 + 0.03226 Ba2Ti13O22 + 0.1613 TiB2 + 0.4839 BaBr2	-0.034	0.0033	0.0092	0.0022
1283	Ba2Ca(BO3)2 + Ca2Ti3O8 -> BaTiO3 + BaCaB2O5 + 2 CaTiO3	-0.0072	0.0013	0.0053	0.0022
1284	8 Ba5(TiN3)2 + 9 MgH10CO8 -> BaTiO3 + 15 Ba2TiO4 + 9 BaCN2 + 9 MgO + 15 N2 + 45 H2	-0.4911	-0.0001	0.1142	0.0022
1285	3 CaO + 2 BaTi2O5 -> Ca3Ti2O7 + 2 BaTiO3	-0.0183	0.0056	0.0035	0.0022
1286	1.444 Ti8N5 + 0.8889 Ba2Ti6O13 -> BaTiO3 + 0.3889 Ba2Ti13O22 + 3.611 Ti3N2	-0.0061	0.0002	0.0061	0.0022
1287	111.5 NaMg30TiO32 + 3 Ba6Mg11F34 -> BaTiO3 + 8.5 Ba2Ti13O22 + 3378 MgO + 102 NaF + 9.5 Na	-0.0115	0.0006	0.007	0.0022
1288	CaTiO3 + 0.25 Ba2TiO4 -> 0.25 Ca4Ti3O10 + 0.5 BaTiO3	0.0041	0.0041	0	0.0022
1289	2.5 Ti2H3 + 4 BaMgBO3F -> BaTi2O5 + BaTiO3 + 4 MgO + 2 TiB2 + 2 BaF2 + 3.75 H2	-0.1641	-0.0001	0.0415	0.0022
1290	0.4583 K3Ti8O17 + 1.958 BaC6 -> BaTiO3 + 1.375 KC8 + 0.75 TiC + 0.9583 BaTi2O5	-0.1058	-0.0052	0.0337	0.0023
1291	0.5 BaLi2Mg(PO4)2 + 0.5625 Ti4H7 -> TiP + 0.25 BaTiO3 + 0.5 Li2TiO3 + 0.5 MgO + 1.969 H2 + 0.25 BaTi2O5	-0.2849	-0.0102	0.0786	0.0023
1292	1.8 BaP3 + 2.2 BaTi2O5 -> BaTiO3 + 3.4 TiP + Ba3(PO4)2	-0.0267	0.003	0.008	0.0023
1293	7 Ba2SrTi3O9 -> BaSr7Ti8O24 + 13 BaTiO3	0.0023	0.0023	0.0023	0.0023
1294	2.217 K2Ti2O5 + 2 BaLiH3 -> Li2TiO3 + 1.739 BaTiO3 + 0.1304 Ba2Ti13O22 + 4.435 KH + 0.7826 H2	-0.1233	-0.0001	0.0326	0.0023
1295	10.33 Li2TiO3 + Ba3P6(N4O3)2 -> BaTiO3 + 2.667 LiTi2N3 + 6 Li3PO4 + 2 BaTi2O5	-0.0461	0.0021	0.0133	0.0023
1296	3 BaHCl + 4.25 CaTi2O5 -> BaTiO3 + 0.25 Ba2Ti13O22 + 4.25 CaTiO3 + 1.5 BaCl2 + 1.5 H2	-0.0318	0.0001	0.0121	0.0023
1297	Ca2Ti3O8 + Ba4Br6O -> BaTiO3 + 2 CaTiO3 + 3 BaBr2	-0.0098	0.0004	0.007	0.0023
1298	27.75 Ti4H7 + 56 BaH2C2O5 -> BaTiO3 + 2 H5C56O + 55 BaTi2O5 + 148.1 H2	-0.6225	-0.0033	0.1468	0.0023
1299	0.8 Ba5(TiN3)2 + 3 Ba2TiOF6 -> BaTiO3 + 3.6 TiN + 9 BaF2 + 0.6 N2	-0.2817	0.0059	0.0619	0.0024
1300	0.5 Ba2Mg(BO3)2 + 0.5 Ba2Ti6N2O11 -> BaTiO3 + 0.5 MgO + BaTi2O5 + BN	-0.0721	-0.0314	0.0527	0.0024
1301	0.5 Ti2S + 1.5 Ba(HO)2 -> BaTiO3 + 0.5 BaS + 1.5 H2	-0.5046	-0.0072	0.1246	0.0024
1302	BaCaB2O5 + Ba2Ti6N2O11 -> BaTiO3 + CaTiO3 + 2 BaTi2O5 + 2 BN	-0.0597	-0.0181	0.0366	0.0024
1303	5 TiH2 + 2 KBaPO4 -> BaTiO3 + 2 KH + 2 TiP + 4 H2 + BaTi2O5	-0.2825	-0.0071	0.0751	0.0024
1304	1.833 K2Ti6O13 + 5.167 BaC6 -> BaTiO3 + 3.667 KC8 + 1.667 TiC + 4.167 BaTi2O5	-0.1054	-0.0033	0.032	0.0024
1305	Mg2TiO4 + 3.5 BaCaBO3F -> BaTiO3 + BaCaB2O5 + 1.5 BaF2 + 2 MgO + 0.5 Ca5B3O9F	-0.0054	0.0019	0.0046	0.0024
1306	0.5 Ca3Ti2O7 + 0.8333 Ba2H2C4O9 -> BaTiO3 + 0.3333 CaH2CO4 + 1.167 Ca(CO2)2 + 0.6667 BaCO3 + 0.5 H2	-0.0217	0.0009	0.0093	0.0024
1307	1.5 K2Ti2O5 + Ba5P3O13 -> BaTiO3 + 3 KBaPO4 + BaTi2O5 + 0.25 O2	-0.0414	-0.0105	0.0251	0.0024
1308	4 BaLiBO3 + Ca2Ti3O8 -> BaCaB2O5 + 3 BaTiO3 + Li4Ca(BO3)2	-0.0084	0.0013	0.006	0.0024
1309	2 BaC2(NO)2 + 0.6667 LiTi2N3 -> BaTiO3 + 0.3333 Li2TiO3 + BaCN2 + 2 N2 + 3 C	-0.1149	0.0068	0.0241	0.0024
1310	22.4 Ti8C5 + 90.1 BaH8O5 -> BaTiO3 + 2 H5C56O + 89.1 BaTi2O5 + 355.4 H2	-0.5147	-0.002	0.1217	0.0024
1311	0.5714 Ba3Sr5Ti8O24 -> BaTiO3 + 0.7143 BaSr4Ti5O15	-0.0007	0.0028	0.0028	0.0024
1312	Ba2Ca(BO3)2 + Mg2TiO4 -> BaCaB2O5 + BaTiO3 + 2 MgO	-0.0079	0.0022	0.0051	0.0025
1313	0.5 KBaB5O9 + 1.5 Ba2TiO4 -> BaTiO3 + 1.25 Ba2B2O5 + 0.25 K2Ti2O5	-0.0125	0.0015	0.0068	0.0025
1314	37.33 Ti4C3N + 75.17 BaH8O5 -> BaTiO3 + 2 H5C56O + 74.17 BaTi2O5 + 18.67 N2 + 295.7 H2	-0.4057	0.0025	0.0932	0.0025
1315	Ba2Mg(BO3)2 + 0.25 Ca4Ti3O10 -> BaCaB2O5 + 0.5 BaTiO3 + 0.25 Ba2TiO4 + MgO	-0.0357	-0.0064	0.0198	0.0025
1316	1.333 KLi3TiO4 + 1.167 BaH4(BrO)2 -> Li4H3BrO3 + 0.8333 H2O + BaTiO3 + 1.333 KBr + 0.1667 BaTi2O5	-0.0438	0.001	0.0142	0.0025
1317	BaSr7Ti8O24 + 21 Sr3Ti5O13 -> 14 Sr5Ti8O21 + BaTiO3	-0.0068	0.0004	0.0067	0.0025
1318	0.2632 Li7Ti5O12 + 0.1579 BaLiBO3 -> Li2TiO3 + 0.07895 BaTiO3 + 0.07895 BaTi2O5 + 0.07895 TiB2	-0.0371	-0.0033	0.0171	0.0025
1319	K6Ti2O7 + 3 BaH2Cl2O -> BaTiO3 + 3 H2O + 6 KCl + Ba2TiO4	-0.1184	-0.0081	0.04	0.0025
1320	2 BaHBrO + 0.3333 Ti3N2O3 -> BaTiO3 + BaBr2 + 0.3333 N2 + H2	-0.0985	-0.0075	0.035	0.0025
1321	Na6Ti2O7 + BaLi2Ti6O14 -> BaTiO3 + Li2TiO3 + 3 Na2Ti2O5	-0.035	0.0012	0.0122	0.0025
1322	13.2 BaHBr + 3.4 MgTi11O20 -> BaTiO3 + 6.6 BaBr2 + 2.8 Ba2Ti13O22 + 3.4 MgO + 6.6 H2	-0.0742	0.0007	0.0214	0.0026
1323	3.5 Li2TiO3 + 3.5 BaCaBO3F -> Li4Ca(BO3)2 + 0.5 Ca5B3O9F + 3.5 BaTiO3 + 3 LiF	-0.0074	0.0014	0.006	0.0026
1324	0.5 Ba2B2O5 + 0.5 BaTi2O5 -> BaTiO3 + 0.5 Ba(BO2)2	0.0047	0.0047	0	0.0026
1325	0.7027 BaHCl + 0.4595 Ba2Ti6O13 -> BaTiO3 + 0.1351 Ba2Ti13O22 + 0.3514 BaCl2 + 0.3514 H2	-0.0098	0.0024	0.0055	0.0026
1326	2.5 Ti2HC + Ba2Mg(BO3)2 -> BaTiO3 + 0.5 Ba2TiO4 + 2.5 TiC + MgO + TiB2 + 1.25 H2	-0.1343	-0.0031	0.0387	0.0026
1327	6.731 K2TiO3 + 3.029 Ba2H2C4O9 -> K4H6C2O9 + 9.462 KCO2 + 5.386 BaTiO3 + 0.0117 H5C56O + 0.6725 BaTi2O5	-0.0404	-0.0009	0.0157	0.0026
1328	0.2609 Ba2Ti6O13 + 0.5652 Ba4Br6O -> BaTiO3 + 0.04348 Ba2Ti13O22 + 1.696 BaBr2	-0.0058	0.0008	0.0063	0.0026
1329	1.167 BaNaBO3 + 1.333 Ti2O -> BaTiO3 + 0.08333 Ba2Ti13O22 + 0.5833 TiB2 + 1.167 Na	-0.1864	-0.0002	0.0474	0.0026
1330	3 Ti2CN + 1.2 Ba(BO2)2 -> Ti4C3N + 0.6 BaTiO3 + 0.2 TiB2 + 2 BN + 0.6 BaTi2O5	-0.0141	0.0013	0.0077	0.0026
1331	BaO2 + MgTi2O4 -> MgTiO3 + BaTiO3	-0.5277	-0.0471	0.1703	0.0026
1332	1.5 Ti3P + 0.6667 Ba2Mg(PO4)2 -> BaTiO3 + 0.6667 MgO + 2.833 TiP + 0.3333 BaTi2O5	-0.3006	-0.0245	0.0971	0.0027
1333	Mg2TiO4 + Ba4Br6O -> BaTiO3 + 2 MgO + 3 BaBr2	-0.0113	0.0012	0.0072	0.0027
1334	3 TiH2 + 0.6667 Ba2Mg(PO4)2 -> BaTiO3 + 1.333 TiP + 0.6667 MgO + 3 H2 + 0.3333 BaTi2O5	-0.2908	-0.0088	0.0794	0.0027
1335	Ba3(BO3)2 + 0.5 Ca2Ti3O8 -> BaTiO3 + BaCaB2O5 + 0.5 Ba2TiO4	-0.0363	-0.0064	0.0204	0.0027
1336	0.75 Ba3P4 + 3.167 TiO2 -> BaTiO3 + 2.167 TiP + 0.4167 Ba3(PO4)2	-0.1091	0.0009	0.0293	0.0027
1337	0.5 Na8Ti5O14 + 4 BaH5ClO3 -> BaTiO3 + 10 H2O + 1.5 Ba2TiO4 + 4 NaCl	-0.0105	0.0004	0.0079	0.0027
1338	1.4 CaTiO3 + 0.6 Ba2H2C4O9 -> BaTiO3 + 0.4 CaH2CO4 + Ca(CO2)2 + 0.2 BaTi2O5 + 0.2 H2	-0.0157	0.0025	0.007	0.0027
1339	2 Ba3BPO3 + 1.815 Ba3TiS5 -> Ba2B2O5 + 0.03704 BaTiO3 + 0.03704 Ba10P6SO24 + 1.778 TiP + 9.037 BaS	-0.1542	0.0038	0.0364	0.0027
1340	0.2333 Ba5P3O12F + 0.45 Ti6P2O -> BaTiO3 + 0.05 BaTi2O5 + 1.6 TiP + 0.1167 BaF2	-0.2217	-0.027	0.0822	0.0027
1341	20 BaHBr + 4.25 MgTi14O25 -> BaTiO3 + 10 BaBr2 + 4.5 Ba2Ti13O22 + 4.25 MgO + 10 H2	-0.0794	0.0006	0.0231	0.0027
1342	1.286 Ti6P2O + BaNa2Mg(PO4)2 -> Na2Ti2O5 + 0.8571 BaTiO3 + MgO + 4.571 TiP + 0.1429 BaTi2O5	-0.2462	-0.0362	0.0969	0.0027
1343	2 Ti2H3 + Ba4Na(BO3)3 -> BaTiO3 + 1.5 Ba2TiO4 + 1.5 TiB2 + 3 H2 + Na	-0.1904	-0.0002	0.0485	0.0027
1344	7.429 Ti2P + 2.286 Ba2Ti6O13 -> Ba2Ti13O22 + 2.571 BaTiO3 + 1.857 Ti7P4	-0.0131	0.0013	0.0076	0.0027
1345	4 BaSr3Ti4O12 -> BaTiO3 + 3 BaSr4Ti5O15	0.0027	0.0027	0.0027	0.0027
1346	Mg2TiO4 + 2.5 BaHClO -> BaTiO3 + 0.5 BaH5ClO3 + BaCl2 + 2 MgO	-0.0085	0.0021	0.0058	0.0027
1347	0.3333 Na8Ti5O14 + 1.333 BaS -> BaTiO3 + 1.333 Na2S + 0.3333 BaTi2O5	-0.0243	-0.0015	0.013	0.0027
1348	4.2 TiO2 + BaSr7Ti8O24 -> BaTiO3 + 1.4 Sr5Ti8O21	-0.0136	0.0054	0.0037	0.0027
1349	0.5 Na6Ti2O7 + 0.5 Ba2Mg(PO4)2 -> BaTiO3 + Na3PO4 + 0.5 MgO	-0.0247	-0.0003	0.0119	0.0027
1350	0.5 Ti4CN3 + 7 BaHBrO -> BaTiO3 + 0.5 BaCN2 + Ba2TiO4 + 3.5 BaBr2 + 0.25 N2 + 3.5 H2	-0.0994	-0.0019	0.0301	0.0027
1351	1.722 LiTiO2 + 0.2778 BaLiBO3 -> Li2TiO3 + 0.2222 BaTiO3 + 0.02778 Ba2Ti13O22 + 0.1389 TiB2	-0.0427	0.0054	0.0102	0.0028
1352	Ba2Ti6O13 + 3 Ba2TiO4 -> TiO + 8 BaTiO3	0.0004	0.0031	0.0029	0.0028
1353	BaCN2 + Li2TiO3 -> Li2CN2 + BaTiO3	0.005	0.005	0	0.0028
1354	3 BaHBr + 4.25 CaTi2O5 -> BaTiO3 + 4.25 CaTiO3 + 0.25 Ba2Ti13O22 + 1.5 BaBr2 + 1.5 H2	-0.0257	0.0005	0.0113	0.0028
1355	0.5714 BaHCl + 0.8095 BaTi2O5 -> BaTiO3 + 0.04762 Ba2Ti13O22 + 0.2857 BaCl2 + 0.2857 H2	-0.0088	0.0035	0.0046	0.0028
1356	0.25 Ba5B4O11 + 0.5 Ti3N2O3 -> BaTiO3 + 0.25 BaTi2O5 + BN	-0.1272	-0.0191	0.0535	0.0028
1357	SrO + 0.1429 BaSr7Ti8O24 -> Sr2TiO4 + 0.1429 BaTiO3	-0.0201	0.0072	0.0034	0.0028
1358	1.167 Ti7P4 + Ba3BPO7 -> BaTiO3 + Ba2TiO4 + 0.5 TiB2 + 5.667 TiP	-0.133	-0.0099	0.0456	0.0028
1359	0.5 Ca2Ti3O8 + 0.6667 Ba5B3ClO9 -> BaCaB2O5 + BaTiO3 + 0.5 Ba2TiO4 + 0.3333 BaCl2	-0.0113	0.0002	0.0085	0.0028
1360	12 Ti2P + 8 BaTi2O5 -> Ba2Ti13O22 + 6 BaTiO3 + 3 Ti7P4	-0.0127	0.0021	0.0069	0.0028
1361	1.088 Ba3B6O11F2 + 3.971 Ti3O -> BaTiO3 + 0.5882 Ba2Ti13O22 + 3.265 TiB2 + 1.088 BaF2	-0.3357	0.0011	0.0798	0.0028
1362	0.2917 O2 + 0.5833 Ba4Ti12O27 -> BaTiO3 + 0.6667 Ba2Ti9O20	-0.0673	0.0108	0.0104	0.0028
1363	Ti2N2O + 3 Ba(HO)2 -> BaTiO3 + Ba2TiO4 + 3 H2 + N2	-0.2737	-0.0401	0.1071	0.0028
1364	BaBr2 + 0.3333 Ba2TiO4 -> 0.3333 BaTiO3 + 0.3333 Ba4Br6O	0.0051	0.0051	0	0.0028
1365	0.3333 Ca4Ti3O10 + 0.6667 Ba2H2C4O9 -> BaTiO3 + 0.3333 CaH2CO4 + Ca(CO2)2 + 0.3333 BaCO3 + 0.3333 H2	-0.02	0.0014	0.0093	0.0028
1366	0.5 Ba2TiO4 + 0.5 Ca2Ti3O8 -> BaTiO3 + CaTiO3	-0.0077	0.0018	0.0062	0.0028
1367	3.5 Na4TiO4 + 4 BaS2 -> BaSO4 + 2.5 BaTiO3 + 7 Na2S + 0.5 BaTi2O5	-0.0833	0.0051	0.0196	0.0028
1368	4.111 Na6Ti2O7 + 15.44 BaH2C2O5 -> BaTiO3 + 7.222 Ba2TiO4 + 0.1111 H5C56O + 24.67 NaCO3 + 15.17 H2	-0.1729	-0.0013	0.046	0.0028
1369	0.6667 Ba4Na(BO3)3 + 5.333 TiO -> BaTiO3 + 1.667 BaTi2O5 + TiB2 + 0.6667 Na	-0.135	0.0019	0.0344	0.0028
1370	Mg2TiO4 + BaH4O3 -> BaTiO3 + 2 MgO + 2 H2O	-0.0145	0.0004	0.0091	0.0028
1371	0.3333 Ti3N2O3 + 0.3333 Ba3(BO3)2 -> BaTiO3 + 0.6667 BN	-0.1246	-0.0222	0.0562	0.0028
1372	0.75 Ba2TiO4 + 0.25 Li6B4O9 -> BaLiBO3 + 0.25 Li2TiO3 + 0.5 BaTiO3	-0.026	0.0032	0.0089	0.0028
1373	1.4 Sr2TiO4 + 1.4 BaTi2O5 -> BaTiO3 + 0.4 BaSr7Ti8O24	-0.0394	0.0055	0.0096	0.0028
1374	0.3333 Ba5P3O12F + 1.5 Ti2O -> BaTiO3 + 0.5 BaTi2O5 + TiP + 0.1667 BaF2	-0.2946	0.0025	0.0693	0.0028
1375	18 BaHBr + K8Ti5P2(O4F11)2 -> BaTiO3 + 10 BaBrF + 2 TiP + 8 KBr + BaTi2O5 + 6 BaF2 + 9 H2	-0.2598	0.0024	0.0617	0.0028
1376	30 BaTiOF4 + 27 BaLiP -> Ba5P3O12F + 6 BaTiO3 + 24 TiP + 27 LiF + 46 BaF2	-0.2746	0.0005	0.0669	0.0029
1377	1.75 Ti4C3N + 2 Ba2C4O9 -> BaTiO3 + 3 BaTi2O5 + 0.875 N2 + 13.25 C	-0.4612	0.0031	0.1058	0.0029
1378	1.225 Ti4H7 + 3.2 BaH5ClO3 -> BaTiO3 + 0.3 Ba2Ti13O22 + 1.6 BaCl2 + 12.29 H2	-0.4316	0.0117	0.0907	0.0029
1379	55 BaP2 + 3 Mg11Ti25O60 -> BaTiO3 + 33 MgO + 74 TiP + 18 Ba3(PO4)2	-0.0833	0	0.0249	0.0029
1380	63 Sr3Ti2O7 + 7 Ba4Ti13O30 -> BaTiO3 + 27 BaSr7Ti8O24	-0.049	0	0.0173	0.0029
1381	6 KLi3TiO4 + 5 BaH4(BrO)2 -> Li2TiO3 + 4 Li4H3BrO3 + 4 H2O + 5 BaTiO3 + 6 KBr	-0.0434	0.0014	0.0147	0.0029
1382	15 Ti2P + 2 Ba2Ca(BO2)6 -> BaTiO3 + 2 CaTiO3 + 3 BaTi2O5 + 6 TiB2 + 15 TiP	-0.1469	-0.0049	0.0439	0.0029
1383	Ba2TiO4 + 0.3333 Sr5Ti8O21 -> 0.5556 BaSr3Ti4O12 + 1.444 BaTiO3	-0.0109	0.0021	0.0068	0.0029
1384	0.75 Ba3P4 + 3.167 Ca2Ti3O8 -> BaTiO3 + 6.333 CaTiO3 + 0.4167 Ba3(PO4)2 + 2.167 TiP	-0.0209	0.0023	0.0087	0.0029
1385	1.5 CaTiO3 + 0.5 Ba2TiO4 -> BaTiO3 + 0.5 Ca3Ti2O7	0.0053	0.0053	0	0.0029
1386	0.5714 Ba2SrTi3O9 -> BaTiO3 + 0.1429 BaSr4Ti5O15	0.0029	0.0029	0.0029	0.0029
1387	36.5 NaMg30TiO32 + BaNaLi3(BO2)6 -> BaTiO3 + 1.5 Li2TiO3 + 15.5 Na2Ti2O5 + 1095 MgO + 3 TiB2 + 6.5 Na	-0.0095	0.0005	0.0081	0.0029
1388	13 NaMg30TiO32 + BaCaB2O5 -> BaTiO3 + CaTiO3 + 5 Na2Ti2O5 + 390 MgO + TiB2 + 3 Na	-0.0088	0.0003	0.0081	0.0029
1389	1.8 BaP3 + 2.2 Na2Ti2O5 -> BaTiO3 + 0.8 BaNaPO4 + 1.2 Na3PO4 + 3.4 TiP	-0.0301	0.0035	0.0097	0.0029
1390	Ba2Mg(BO3)2 + 0.5 Ca2Ti3O8 -> BaCaB2O5 + 0.5 BaTiO3 + MgO + 0.5 BaTi2O5	-0.0336	-0.0061	0.0201	0.0029
1391	0.8644 K3Ti8O17 + 2 BaLiH3 -> Li2TiO3 + 1.288 BaTiO3 + 0.3559 Ba2Ti13O22 + 2.593 KH + 1.703 H2	-0.1088	0.0003	0.0304	0.0029
1392	2.429 Li4TiO4 + 0.2857 Ba6Mg11F34 -> BaTiO3 + 0.7143 BaTi2O5 + 3.143 MgO + 9.714 LiF	-0.078	0.0032	0.0206	0.0029
1393	Ca2Ti3O8 + BaH4O3 -> BaTiO3 + 2 CaTiO3 + 2 H2O	-0.0119	0	0.0092	0.0029
1394	1.344 Ti2HC + BaMgBO3F -> MgO + 0.4375 BaTiO3 + 0.03125 Ba2Ti13O22 + 0.5 TiB2 + 1.344 TiC + 0.5 BaF2 + 0.6719 H2	-0.1117	0.0022	0.0291	0.0029
1395	27 Li3P + 30 BaTiOF4 -> Ba5P3O12F + 6 BaTiO3 + 24 TiP + 81 LiF + 19 BaF2	-0.2719	0.0006	0.0664	0.0029
1396	Li4TiO4 + Ba2Mg(PO4)2 -> BaTiO3 + 1.333 Li3PO4 + MgO + 0.3333 Ba3(PO4)2	-0.0207	0.0016	0.0095	0.003
1397	0.25 Ba5B4(O5F)2 + 0.5 Ba2Ti6N2O11 -> BaTiO3 + BaTi2O5 + BN + 0.25 BaF2	-0.0755	-0.0341	0.0574	0.003
1398	0.375 Ba5B3BrO9 + 2.5 TiO -> BaTiO3 + 0.125 Ba3B(BrO)3 + 0.5 TiB2 + 0.5 BaTi2O5	-0.1102	0.0059	0.0252	0.003
1399	4.667 Ba5P9 + 4.333 K3Ti8O17 -> BaTiO3 + 13 KBaPO4 + 4.667 Ba2TiO4 + 29 TiP	-0.0899	0	0.0266	0.003
1400	0.05 Na8Ti5O14 + 0.4 BaH5BrO3 -> H2O + 0.1 BaTiO3 + 0.15 Ba2TiO4 + 0.4 NaBr	-0.0082	0.0006	0.0079	0.003
1401	K2TiO3 + 0.6667 Ba5P3O12F -> BaTiO3 + 2 KBaPO4 + 0.3333 BaF2	-0.0127	0.0028	0.0067	0.003
1402	2 BaHBrO + 2 LiMg30TiO32 -> Li2TiO3 + BaTiO3 + BaBr2 + 60 MgO + H2	-0.0252	-0.0041	0.0164	0.003
1403	3 Ti2CN + 0.4444 Ba2P2O7 -> Ti4CN3 + 0.6667 BaTiO3 + 0.8889 TiP + 0.2222 BaTi2O5 + 2 C	-0.0413	0.0031	0.0128	0.003
1404	K2Ti2O5 + 1.5 BaH4O3 -> BaTiO3 + 2 KH3O2 + 0.5 BaTi2O5	-0.0079	0.0021	0.0065	0.0031
1405	2.5 Na6Ti2O7 + 1.5 Ba2Mg3F10 -> BaTiO3 + 2 BaTi2O5 + 4.5 MgO + 15 NaF	-0.1062	0.0009	0.0295	0.0031
1406	0.5 Ba2Ti6O13 + Na4TiO4 -> BaTiO3 + 1.5 Na2Ti2O5 + Na	-0.0195	0.001	0.0102	0.0031
1407	5.75 Li4TiO4 + 0.5 Ba3Ti20O40 -> BaTiO3 + 11.5 Li2TiO3 + 0.25 Ba2Ti13O22	-0.0223	0.0019	0.0099	0.0031
1408	23.27 Ti4C3N + 16.11 BaNa2Mg(PO4)2 -> NaC64 + 16.11 BaTiO3 + 9.778 Na2Ti2O5 + 16.11 MgO + 28.33 TiP + 3.889 Na3PO4 + 5.818 Ti5CN4	-0.0655	0.0031	0.0183	0.0031
1409	7.567 TiH2 + 1.067 Ba2B5ClO9 -> BaTiO3 + 0.3 Ba2Ti13O22 + 0.5333 BaCl2 + 2.667 TiB2 + 7.567 H2	-0.2435	0.0038	0.0572	0.0031
1410	Ca2Ti3O8 + 0.6667 Ba5B3ClO9 -> BaCaB2O5 + CaTiO3 + 2 BaTiO3 + 0.3333 BaCl2	-0.0114	-0.0002	0.0096	0.0031
1411	1.833 K2Ti4O9 + 4.167 BaC2(NO)2 -> BaTiO3 + 0.6667 KC8 + 3 KCO2 + 3.167 BaTi2O5 + 4.167 N2	-0.023	0.0022	0.0099	0.0031
1412	7.75 Li4TiO4 + 1.5 BaTi8O16 -> BaTiO3 + 15.5 Li2TiO3 + 0.25 Ba2Ti13O22	-0.0249	0.0018	0.0107	0.0031
1413	0.5 Na2Ti2O5 + 1.75 BaCaBO3F -> BaTiO3 + NaF + 0.5 BaCaB2O5 + 0.25 Ca5B3O9F + 0.25 BaF2	-0.012	0.0031	0.0065	0.0031
1414	1.333 Ti2O3 + 1.333 BaO2 -> BaTiO3 + 0.3333 BaTi5O11	-0.6524	-0.0364	0.1883	0.0031
1415	0.5 Na8Ti5O14 + 5 BaHClO -> BaTiO3 + BaH5ClO3 + 1.5 Ba2TiO4 + 4 NaCl	-0.0314	0.0009	0.013	0.0031
1416	Ba2TiO4 + 0.75 Na2Ti2O5 -> 2 BaTiO3 + 0.25 Na6Ti2O7	0.0057	0.0057	0	0.0031
1417	0.5 BaTi2O5 + 0.5 BaH4O3 -> BaTiO3 + H2O	-0.0067	0.0026	0.0059	0.0031
1418	7.5 NaMg30TiO32 + BaNaBO3 -> BaTiO3 + 3 Na2Ti2O5 + 225 MgO + 0.5 TiB2 + 2.5 Na	-0.0087	0.0004	0.0086	0.0032
1419	6.75 Ti4P3 + 1.75 BaNa2Mg(PO4)2 -> Na2Ti2O5 + 1.75 BaTiO3 + 0.5 Na3PO4 + 1.75 MgO + 23.25 TiP	-0.1016	0.004	0.0256	0.0032
1420	Ba2SrTi3O9 + K3BaPCO7 -> K3SrPCO7 + 3 BaTiO3	0.0058	0.0058	0	0.0032
1421	0.1667 Ba5B4O11 + 0.3333 Ba2Ti6N2O11 -> BaTiO3 + 0.5 BaTi2O5 + 0.6667 BN	-0.0737	-0.0288	0.0523	0.0032
1422	Ba(BO2)2 + 12 NaMg30TiO32 -> BaTiO3 + 5 Na2Ti2O5 + 360 MgO + TiB2 + 2 Na	-0.0095	0.0006	0.0086	0.0032
1423	86 K + 23 BaTi10O20 -> BaTiO3 + 11 Ba2Ti13O22 + 43 K2Ti2O5	-0.0749	0	0.0237	0.0032
1424	Ba3Ti20O40 + BaTi2O5 -> BaTiO3 + 3 BaTi7O14	0.0057	0.0059	0	0.0032
1425	BaHClO + Li2TiO3 -> Li2HClO + BaTiO3	-0.0019	0.0043	0.0033	0.0032
1426	2.667 Ba2BN2Cl + 3 Ba2TiOF6 -> BaTiO3 + 2.667 BN + 2.667 BaClF + 2 TiN + 7.667 BaF2 + 0.3333 N2	-0.242	0.002	0.0589	0.0032
1427	Ba(PN2)2 + 0.09524 BaSr7Ti8O24 -> 0.7619 BaTiO3 + 0.3333 BaSr2(PN2)6	-0.0071	0.0065	0.0022	0.0032
1428	4.25 NaMg30TiO32 + 1.5 BaS -> BaTiO3 + 0.25 Ba2Ti13O22 + 1.5 Na2S + 127.5 MgO + 1.25 Na	-0.0071	0	0.0087	0.0032
1429	BaTi(S2O7)3 + 3 Ba3(ClO)2 -> BaTiO3 + 6 BaSO4 + 3 BaCl2	-0.3744	0.0055	0.0848	0.0032
1430	84.5 BaCa(CO3)2 + 8.4 Ti20H2N17 -> CaCN2 + 84.5 BaTiO3 + 3 H5C56O + 83.5 CaTiO3 + 70.4 N2 + 0.9 H2	-0.3627	0.0001	0.0877	0.0032
1431	BaTi2O5 + Ba4Na(BO3)3 -> Ba2B2O5 + 2 BaTiO3 + BaNaBO3	-0.009	0.002	0.0072	0.0032
1432	7 NaMg30TiO32 + 0.5 Ba2Ca(BO3)2 -> BaTiO3 + 0.5 CaTiO3 + 2.5 Na2Ti2O5 + 210 MgO + 0.5 TiB2 + 2 Na	-0.0087	0.0003	0.0088	0.0032
1433	1.5 BaClF + 4.25 NaMg30TiO32 -> BaTiO3 + 0.25 Ba2Ti13O22 + 127.5 MgO + 1.5 NaCl + 1.5 NaF + 1.25 Na	-0.0081	0.0001	0.0089	0.0032
1434	0.75 Ba5B3BrO9 + 0.5 Ca2Ti3O8 -> BaTiO3 + 0.25 Ba3B(BrO)3 + BaCaB2O5 + 0.5 Ba2TiO4	-0.0098	0.0008	0.0086	0.0032
1435	0.8889 Ba4Na(BN2)3 + 3 K2NaTiOF5 -> BaTiO3 + 2.667 BN + 6 KF + 3.889 NaF + 2 TiN + 2.556 BaF2 + 0.3333 N2	-0.2362	0.0048	0.0549	0.0033
1436	BaTi8O16 + 0.5 Ba2Ti6O13 -> 0.5 BaTiO3 + 1.5 BaTi7O14	0.0059	0.0059	0	0.0033
1437	1.037 BaCa(CO3)2 + 0.1028 Ti20H2N17 -> BaTiO3 + 0.01852 Ba2TiO4 + 0.03704 H5C56O + 1.037 CaTiO3 + 0.8736 N2 + 0.01019 H2	-0.3628	-0.0001	0.0879	0.0033
1438	37 Ti2CN + 37.5 BaH2C2O5 -> BaTiO3 + 2 H5C56O + 36.5 BaTi2O5 + 18.5 N2 + 32.5 H2	-0.429	0	0.1026	0.0033
1439	4.25 NaMg30TiO32 + 1.5 BaF2 -> BaTiO3 + 0.25 Ba2Ti13O22 + 127.5 MgO + 3 NaF + 1.25 Na	-0.0084	0.0002	0.009	0.0033
1440	4 MgTiN2 + Ba3Sr(CO2)8 -> BaTiO3 + Ba2SrTi3O9 + 4 MgO + 4 N2 + 8 C	-0.2945	0.0022	0.0705	0.0033
1441	0.375 Ba5B3BrO9 + 0.5 Ca2Ti3O8 -> BaTiO3 + 0.125 Ba3B(BrO)3 + 0.5 BaCaB2O5 + 0.5 CaTiO3	-0.0103	0.0003	0.0093	0.0033
1442	4.5 Ba2PCl + 5 Ba2TiOF6 -> BaTiO3 + 4.333 BaClF + 0.1667 Ba5P3ClO12 + 4 TiP + 12.83 BaF2	-0.1961	0.0008	0.0501	0.0033
1443	0.6667 Na6Ti2O7 + Ba3B(BrO)3 -> BaNaBO3 + 0.6667 BaTiO3 + 3 NaBr + 0.6667 Ba2TiO4	-0.0528	0.0036	0.0154	0.0033
1444	0.7143 Ba2SrTi3O9 -> BaTiO3 + 0.1429 Ba3Sr5Ti8O24	0.0033	0.0033	0.0033	0.0033
1445	3 Ti4CN3 + 2.4 Ba5B4O11 -> Ti4C3N + 2.4 BaTiO3 + 4.8 Ba2TiO4 + 0.8 TiB2 + 8 BN	-0.0274	-0.0005	0.0139	0.0033
1446	0.75 Ti8C5 + 0.5 Ba3(PO4)2 -> BaTiO3 + 0.25 Ba2TiO4 + 3.75 TiC + TiP	-0.2116	-0.0143	0.0687	0.0033
1447	3 Na2TiO3 + Ba4Br6O -> Ba2TiO4 + 2 BaTiO3 + 6 NaBr	-0.1045	-0.0101	0.0407	0.0033
1448	1.7 Li8TiO6 + 0.4 Ba6Mg11F34 -> BaTiO3 + 4.4 MgO + 0.7 Ba2TiO4 + 13.6 LiF	-0.1249	0.0008	0.0344	0.0033
1449	1.167 SrCa3Ti4O12 + 1.5 Ba2H2C4O9 -> CaH2CO4 + 2.5 Ca(CO2)2 + 1.167 Ba2SrTi3O9 + 0.5 BaTi2O5 + 0.1667 BaTiO3 + 0.5 H2	-0.0162	0.0014	0.0096	0.0033
1450	17 NaMg30TiO32 + 6 BaCl2 -> Ba2Ti13O22 + 4 BaTiO3 + 12 NaCl + 510 MgO + 5 Na	-0.0086	0.0003	0.0091	0.0033
1451	4.2 Ba2TiO4 + 1.4 Sr5Ti8O21 -> BaSr7Ti8O24 + 7.4 BaTiO3	-0.0101	0.0028	0.0068	0.0033
1452	4.25 NaMg30TiO32 + 1.5 BaHCl -> BaTiO3 + 0.25 Ba2Ti13O22 + 127.5 MgO + 1.5 NaCl + 0.75 H2 + 2.75 Na	-0.0083	0.0002	0.0091	0.0033
1453	MgTi7H16 + 2.308 KBaPO4 -> MgO + 1.654 BaTiO3 + 0.5769 Ti7P4 + 2.308 KH + 6.846 H2 + 0.6538 BaTi2O5	-0.2536	0.0092	0.0546	0.0033
1454	BaLiBO3 + 7 NaMg30TiO32 -> BaTiO3 + 0.5 Li2TiO3 + 2.5 Na2Ti2O5 + 210 MgO + 0.5 TiB2 + 2 Na	-0.0087	0.0003	0.009	0.0033
1455	6.467 TiH2 + 1.867 Ba2C4O9 -> BaTiO3 + 0.1333 H5C56O + 2.733 BaTi2O5 + 6.133 H2	-0.6751	-0.059	0.2165	0.0034
1456	1.725 BaHCl + 0.2125 Ba3Ti20O40 -> BaTiO3 + 0.25 Ba2Ti13O22 + 0.8625 BaCl2 + 0.8625 H2	-0.0453	0.0003	0.0172	0.0034
1457	0.1818 Ba6Ti17O40 + 0.5 Na6S2O9 -> BaSO4 + 1.5 Na2Ti2O5 + 0.09091 BaTiO3	-0.0488	0	0.0183	0.0034
1458	0.5 K2Ti2O5 + 0.5 Ba2TiO4 -> BaTiO3 + 0.5 K2TiO3	0.0062	0.0062	0	0.0034
1459	11.65 Ti2H3 + 1.6 Ba2B10O17 -> BaTiO3 + 1.1 Ba2Ti13O22 + 8 TiB2 + 17.48 H2	-0.3105	0.0021	0.0744	0.0034
1460	2 BaCN2 + 8 TiO -> BaTiO3 + Ti5CN4 + BaTi2O5 + C	-0.3331	0.0009	0.0807	0.0034
1461	Na6Ti2O7 + 0.25 Ba12Br3Cl2F19 -> BaTiO3 + 4.75 NaF + 0.5 NaCl + 0.75 NaBr + Ba2TiO4	-0.0631	-0.0022	0.0238	0.0034
1462	BaCl2 + KNaTiO3 -> BaTiO3 + KNaCl2	-0.0542	0.0061	0.0136	0.0034
1463	30.5 Ti2HC + 4 KBaB5O9 -> BaTiO3 + 1.5 Ba2Ti13O22 + 4 KH + 30.5 TiC + 10 TiB2 + 13.25 H2	-0.1682	0.0017	0.0433	0.0034
1464	17 Mg2TiO4 + 4 BaLiH3 -> Ba2Ti13O22 + 2 BaTiO3 + 2 Li2TiO3 + 34 MgO + 6 H2	-0.0323	0.003	0.0119	0.0034
1465	BaSr7Ti8O24 + 7 Sr3Ti2O7 -> BaTiO3 + 7 Sr4Ti3O10	0.0063	0.0063	0	0.0035
1466	2.667 Ti2O + 0.6667 Ba3(PO4)2 -> BaTiO3 + 0.3333 Ti7P4 + BaTi2O5	-0.3289	0.0018	0.079	0.0035
1467	0.2564 Ba5B3BrO9 + 2.385 TiO -> BaTiO3 + 0.07692 Ba2Ti13O22 + 0.3846 TiB2 + 0.1282 BaBr2	-0.1103	0.0058	0.0263	0.0035
1468	Na6Ti2O7 + 1.5 BaMgF4 -> BaTiO3 + 0.5 BaTi2O5 + 1.5 MgO + 6 NaF	-0.0966	0.0007	0.0284	0.0035
1469	5 K2TiOF4 + 4.5 Ba2PCl -> BaTiO3 + 4.5 KCl + 0.5 KBaPO4 + 4 TiP + 5 KF + 7.5 BaF2	-0.2141	0.0004	0.0549	0.0035
1470	0.3333 Ba3Ti3O8 + 0.1667 Mg3H4O5 -> BaTiO3 + 0.5 MgO + 0.3333 H2	-0.165	-0.0743	0.1187	0.0035
1471	0.5 Na8Ti5O14 + 5 BaHBrO -> BaH5BrO3 + BaTiO3 + 1.5 Ba2TiO4 + 4 NaBr	-0.0212	0.001	0.0114	0.0035
1472	0.6 Ti4S24Cl6O + 8 Ba2NaO -> BaTiO3 + 1.4 Ba2TiO4 + 2.2 Na2S + 3.6 NaCl + 12.2 BaS	-1.0805	-0.0052	0.2531	0.0035
1473	0.5 Ba2Ti6O13 + Na8Ti5O14 -> BaTiO3 + 3.5 Na2Ti2O5 + Na	-0.0135	0.0002	0.0105	0.0035
1474	CaTiN2 + BaCO3 -> BaTiO3 + CaCN2	-0.3378	-0.014	0.0968	0.0035
1475	0.3 Na8Ti5O14 + 2.8 BaCaBO3F -> BaTiO3 + 2.4 NaF + 0.8 BaCaB2O5 + 0.5 Ba2TiO4 + 0.4 Ca5B3O9F	-0.0214	-0.0008	0.0133	0.0035
1476	4.5 Ti6P2O + 7 BaNaPO4 -> BaTiO3 + 3 Ba2TiO4 + 3.5 Na2Ti2O5 + 16 TiP	-0.2352	-0.0318	0.0918	0.0035
1477	1.5 Ti2O + 0.3333 Ba5P3ClO12 -> BaTiO3 + TiP + 0.1667 BaCl2 + 0.5 BaTi2O5	-0.2903	0.0029	0.0693	0.0035
1478	K2Ti2O5 + 2 Ba3BPO7 -> Ba2B2O5 + 2 KBaPO4 + 2 BaTiO3	-0.0368	-0.008	0.0239	0.0035
1479	17 Na2Ti2O5 + 15.33 BaLiH3 -> Ba2Ti13O22 + 13.33 BaTiO3 + 7.667 Li2TiO3 + 23 H2 + 34 Na	-0.0464	0.0032	0.0149	0.0035
1480	0.7 Ba4Ti13O30 + 6.3 Sr2TiO4 -> BaTiO3 + 1.8 BaSr7Ti8O24	-0.0657	0.0006	0.0217	0.0035
1481	5 Ca4Ti3O10 + 12 BaMgBO3F -> BaTiO3 + 4 BaF2 + 12 MgO + 4 Ca5B3O9F + 7 BaTi2O5	-0.0253	-0.0001	0.0135	0.0035
1482	CaTiO3 + 0.08333 BaSr4Ti5O15 -> 0.3333 SrCa3Ti4O12 + 0.08333 BaTiO3	0.0026	0.0049	0.0023	0.0035
1483	BaH4O3 + Na4TiO4 -> BaTiO3 + 4 NaHO	0.0026	0.0054	0.0019	0.0035
1484	Ba2Ti13O22 + 6 BaO2 -> 6.889 BaTiO3 + 0.5556 Ba2Ti11O24	-0.5182	-0.0087	0.1317	0.0035
1485	4.25 NaMg30TiO32 + 1.5 BaBrF -> BaTiO3 + 0.25 Ba2Ti13O22 + 127.5 MgO + 1.5 NaBr + 1.5 NaF + 1.25 Na	-0.0086	0.0004	0.0094	0.0035
1486	Li8TiO6 + 0.2727 Ba6Mg11F34 -> BaTiO3 + 3 MgO + 8 LiF + 0.6364 BaF2	-0.1254	0.0003	0.0354	0.0035
1487	2 Sr2TiO4 + 2 BaTi2O5 -> BaSr4Ti5O15 + BaTiO3	-0.0381	0.0068	0.0096	0.0035
1488	11.33 Li13Ti28O56 + 76.67 BaHBr -> BaTiO3 + 73.67 Li2TiO3 + 18.67 Ba2Ti13O22 + 38.33 BaBr2 + 38.33 H2	-0.04	0	0.0167	0.0035
1489	BaCa(CO3)2 + 2 K2TiO3 -> CaTiO3 + BaTiO3 + 2 K2CO3	-0.0296	-0.0005	0.015	0.0036
1490	1.762 MgTi7H16 + 6.667 BaH2C2O5 -> BaTiO3 + 0.2381 H5C56O + 1.762 MgO + 5.667 BaTi2O5 + 20.17 H2	-0.5949	-0.0238	0.1639	0.0036
1491	Na4TiO4 + Ba5B4O11 -> 4 BaNaBO3 + BaTiO3	-0.028	0.0002	0.0139	0.0036
1492	2 KS + Ba2TiO4 -> BaTiO3 + 0.25 BaSO4 + K2S + 0.75 BaS	-0.0189	0.0046	0.0075	0.0036
1493	8.538 Ti8C5 + 34.65 BaH2C2O5 -> BaTiO3 + 2 H5C56O + 33.65 BaTi2O5 + 29.65 H2	-0.6344	-0.0063	0.1552	0.0036
1494	0.1667 Na6Ti2O7 + 0.5 BaH4(BrO)2 -> H2O + 0.1667 BaTiO3 + 0.1667 Ba2TiO4 + NaBr	-0.0512	0.0011	0.0183	0.0036
1495	0.5 BaH4(BrO)2 + 0.5 KNaTiO3 -> H2O + 0.5 NaBr + 0.5 BaTiO3 + 0.5 KBr	-0.0505	0.0008	0.0184	0.0036
1496	0.08333 KBaB5O9 + 2.375 NaMg30TiO32 -> Na2Ti2O5 + 0.08333 BaTiO3 + 0.08333 KNaTiO3 + 71.25 MgO + 0.2083 TiB2 + 0.2917 Na	-0.0098	0.0007	0.0095	0.0036
1497	0.5815 Ba4TiP4 + K2MgH8(CO5)2 -> MgO + 0.2837 BaTiO3 + 2 KBaPO4 + 0.01415 Ba3(PO4)2 + 0.03571 H5C56O + 0.2978 TiP + 3.911 H2	-0.4749	0.0063	0.1072	0.0036
1498	10.33 TiO + 3.333 BaCaBO3F -> BaTiO3 + 3.333 CaTiO3 + 0.3333 Ba2Ti13O22 + 1.667 BaF2 + 1.667 TiB2	-0.0966	0.004	0.0255	0.0036
1499	1.088 Ba2Mg(BO2)6 + 3.971 Ti3O -> BaTiO3 + 0.5882 Ba2Ti13O22 + 1.088 MgO + 3.265 TiB2	-0.3381	0.0011	0.0821	0.0036
1500	1.333 CaO + BaTi2O5 -> BaTiO3 + 0.3333 Ca4Ti3O10	-0.0182	0.0056	0.0066	0.0036
1501	11.33 Li13Ti28O56 + 76.67 BaHCl -> BaTiO3 + 73.67 Li2TiO3 + 18.67 Ba2Ti13O22 + 38.33 BaCl2 + 38.33 H2	-0.0451	0	0.0181	0.0036
1502	0.5 Ba2B2O5 + 0.5 Ti2N2O -> BaTiO3 + BN	-0.1364	-0.0356	0.074	0.0036
1503	0.8421 Ti2O + 1.105 BaH4O3 -> BaTiO3 + 0.05263 Ba2Ti13O22 + 2.211 H2	-0.4993	0.0087	0.1104	0.0037
1504	Ba2B2O5 + 2 Ti3P -> BaTiO3 + 0.5 Ti7P4 + 0.5 Ba2TiO4 + TiB2	-0.2004	-0.0019	0.0546	0.0037
1505	5.5 K2TiCl6 + 3 Ba4B2N4O -> BaTiO3 + 6 BN + 11 KCl + 4.5 TiN + 11 BaCl2 + 0.75 N2	-0.5194	0.0014	0.1222	0.0037
1506	1.143 Ba(BO2)2 + 3.071 TiH2 -> BaTiO3 + 0.07143 Ba2Ti13O22 + 1.143 TiB2 + 3.071 H2	-0.2333	0.0033	0.0568	0.0037
1507	2 Ba2TiO4 + 2 BaH4(BrO)2 -> BaH5BrO3 + 2 BaTiO3 + 3 BaHBrO	-0.0261	0.0041	0.0099	0.0037
1508	KLi3TiO4 + 2 Ba2Mg(BO3)2 -> KMgBO3 + 3 BaLiBO3 + BaTiO3 + MgO	-0.028	-0.002	0.0164	0.0037
1509	2 Ba3(BO3)2 + Na2Ti2O5 -> Ba2B2O5 + 2 BaTiO3 + 2 BaNaBO3	-0.0176	0.0008	0.0113	0.0037
1510	4.5 Ti2N + BaLi2Mg(PO4)2 -> Li2TiO3 + 0.5 BaTiO3 + 2 TiP + 4.5 TiN + MgO + 0.5 BaTi2O5	-0.2021	-0.0291	0.0823	0.0037
1511	0.45 Ti6P2O + 0.2333 Ba5P3ClO12 -> BaTiO3 + 1.6 TiP + 0.1167 BaCl2 + 0.05 BaTi2O5	-0.2178	-0.0255	0.0822	0.0037
1512	0.9821 Ti4H7 + 1.143 KBaPO4 -> BaTiO3 + 0.07143 Ba2Ti13O22 + 0.2857 Ti7P4 + 1.143 KH + 2.866 H2	-0.2616	0.013	0.0534	0.0037
1513	0.5 Na8Ti5O14 + 0.5 BaNa2Mg(PO4)2 -> Na2Ti2O5 + 0.5 BaTiO3 + Na3PO4 + 0.5 MgO	-0.0182	0.0003	0.012	0.0037
1514	14.75 NaMg30TiO32 + KBaPO4 -> BaTiO3 + 5.5 Na2Ti2O5 + KNaTiO3 + 442.5 MgO + 0.25 Ti7P4 + 2.75 Na	-0.0094	0.0012	0.0092	0.0037
1515	4 BaNaB5O9 + 30.5 Ti3B4 -> BaTiO3 + 1.5 Ba2Ti13O22 + 71 TiB2 + 4 Na	-0.1525	0.0085	0.0336	0.0037
1516	6.25 Li4TiO4 + 1.5 BaTi7O14 -> BaTiO3 + 12.5 Li2TiO3 + 0.25 Ba2Ti13O22	-0.0234	0.002	0.0116	0.0037
1517	0.1429 BaSr7Ti8O24 + K3BaPCO7 -> K3SrPCO7 + 1.143 BaTiO3	0.0068	0.0068	0	0.0037
1518	BaTi8O16 + 0.8 Ba2Ti6O13 -> 0.8 BaTiO3 + 0.6 Ba3Ti20O40	0.0068	0.0068	0	0.0037
1519	Ba2Ti6O13 + 3.333 Ba2TiO4 -> 8.667 BaTiO3 + 0.3333 Ti2O	0.0022	0.0048	0.003	0.0038
1520	1.6 MgTi7H16 + 2 Ba3(PO4)2 -> Ti7P4 + 2.4 BaTiO3 + 1.8 Ba2TiO4 + 1.6 MgO + 12.8 H2	-0.2543	0.0102	0.0546	0.0038
1521	2 Ba2Li(BO2)5 + 26.87 TiB -> Li2TiO3 + 3.375 BaTiO3 + 0.3125 Ba2Ti13O22 + 18.44 TiB2	-0.2233	0.0033	0.0547	0.0038
1522	5 Ba(BO2)2 + 30 NaMg30TiO32 -> BaTiO3 + 4 BaNaBO3 + 13 Na2Ti2O5 + 900 MgO + 3 TiB2	-0.0101	0	0.0106	0.0038
1523	5.25 BaP2 + K2Ti8O17 -> BaTiO3 + 2 KBaPO4 + 0.75 Ba3(PO4)2 + 7 TiP	-0.0982	0.0004	0.0299	0.0038
1524	4.25 NaMg30TiO32 + 1.5 BaBr2 -> BaTiO3 + 0.25 Ba2Ti13O22 + 3 NaBr + 127.5 MgO + 1.25 Na	-0.0103	0.0009	0.0098	0.0038
1525	K3BaPCO7 + 0.3333 BaSr3Ti4O12 -> K3SrPCO7 + 1.333 BaTiO3	0.0069	0.0069	0	0.0038
1526	Ba2TiS4 + 3 Ba4Br6O -> BaTiO3 + 4 BaS + 9 BaBr2	-0.053	0.0071	0.0132	0.0038
1527	Sr5Ti8O21 + 3 Ba2TiO4 -> 4.75 BaTiO3 + 1.25 BaSr4Ti5O15	-0.0093	0.0037	0.0068	0.0038
1528	Ba3(PO4)2 + Ba2SrTi3O9 -> 3 BaTiO3 + Ba2Sr(PO4)2	0.0069	0.0069	0	0.0038
1529	2.5 NaMg30TiO32 + 0.02703 BaNa5Ca7P6(O8F)3 -> Na2Ti2O5 + 0.1892 CaTiO3 + 0.02703 BaTiO3 + 0.04054 Ti7P4 + 0.08108 NaF + 75 MgO + 0.5541 Na	-0.0095	0.0016	0.009	0.0038
1530	1.125 Ti5CN4 + 4.5 Ba3BPO7 -> BaTiO3 + 3.625 Ba2TiO4 + 4.5 BN + TiP + 1.75 Ba3(PO4)2 + 1.125 C	-0.0423	-0.0051	0.023	0.0038
1531	0.2222 Na8Ti5O14 + 0.3333 Ba5B3BrO9 -> BaNaBO3 + 0.6667 BaTiO3 + 0.2222 Na2Ti2O5 + 0.3333 NaBr	-0.0116	0.0008	0.0103	0.0038
1532	0.5 Ba2TiO4 + Na6Ti2O7 -> BaTiO3 + 1.5 Na4TiO4	0.007	0.007	0	0.0038
1533	Li2TiO3 + 0.1429 Ba12Br3Cl2F19 -> BaTiO3 + 0.2857 BaClF + 2 LiF + 0.4286 BaBrF	-0.0212	-0.0013	0.0145	0.0038
1534	1.429 NaMg30TiO32 + 0.5 Ba3B(BrO)3 -> BaTiO3 + 0.07143 Ba5B3BrO9 + 1.429 NaBr + 42.86 MgO + 0.1429 TiB2 + 0.1429 BaTi2O5	-0.0135	-0.0004	0.012	0.0038
1535	17 NaMg30TiO32 + 6 BaHBr -> Ba2Ti13O22 + 4 BaTiO3 + 510 MgO + 6 NaBr + 3 H2 + 11 Na	-0.0087	0.0007	0.0097	0.0038
1536	5 Ba2SrTi3O9 + 3 BaTi2O5 -> Sr5Ti8O21 + 13 BaTiO3	0.007	0.007	0	0.0038
1537	6.5 NaMg30TiO32 + 0.5 Ba2B2O5 -> BaTiO3 + 2.5 Na2Ti2O5 + 195 MgO + 0.5 TiB2 + 1.5 Na	-0.0092	0.0007	0.0099	0.0038
1538	3 Ba4Cl6O + Ba2TiS4 -> BaTiO3 + 4 BaS + 9 BaCl2	-0.0716	0.0065	0.018	0.0039
1539	1.938 BaHCl + 0.5313 BaTi8O16 -> BaTiO3 + 0.25 Ba2Ti13O22 + 0.9688 BaCl2 + 0.9688 H2	-0.0526	0.001	0.0192	0.0039
1540	0.6667 Ba2Ti6O13 + 2.267 NaCaBO3 -> BaCaB2O5 + 0.3333 BaTiO3 + 1.133 Na2Ti2O5 + 1.267 CaTiO3 + 0.1333 TiB2	-0.0144	0.0011	0.0107	0.0039
1541	1.5 Ti2CN + 2 Ba(CO2)2 -> BaTiO3 + BaTi2O5 + 0.75 N2 + 5.5 C	-0.3514	0.0054	0.0813	0.0039
1542	1.5 Ba5P9 + 10.17 Ca2Ti3O8 -> BaTiO3 + 20.33 CaTiO3 + 2.167 Ba3(PO4)2 + 9.167 TiP	-0.0225	0.0016	0.012	0.0039
1543	2.929 NaMg30TiO32 + 0.1429 Ba5B3ClO9 -> Na2Ti2O5 + 0.7143 BaTiO3 + 0.1429 NaCl + 87.86 MgO + 0.2143 TiB2 + 0.7857 Na	-0.009	0.0006	0.0101	0.0039
1544	Na4TiP2O9 + 3.344 BaNa3PCO7 -> BaTiO3 + 2.344 BaNaPO4 + 0.01042 NaC64 + 2.677 NaCO3 + 3 Na3PO4	-0.0406	0.0021	0.0156	0.0039
1545	0.2857 Li7Ti5O12 + 0.1714 Ba3B(BrO)3 -> Li2TiO3 + 0.1714 BaTiO3 + 0.08571 TiB2 + 0.2571 BaBr2 + 0.08571 BaTi2O5	-0.0315	-0.0021	0.0179	0.0039
1546	4.031 Ti2H3 + Ba2Ca(BO2)6 -> CaTiO3 + 1.625 BaTiO3 + 0.1875 Ba2Ti13O22 + 3 TiB2 + 6.047 H2	-0.2481	0.0031	0.0608	0.0039
1547	7.567 TiH2 + 1.067 Ba2B5BrO9 -> BaTiO3 + 0.3 Ba2Ti13O22 + 0.5333 BaBr2 + 2.667 TiB2 + 7.567 H2	-0.2456	0.0039	0.0594	0.0039
1548	0.3333 Na8Ti5O14 + BaNaPO4 -> BaTiO3 + 0.3333 Na2Ti2O5 + Na3PO4	-0.01	0.0012	0.0097	0.0039
1549	1.5 Na4TiO4 + Ba2Mg(PO4)2 -> BaTiO3 + 0.5 Ba2TiO4 + 2 Na3PO4 + MgO	-0.0309	0.0001	0.0155	0.0039
1550	2.586 NaMg30TiO32 + 0.05714 Ba5P3ClO12 -> Na2Ti2O5 + 0.2857 BaTiO3 + 0.05714 NaCl + 0.04286 Ti7P4 + 77.57 MgO + 0.5286 Na	-0.0093	0.0012	0.0096	0.0039
1551	2 Ba(BO2)2 + 1.25 Ti4H5 -> BaTiO3 + 2 TiB2 + 3.125 H2 + BaTi2O5	-0.2742	-0.0023	0.072	0.0039
1552	9.05 NaMg30TiO32 + 0.2 Ba5P3BrO12 -> BaTiO3 + 0.15 Ti7P4 + 271.5 MgO + 3.5 Na2Ti2O5 + 0.2 NaBr + 1.85 Na	-0.0093	0.0012	0.0097	0.004
1553	0.2222 Na8Ti5O14 + 0.3333 Ba5B3ClO9 -> BaNaBO3 + 0.2222 Na2Ti2O5 + 0.6667 BaTiO3 + 0.3333 NaCl	-0.0093	0.0013	0.0096	0.004
1554	4 BaH2 + TiH8(OF2)3 -> BaTiO3 + 3 BaF2 + 8 H2	-0.597	-0.0086	0.1501	0.004
1555	0.5 K2Ti2O5 + Ba2Mg(BO3)2 -> BaTiO3 + 0.5 Ba2B2O5 + KMgBO3	-0.0188	-0.0029	0.0159	0.004
1556	1.111 Ti4CN3 + Ba5B4O11 -> BaTiO3 + 2 Ba2TiO4 + 0.3333 TiB2 + 3.333 BN + 1.111 TiC	-0.0269	0.0005	0.0143	0.004
1557	2 BaNaBO3 + 2 Ca2Ti3O8 -> BaCaB2O5 + BaTiO3 + Na2Ti2O5 + 3 CaTiO3	-0.0141	0.0008	0.0112	0.004
1558	BaCN2 + 14 NaMg30TiO32 -> BaTiO3 + 0.5 Ti4CN3 + 5 Na2Ti2O5 + 0.5 Ti2CN + 420 MgO + 4 Na	-0.0111	0.0018	0.0095	0.004
1559	0.3333 Na8Ti5O14 + BaTi2O5 -> BaTiO3 + 1.333 Na2Ti2O5	-0.009	0.0014	0.0095	0.004
1560	1.5 Sr3Ti5O13 + 0.1667 BaSr3Ti4O12 -> Sr5Ti8O21 + 0.1667 BaTiO3	-0.0066	0.0008	0.0095	0.004
1561	9.05 NaMg30TiO32 + 0.2 Ba5P3O12F -> BaTiO3 + 3.5 Na2Ti2O5 + 0.15 Ti7P4 + 0.2 NaF + 271.5 MgO + 1.85 Na	-0.0094	0.0013	0.0097	0.004
1562	Ba2TiO4 + 2 H2O -> BaH4O3 + BaTiO3	0.0073	0.0073	0	0.004
1563	17 Ba5(TiN3)2 + 9 Ba2H14C4O15 -> BaTiO3 + 36 BaCN2 + 33 Ba2TiO4 + 15 N2 + 63 H2	-0.5058	-0.0001	0.1214	0.004
1564	1.25 Ti2H3 + Ba2Mg(BO3)2 -> TiB2 + BaTiO3 + 0.5 Ba2TiO4 + MgO + 1.875 H2	-0.1976	-0.0012	0.054	0.004
1565	3.333 Ti2CN + Ba5B4O11 -> BaTiO3 + 2 Ba2TiO4 + 0.3333 TiB2 + 3.333 BN + 3.333 TiC	-0.0162	-0.0006	0.0132	0.004
1566	6.75 LiC12 + 1.75 BaTi(PO4)2 -> BaTiO3 + 0.25 Ba3(PO4)2 + 0.75 TiP + 2.25 Li3PO4 + 81 C	-0.0438	0.0038	0.0149	0.004
1567	60.33 NaMg30TiO32 + 0.6667 Ba10P6SO24 -> Ti7P4 + 6.667 BaTiO3 + 23.33 Na2Ti2O5 + 0.6667 Na2S + 1810 MgO + 12.33 Na	-0.0094	0.0013	0.0097	0.004
1568	3.333 Li7Ti5O12 + Ba2Ca(BO3)2 -> BaTiO3 + 11.67 Li2TiO3 + CaTiO3 + BaTi2O5 + TiB2	-0.0371	-0.0033	0.0205	0.004
1569	0.3929 K2Ti4O9 + 1.107 BaC6 -> BaTiO3 + 0.7857 KC8 + 0.3571 TiC + 0.1071 BaTi2O5	-0.1081	-0.0014	0.0344	0.004
1570	4.5 BaNaP + 5 Na4TiP2O9 -> BaTiO3 + 3.5 BaNaPO4 + 7 Na3PO4 + 4 TiP	-0.0843	0.001	0.0268	0.0041
1571	Ba2TiO4 + 0.3077 Ba2Ti6O13 -> 2.615 BaTiO3 + 0.07692 Ti3O2	0.0027	0.0054	0.003	0.0041
1572	5 TiH2 + 4 BaMgBO3F -> BaTi2O5 + BaTiO3 + 4 MgO + 2 TiB2 + 2 BaF2 + 5 H2	-0.1596	-0.0003	0.0448	0.0041
1573	1.5 Ba5B4O11 + Na6Ti2O7 -> BaTiO3 + 6 BaNaBO3 + 0.5 BaTi2O5	-0.0241	0	0.0144	0.0041
1574	9 Ti2P + 2 BaLi2Mg(PO4)2 -> BaTiO3 + 2 Li2TiO3 + 2 MgO + 13 TiP + BaTi2O5	-0.2063	-0.03	0.0849	0.0041
1575	0.625 Ba2Ca(BO3)2 + 3.875 TiO -> BaTiO3 + 0.125 Ba2Ti13O22 + 0.625 CaTiO3 + 0.625 TiB2	-0.1123	0.0063	0.0277	0.0041
1576	3 Ti5CN4 + 3.3 Ba5B4O11 -> Ti4C3N + 3.3 BaTiO3 + 6.6 Ba2TiO4 + 1.1 TiB2 + 11 BN	-0.0307	0.0001	0.0158	0.0041
1577	0.5 Ba2TiO4 + 0.6667 Na2Ti2O5 -> BaTiO3 + 0.1667 Na8Ti5O14	0.0074	0.0074	0	0.0041
1578	735 H4C + BaTi8O16 -> BaTiO3 + 7 TiC + 13 H5C56O + 1437 H2	-0.0624	0	0.0229	0.0041
1579	11 Li2TiO3 + BaCa2(PN2)6 -> BaTiO3 + 2 CaTiO3 + 4 LiTi2N3 + 6 Li3PO4	-0.0438	0.0047	0.0141	0.0041
1580	Ba2TiO4 + 0.3333 Sr5Ti8O21 -> BaTiO3 + 0.3333 Ba3Sr5Ti8O24	-0.0087	0.0042	0.0068	0.0041
1581	BaTi2O5 + 4 Ca3Ti2O7 -> 3 Ca4Ti3O10 + BaTiO3	-0.0026	0.0046	0.0051	0.0041
1582	4.1 NaMg30TiO32 + 0.2 Ba5B3BrO9 -> BaTiO3 + 1.4 Na2Ti2O5 + 0.2 NaBr + 123 MgO + 0.3 TiB2 + 1.1 Na	-0.009	0.0007	0.0104	0.0041
1583	3 BaHCl + 4.25 TiO2 -> BaTiO3 + 0.25 Ba2Ti13O22 + 1.5 BaCl2 + 1.5 H2	-0.0845	0.0036	0.0243	0.0041
1584	Ti2O3 + BaO2 -> BaTiO3 + TiO2	-0.6506	-0.0346	0.1883	0.0041
1585	CaTiO3 + 0.3333 Ba3(PO4)2 -> 0.3333 Ca3(PO4)2 + BaTiO3	0.0075	0.0075	0	0.0041
1586	BaLi2Ti6O14 + 4 NaHO -> BaTiO3 + Li2TiO3 + 2 Na2Ti2O5 + 2 H2O	-0.0414	0.0001	0.0183	0.0041
1587	0.3889 Ca4Ti3O10 + 0.6667 Ba2H2C4O9 -> BaTiO3 + 0.4444 CaH2CO4 + 0.1667 Ba2TiO4 + 1.111 Ca(CO2)2 + 0.2222 H2	-0.0193	0.0021	0.0113	0.0041
1588	0.2 Ti5CN4 + 1.5 BaC2(NO)2 -> BaTiO3 + 0.5 BaCN2 + 1.4 N2 + 2.7 C	-0.1236	0.01	0.0266	0.0041
1589	3 Ba5P4 + 11 BaTiOF4 -> BaTiO3 + 0.6667 Ba5P3O12F + 10 TiP + 21.67 BaF2	-0.2823	0.0001	0.0718	0.0041
1590	0.6667 Ba5B4O11 + 0.3333 Na2Ti2O5 -> Ba2B2O5 + 0.6667 BaTiO3 + 0.6667 BaNaBO3	-0.0142	0.0002	0.0122	0.0041
1591	Ba(PN2)2 + 0.2222 BaSr3Ti4O12 -> 0.8889 BaTiO3 + 0.3333 BaSr2(PN2)6	-0.0062	0.0072	0.0033	0.0041
1592	1.778 KBaB5O9 + 12.28 Ti2C -> BaTiO3 + 0.3889 Ba2Ti13O22 + 0.8889 K2Ti2O5 + 12.28 TiC + 4.444 TiB2	-0.2409	0.0028	0.06	0.0041
1593	1.085 K2Ti6O13 + 2 BaLiH3 -> Li2TiO3 + 1.362 BaTiO3 + 0.3191 Ba2Ti13O22 + 2.17 KH + 1.915 H2	-0.1138	0.0002	0.0343	0.0041
1594	17 NaMg30TiO32 + 4 BaLiH3 -> Ba2Ti13O22 + 2 BaTiO3 + 2 Li2TiO3 + 510 MgO + 6 H2 + 17 Na	-0.0091	0.0012	0.0101	0.0042
1595	1.786 BaHCl + 0.6071 BaTi7O14 -> BaTiO3 + 0.25 Ba2Ti13O22 + 0.8929 BaCl2 + 0.8929 H2	-0.0481	0.0006	0.0193	0.0042
1596	Na2Ti2O5 + 1.5 Ba2TiO4 -> 3 BaTiO3 + 0.5 Na4TiO4	0.0076	0.0076	0	0.0042
1597	1.333 Ba2Li(BO2)5 + 2.083 Ti3N2 -> BaTiO3 + 0.6667 Li2TiO3 + 1.25 TiB2 + 1.667 BaTi2O5 + 4.167 BN	-0.1123	-0.003	0.0372	0.0042
1598	Ba2Ca(BO2)6 + 8.063 Ti2C -> CaTiO3 + 0.1875 Ba2Ti13O22 + 1.625 BaTiO3 + 8.063 TiC + 3 TiB2	-0.2274	0.0035	0.0563	0.0042
1599	3.6 Ba2PCl + 4 KTiPO5 -> Ba5P3ClO12 + 1.4 KBaPO4 + 0.8 BaTiO3 + 2.6 KCl + 3.2 TiP	-0.1825	0.0006	0.0492	0.0042
1600	Ba2Ca(BO3)2 + 5 CaTi2O4 -> BaTiO3 + 6 CaTiO3 + BaTi2O5 + TiB2	-0.0709	-0.005	0.0301	0.0042
1601	Ba2Ti6O13 + 3.4 Ba2TiO4 -> 8.8 BaTiO3 + 0.2 Ti3O	0.0029	0.0056	0.003	0.0042
1602	4 Li4TiO4 + BaLi2Ti6O14 -> BaTiO3 + 9 Li2TiO3	-0.0209	0.0024	0.0116	0.0042
1603	SrCa3Ti4O12 + 3 Ba2Mg(BO3)2 -> BaTiO3 + Ba2SrTi3O9 + 3 BaCaB2O5 + 3 MgO	-0.0311	-0.0041	0.0204	0.0042
1604	1.429 NaMg30TiO32 + 0.4286 Ba3B(BrO)3 -> BaTiO3 + 0.1429 BaNaBO3 + 1.286 NaBr + 42.86 MgO + 0.1429 TiB2 + 0.1429 BaTi2O5	-0.0131	0.0004	0.0118	0.0042
1605	17 K2Ti2O5 + 23 BaHBr -> Ba2Ti13O22 + 11 KH + 23 KBr + 21 BaTiO3 + 6 H2	-0.092	0.0054	0.0244	0.0042
1606	7.75 K2TiO3 + 1.5 BaTi8O16 -> BaTiO3 + 0.25 Ba2Ti13O22 + 7.75 K2Ti2O5	-0.0357	0.0013	0.016	0.0042
1607	0.5 Mg2TiO4 + 0.5 Ba2TiO4 -> BaTiO3 + MgO	-0.0087	0.0035	0.0078	0.0042
1608	0.3333 Na4TiO4 + BaTi2O5 -> BaTiO3 + 0.6667 Na2Ti2O5	-0.0101	0.0027	0.0089	0.0042
1609	4 Na6Ti2O7 + 3 Ba2TiS4 -> BaTiO3 + 12 Na2S + 5 BaTi2O5	-0.1005	0.0028	0.029	0.0042
1610	2.5 Ca3Ti2O7 + 4.5 BaMgBO3F -> BaTiO3 + 1.5 BaF2 + 4.5 MgO + 1.5 Ca5B3O9F + 2 BaTi2O5	-0.0275	-0.0005	0.0161	0.0043
1611	0.25 Ba12Cl5F19 + Na6Ti2O7 -> BaTiO3 + 4.75 NaF + 1.25 NaCl + Ba2TiO4	-0.0627	-0.003	0.0264	0.0043
1612	0.875 Ti4H7 + Ba3BPO7 -> BaTiO3 + Ba2TiO4 + TiP + 0.5 TiB2 + 3.062 H2	-0.2458	-0.0032	0.0673	0.0043
1613	2.909 Ti2CN + 1.432 BaNaPO4 -> BaTiO3 + 0.03409 NaC64 + 0.2159 Ba2TiO4 + 0.9659 TiP + 0.7273 Ti5CN4 + 0.4659 Na3PO4	-0.0277	0.0036	0.012	0.0043
1614	3 Ti4S24Cl6O + 54.67 Ba2NCl -> BaTiO3 + 11 TiN + 72 BaS + 36.33 BaCl2 + 21.83 N2	-0.8737	0.0008	0.2028	0.0043
1615	2.25 TiH2 + 0.1667 Ba10P6SO24 -> BaTiO3 + 0.25 Ba2TiO4 + TiP + 0.1667 BaS + 2.25 H2	-0.2634	-0.0048	0.0728	0.0043
1616	0.5022 Ti2C + 1.009 BaH4O3 -> BaTiO3 + 0.004484 Ba2TiO4 + 0.008969 H5C56O + 1.996 H2	-0.4813	-0.0176	0.134	0.0043
1617	BaTi2O5 + NaHO -> BaTiO3 + 0.5 Na2Ti2O5 + 0.5 H2O	-0.011	0.003	0.0089	0.0043
1618	Ba5B4O11 + 0.75 Na6Ti2O7 -> BaTiO3 + 0.25 Na2Ti2O5 + 4 BaNaBO3	-0.0241	0	0.0149	0.0043
1619	3.667 Na4TiO4 + 4 BaS2 -> BaSO4 + 0.3333 Na2Ti2O5 + 3 BaTiO3 + 7 Na2S	-0.0818	0.0067	0.021	0.0043
1620	Na4TiP2O9 + 2 BaH4O3 -> BaTiO3 + BaNaPO4 + Na3PO4 + 4 H2O	-0.0399	0.0038	0.0146	0.0043
1621	0.3636 Ba3Ti3O8 + 0.09091 CaH8(ClO2)2 -> BaTiO3 + 0.09091 CaTiO3 + 0.09091 BaCl2 + 0.3636 H2	-0.1801	-0.066	0.1156	0.0043
1622	2.667 BaLiH3 + TiH8(OF2)3 -> BaTiO3 + 2.667 LiF + 1.667 BaF2 + 8 H2	-0.5693	-0.009	0.1451	0.0043
1623	1.955 NaMg30TiO32 + 2.909 BaCO3 -> BaTiO3 + 0.01515 NaC64 + 0.9545 Ba2TiO4 + 1.939 NaCO3 + 58.64 MgO	-0.0349	-0.0086	0.0259	0.0043
1624	9.821 Ti2H3 + 2.286 BaNaLi3(BO2)6 -> BaTiO3 + 3.429 Li2TiO3 + 0.6429 Ba2Ti13O22 + 6.857 TiB2 + 14.73 H2 + 2.286 Na	-0.2357	0.0044	0.0575	0.0043
1625	1.125 Ti2H3 + 0.1667 Ba10P6SO24 -> BaTiO3 + 0.25 Ba2TiO4 + TiP + 0.1667 BaS + 1.687 H2	-0.2793	-0.0027	0.0744	0.0043
1626	17 NaMg30TiO32 + 6 BaBrCl -> Ba2Ti13O22 + 4 BaTiO3 + 6 NaBr + 6 NaCl + 510 MgO + 5 Na	-0.0093	0.0013	0.0104	0.0043
1627	0.625 Ti4H5 + Ba2B2O5 -> BaTiO3 + 0.5 Ba2TiO4 + TiB2 + 1.562 H2	-0.2309	-0.001	0.0619	0.0043
1628	0.5 NaMg30TiO32 + 0.5 Ba2TiO4 -> BaTiO3 + 15 MgO + 0.5 Na	-0.0063	0.0003	0.0107	0.0043
1629	0.1667 K6Ti2O7 + 0.5 BaH4(BrO)2 -> H2O + KBr + 0.1667 BaTiO3 + 0.1667 Ba2TiO4	-0.0921	-0.0065	0.0366	0.0043
1630	BaTi2O5 + 2 CaTiO3 -> BaTiO3 + Ca2Ti3O8	0.0079	0.0079	0	0.0043
1631	0.2 Ti5CN4 + Ba3CCl4O3 -> BaTiO3 + 2 BaCl2 + 0.4 N2 + 1.2 C	-0.1697	0.0083	0.0391	0.0043
1632	Ba2Mg(BO3)2 + 0.3333 Ca3Ti2O7 -> BaCaB2O5 + 0.3333 BaTiO3 + 0.3333 Ba2TiO4 + MgO	-0.037	-0.0032	0.0211	0.0043
1633	Ba2TiO4 + Ba2P2O7 -> Ba3(PO4)2 + BaTiO3	-0.0329	0.0046	0.0123	0.0043
1634	Na8Ti5O14 + 3 BaS -> Na2Ti2O5 + 3 BaTiO3 + 3 Na2S	-0.0228	0.0015	0.0133	0.0044
1635	1.725 BaHBr + 0.2125 Ba3Ti20O40 -> BaTiO3 + 0.25 Ba2Ti13O22 + 0.8625 BaBr2 + 0.8625 H2	-0.0371	0.0025	0.0154	0.0044
1636	CaTiO3 + 0.06667 Ba3Sr5Ti8O24 -> 0.3333 SrCa3Ti4O12 + 0.2 BaTiO3	0.0022	0.0057	0.0035	0.0044
1637	0.7 Ca3Ti2O7 + 0.9 Ba2H2C4O9 -> BaTiO3 + 0.6 CaH2CO4 + 0.4 Ba2TiO4 + 1.5 Ca(CO2)2 + 0.3 H2	-0.0207	0.0018	0.0124	0.0044
1638	85.33 Ti2CN + 21 BaNa2Mg(PO4)2 -> NaC64 + 6.333 BaTiO3 + 21 MgO + 28.33 TiP + 13.67 Na3PO4 + 21.33 Ti5CN4 + 14.67 BaTi2O5	-0.0368	0.0028	0.0151	0.0044
1639	5 Ba2TiO4 + BaNaLi3(BO2)6 -> Ba2B2O5 + 5 BaTiO3 + BaNaBO3 + 3 BaLiBO3	-0.0141	0.0031	0.0097	0.0044
1640	0.8182 Ti4C3N + 1.182 Ba3BPO7 -> BaTiO3 + 1.091 Ba2TiO4 + 0.1818 Ba2B2O5 + 0.8182 BN + 1.182 TiP + 2.455 C	-0.0594	-0.0067	0.0296	0.0044
1641	4 BaLiH3 + 17 TiO2 -> Ba2Ti13O22 + 2 BaTiO3 + 2 Li2TiO3 + 6 H2	-0.119	0	0.0362	0.0044
1642	2 K2TiO3 + 3 BaHBrO -> KH3O2 + 3 KBr + BaTiO3 + Ba2TiO4	-0.0532	0.0045	0.0171	0.0044
1643	K6Ti2O7 + 2 Ba5P3O12F -> BaTiO3 + 6 KBaPO4 + Ba2TiO4 + BaF2	-0.0181	0.0047	0.0092	0.0044
1644	2.423 NaMg30TiO32 + 0.1538 BaNaPO4 -> Na2Ti2O5 + 0.03846 Ti7P4 + 0.1538 BaTiO3 + 72.69 MgO + 0.5769 Na	-0.0094	0.0015	0.0104	0.0044
1645	Ba2B2O5 + 2 Ba2SrTi3O9 -> Sr2B2O5 + 6 BaTiO3	0.008	0.008	0	0.0044
1646	1.429 NaMg30TiO32 + 0.3571 Ba3B(BrO)3 -> BaTiO3 + 0.07143 BaNaBO3 + 0.1429 Na2Ti2O5 + 1.071 NaBr + 42.86 MgO + 0.1429 TiB2	-0.0126	0.0009	0.0117	0.0044
1647	1.333 Na4TiO4 + BaLi2Ti6O14 -> BaTiO3 + Li2TiO3 + 2.667 Na2Ti2O5	-0.0402	0.0003	0.0185	0.0044
1648	6.548 Ti8C5 + 2.286 BaNaLi3(BO2)6 -> BaTiO3 + 0.6429 Ba2Ti13O22 + 3.429 Li2TiO3 + 32.74 TiC + 6.857 TiB2 + 2.286 Na	-0.1596	0.0073	0.038	0.0044
1649	3.167 NaMg30TiO32 + 0.3333 Ba4Br6O -> BaTiO3 + 0.1667 Ba2Ti13O22 + 2 NaBr + 95 MgO + 1.167 Na	-0.01	0.0012	0.0109	0.0045
1650	Ba2SrTi3O9 + BaLiBO3 -> 3 BaTiO3 + SrLiBO3	0.0081	0.0081	0	0.0045
1651	0.3333 Ba5P3BrO12 + 1.5 Ti2O -> BaTiO3 + TiP + 0.1667 BaBr2 + 0.5 BaTi2O5	-0.2867	0.0034	0.0703	0.0045
1652	Ti5CN4 + 0.9 Ba5B4O11 -> Ti2CN + 0.9 BaTiO3 + 1.8 Ba2TiO4 + 0.3 TiB2 + 3 BN	-0.0308	-0.0001	0.0169	0.0045
1653	0.2 Ti6O + 1.1 BaH4O3 -> BaTiO3 + 2.2 H2 + 0.1 BaTi2O5	-0.5699	-0.0005	0.1371	0.0045
1654	2 BaTi2O5 + 0.5 Na6S2O9 -> BaSO4 + 1.5 Na2Ti2O5 + BaTiO3	-0.02	0.0042	0.0102	0.0045
1655	5.75 K2TiO3 + 0.5 Ba3Ti20O40 -> BaTiO3 + 0.25 Ba2Ti13O22 + 5.75 K2Ti2O5	-0.0319	0.0013	0.0157	0.0045
1656	1.5 Ti4C3N + 0.6667 Ba2Mg(PO4)2 -> BaTiO3 + 1.5 Ti2CN + 1.333 TiP + 0.6667 MgO + 0.3333 BaTi2O5 + 3 C	-0.0504	0.0048	0.0164	0.0045
1657	0.3333 Ca4Ti3O10 + 2 Ba(CO2)2 -> BaTiO3 + BaCO3 + 1.333 Ca(CO2)2 + 0.3333 C	-0.0163	0.0042	0.0094	0.0045
1658	3 BaP2 + 3 Li2Ti2O5 -> BaTiO3 + Ba2TiO4 + 2 Li3PO4 + 4 TiP	-0.0528	0.001	0.0207	0.0045
1659	BaLiBO3 + CaTiO3 -> BaTiO3 + LiCaBO3	0.0025	0.0072	0.0023	0.0045
1660	2.5 NaMg30TiO32 + 0.5 Ba3B(BrO)3 -> BaTiO3 + 0.5 Na2Ti2O5 + 1.5 NaBr + 75 MgO + 0.25 TiB2 + 0.25 Ba2TiO4	-0.0121	0.0015	0.0112	0.0045
1661	0.4762 Ti8N5 + 2 Ba(BO2)2 -> BaTiO3 + 0.8095 TiB2 + BaTi2O5 + 2.381 BN	-0.1132	-0.015	0.0502	0.0045
1662	BaHClO + CaTiO3 -> BaTiO3 + CaHClO	0.0082	0.0082	0	0.0045
1663	1.286 Ti4CN3 + 3.857 Ba3BPO7 -> BaTiO3 + 3.143 Ba2TiO4 + 3.857 BN + TiP + 1.429 Ba3(PO4)2 + 1.286 C	-0.0422	-0.0056	0.025	0.0045
1664	1.667 Li7Ti5O12 + 0.3333 Ba5B3ClO9 -> BaTiO3 + 5.833 Li2TiO3 + 0.5 TiB2 + 0.1667 BaCl2 + 0.5 BaTi2O5	-0.0379	-0.0034	0.0219	0.0045
1665	3 Ti4S24Cl6O + 54.67 Ba2BN2Cl -> BaTiO3 + 54.67 BN + 11 TiN + 72 BaS + 36.33 BaCl2 + 21.83 N2	-0.551	0.0108	0.1217	0.0045
1666	0.1667 Na8Ti5O14 + 0.3333 Ba5B3BrO9 -> BaNaBO3 + 0.5 BaTiO3 + 0.3333 NaBr + 0.1667 BaTi2O5	-0.0109	0.0016	0.0109	0.0045
1667	BaSr7Ti8O24 + 3.5 Sr2TiO4 -> BaTiO3 + 3.5 Sr4Ti3O10	0.0083	0.0083	0	0.0045
1668	Sr5Ti8O21 + 0.05102 BaSr7Ti8O24 -> 0.05102 BaTiO3 + 0.2143 Sr25Ti39O103	0.0083	0.0083	0	0.0045
1669	7.667 NaP + BaTi7O14 -> BaTiO3 + 0.3333 Na2Ti2O5 + 2.333 Na3PO4 + 5.333 TiP	-0.081	0	0.0281	0.0046
1670	0.8707 Na2Ti2O5 + 0.1667 Ba6Ca6Mg(CO3)13 -> CaTiO3 + 1.735 NaCO3 + 0.4829 BaTiO3 + 0.2586 Ba2TiO4 + 0.00675 NaC64 + 0.1667 MgO	-0.1267	-0.0159	0.0542	0.0046
1671	Li2TiO3 + 0.3333 BaLi2Ti6O14 -> 0.3333 BaTiO3 + 1.333 Li2Ti2O5	0.0012	0.007	0.0029	0.0046
1672	2 Ba3BPO3 + 0.8 Ti(NO3)4 -> Ba2B2O5 + 0.6 BaTiO3 + 0.2 Ba2TiO4 + Ba3(PO4)2 + 1.6 N2	-1.0529	-0.026	0.2702	0.0046
1673	Ba2SrTi3O9 + BaHClO -> 3 BaTiO3 + SrHClO	0.0078	0.0082	0.0003	0.0046
1674	Na4TiO4 + BaMgF4 -> BaTiO3 + MgO + 4 NaF	-0.109	-0.001	0.0354	0.0046
1675	0.25 O2 + 0.5 Ba4Ti12O27 -> BaTi5O11 + BaTiO3	-0.0641	0.0141	0.0104	0.0046
1676	6.8 Li11Ti24O48 + 40.4 BaHBr -> BaTiO3 + 37.4 Li2TiO3 + 9.6 Ba2Ti13O22 + 20.2 BaBr2 + 20.2 H2	-0.0418	0.0001	0.0194	0.0046
1677	0.9 Ba8P5Br + 5 BaTiOF4 -> BaTiO3 + 0.7333 BaBrF + 0.1667 Ba5P3BrO12 + 4 TiP + 9.633 BaF2	-0.2841	0.0001	0.0733	0.0046
1678	7.167 NaP + 0.3333 Ba3Ti20O40 -> BaTiO3 + 0.3333 Na2Ti2O5 + 2.167 Na3PO4 + 5 TiP	-0.0793	0.0001	0.0278	0.0046
1679	7.404 K2TiO3 + 3.029 Ba2H2C4O9 -> K4H6C2O9 + 9.462 KCO2 + 6.058 BaTiO3 + 0.0117 H5C56O + 0.6725 K2Ti2O5	-0.0395	0.0009	0.0181	0.0046
1680	1.375 Ti7Br16 + 3 Ba4B2N4O -> BaTiO3 + 7.75 TiN + 0.875 TiB2 + 11 BaBr2 + 4.25 BN	-0.735	0.0049	0.1687	0.0046
1681	3.875 Ti2S + 1.25 Ba5B3ClO9 -> BaTiO3 + 0.375 Ba2Ti13O22 + 1.875 TiB2 + 3.875 BaS + 0.625 BaCl2	-0.2333	0.0014	0.0607	0.0046
1682	0.5 Ba5B4(O5F)2 + Ti3N2O3 -> BaTiO3 + BaTi2O5 + 2 BN + 0.5 BaF2	-0.1289	-0.0118	0.0508	0.0046
1683	2 Ti2CN + 3.5 Ba3CCl4O3 -> BaTiO3 + BaCN2 + 7 BaCl2 + 1.5 BaTi2O5 + 4.5 C	-0.2069	-0.0093	0.0656	0.0047
1684	6.8 Li11Ti24O48 + 40.4 BaHCl -> BaTiO3 + 37.4 Li2TiO3 + 9.6 Ba2Ti13O22 + 20.2 BaCl2 + 20.2 H2	-0.0469	0	0.0208	0.0047
1685	31 CaO + 6 BaTi8O16 -> Ba2Ti13O22 + 4 BaTiO3 + 31 CaTiO3	-0.0663	0.0003	0.0248	0.0047
1686	0.5 Ba3B(BrO)3 + KNaTiO3 -> BaTiO3 + 0.5 BaNaBO3 + 0.5 NaBr + KBr	-0.0517	0.0036	0.0183	0.0047
1687	9 Ba5P9 + 39 Li2Ti2O5 -> BaTiO3 + 22 Ba2TiO4 + 26 Li3PO4 + 55 TiP	-0.0543	0.0001	0.0224	0.0047
1688	BaSr7Ti8O24 + 7 Ba3(PO4)2 -> 8 BaTiO3 + 7 Ba2Sr(PO4)2	0.0085	0.0085	0	0.0047
1689	2.75 Na6Ti2O7 + 4 BaS2 -> BaSO4 + 1.25 Na2Ti2O5 + 3 BaTiO3 + 7 Na2S	-0.065	0.0086	0.0163	0.0047
1690	0.3333 Na8Ti5O14 + 0.6667 Ba2H14C4O15 -> BaTiO3 + 2 H2O + 2.667 NaCO3 + 0.3333 BaTi2O5 + 2.667 H2	-0.1414	-0.0106	0.0524	0.0047
1691	BaSr3Ti4O12 + 3 Ba3(PO4)2 -> 4 BaTiO3 + 3 Ba2Sr(PO4)2	0.0086	0.0086	0	0.0047
1692	0.8333 Ti5CN4 + Ba5B4O11 -> BaTiO3 + 2 Ba2TiO4 + 0.3333 TiB2 + 3.333 BN + 0.8333 TiC	-0.0301	0.0007	0.0165	0.0047
1693	0.2 BaTi2O5 + 0.2 Sr25Ti39O103 -> Sr5Ti8O21 + 0.2 BaTiO3	-0.007	0.0011	0.011	0.0047
1694	0.234 Ti5S8 + 0.5106 Ba4B2N4O -> TiN + 0.1702 BaTiO3 + 1.021 BN + 1.872 BaS + 0.01064 N2	-0.5459	0.0029	0.1289	0.0047
1695	Ba2TiO4 + 0.2 Ba2Ti13O22 -> 1.2 TiO + 2.4 BaTiO3	0.0086	0.0086	0	0.0047
1696	NaTiO2 + 0.5 BaO2 -> 0.5 Na2TiO3 + 0.5 BaTiO3	-0.4754	-0.0431	0.1593	0.0047
1697	1.5 Ba(HO)2 + 0.5 Ti3N2O3 -> H3N + 1.5 BaTiO3	-0.206	-0.0267	0.083	0.0047
1698	Ba2B2O5 + 2.5 Ti3C2 -> BaTiO3 + 0.5 Ba2TiO4 + 5 TiC + TiB2	-0.166	-0.0024	0.0499	0.0048
1699	Ba3P6(N4O3)2 + 2 SrTiN2 -> 2 BaTiO3 + BaSr2(PN2)6	-0.0639	0.0058	0.019	0.0048
1700	2 Li7Ti5O12 + 7 BaF2 -> BaTiO3 + 0.5 Ba2Ti13O22 + 2.5 Ba2TiO4 + 14 LiF	-0.0287	-0.0012	0.0181	0.0048
1701	0.6 Sr5Ti8O21 + 0.2 BaTi2O5 -> Sr3Ti5O13 + 0.2 BaTiO3	0.0087	0.0087	0	0.0048
1702	Ba2TiO4 + 0.25 Mg5H10(C2O9)2 -> BaTiO3 + 1.25 H2O + BaCO3 + 1.25 MgO	-0.0155	0.0023	0.0117	0.0048
1703	23 CaO + 2 Ba3Ti20O40 -> Ba2Ti13O22 + 4 BaTiO3 + 23 CaTiO3	-0.0577	0.0006	0.0229	0.0048
1704	1.333 Ba3(BN2)2 + 3 Ba2TiOF6 -> BaTiO3 + 2.667 BN + 2 TiN + 9 BaF2 + 0.3333 N2	-0.2661	0.0043	0.0655	0.0048
1705	5.5 NaMg30TiO32 + BaMgBO3F -> BaTiO3 + 166 MgO + 2 Na2Ti2O5 + NaF + 0.5 TiB2 + 0.5 Na	-0.0101	0.0016	0.0113	0.0048
1706	5 NaMg30TiO32 + 1.25 Ba2B2O5 -> BaTiO3 + 1.5 BaNaBO3 + 1.75 Na2Ti2O5 + 150 MgO + 0.5 TiB2	-0.0099	0	0.0129	0.0048
1707	Na6Ti2O7 + 3 Ba3(PO4)2 -> BaTiO3 + 6 BaNaPO4 + Ba2TiO4	-0.0144	0.0039	0.01	0.0048
1708	0.5 Ti5CN4 + 9 Ba5P3O13 -> BaTiO3 + 1.5 Ba2TiO4 + 13.5 Ba3(PO4)2 + 0.5 BaCN2 + 0.5 N2	-0.101	-0.0009	0.0341	0.0048
1709	BaCaB2O5 + CaTiO3 -> BaTiO3 + Ca2B2O5	0.0088	0.0088	0	0.0048
1710	5 NaMg30TiO32 + 1.25 BaMgBO3F -> BaTiO3 + 151.3 MgO + 1.75 Na2Ti2O5 + 0.25 BaNaBO3 + 1.25 NaF + 0.5 TiB2	-0.0106	0.0011	0.0119	0.0048
1711	4.333 Li7Ti5O12 + 1.5 BaCN2 -> Ti4CN3 + 0.5 BaTiO3 + 15.17 Li2TiO3 + BaTi2O5 + 0.5 C	-0.0681	0.0011	0.0248	0.0048
1712	K3MgPCO7 + Ba2TiO4 -> BaTiO3 + MgO + K3BaPCO7	-0.0247	0.003	0.0132	0.0048
1713	7 Ti2O + Ba3NaB24 -> BaTiO3 + Ba2TiO4 + 12 TiB2 + Na	-0.5549	0.0014	0.1326	0.0048
1714	1.5 Ba5P9 + 10.17 MgTiO3 -> BaTiO3 + 10.17 MgO + 9.167 TiP + 2.167 Ba3(PO4)2	-0.0611	0.0004	0.0239	0.0048
1715	0.45 Ti6P2O + 0.2333 Ba5P3BrO12 -> BaTiO3 + 1.6 TiP + 0.1167 BaBr2 + 0.05 BaTi2O5	-0.2146	-0.0243	0.0827	0.0048
1716	3 K2NaTiOF5 + 1.333 Ba3(BN2)2 -> BaTiO3 + 2.667 BN + 6 KF + 3 NaF + 2 TiN + 3 BaF2 + 0.3333 N2	-0.2397	0.0052	0.0588	0.0048
1717	Ti4CN3 + 0.6 Ba5B4O11 -> Ti2CN + 0.6 BaTiO3 + 1.2 Ba2TiO4 + 0.2 TiB2 + 2 BN	-0.0269	0.0005	0.0163	0.0049
1718	0.2 Ba12Cl5F19 + KNaTiO3 -> BaTiO3 + NaF + KCl + 1.4 BaF2	-0.0509	-0.0098	0.0319	0.0049
1719	1.938 BaHBr + 0.5313 BaTi8O16 -> BaTiO3 + 0.25 Ba2Ti13O22 + 0.9688 BaBr2 + 0.9688 H2	-0.0436	0.003	0.0175	0.0049
1720	0.6615 Na2Ti2O5 + 1.646 BaNa3PCO7 -> BaTiO3 + 0.3231 Ba2TiO4 + 0.005128 NaC64 + 1.318 NaCO3 + 1.646 Na3PO4	-0.0243	0.0027	0.0135	0.0049
1721	Ba2Mg(BO3)2 + Ti3N2O3 -> BaTiO3 + MgO + BaTi2O5 + 2 BN	-0.1217	-0.01	0.0479	0.0049
1722	Li4TiO4 + Ba2P2O7 -> BaTiO3 + 1.333 Li3PO4 + 0.3333 Ba3(PO4)2	-0.0432	0.002	0.0184	0.0049
1723	1.3 K2TiO3 + 0.6 Ba2Ti6O13 -> BaTiO3 + 0.1 Ba2Ti13O22 + 1.3 K2Ti2O5	-0.0088	0.0032	0.0096	0.0049
1724	129 Ba(CO2)2 + 97.5 KNaTiO3 -> NaC64 + 97.5 KCO2 + 66 BaTiO3 + 96.5 NaCO3 + 31.5 Ba2TiO4	-0.079	0.0041	0.0243	0.0049
1725	Mg2TiO4 + Ba4Na(BO3)3 -> BaTiO3 + Ba2B2O5 + BaNaBO3 + 2 MgO	-0.0139	0.0004	0.0136	0.0049
1726	MgTiN2 + Ba(CO2)2 -> BaTiO3 + MgO + N2 + 2 C	-0.2855	0.0046	0.0698	0.0049
1727	0.125 BaSr4Ti5O15 + 1.5 Sr3Ti5O13 -> Sr5Ti8O21 + 0.125 BaTiO3	-0.0069	0.0006	0.0118	0.0049
1728	4.667 Ba3BPO3 + 9 Ti2CS -> Ba2B2O5 + 3 BaTiO3 + 9 TiC + 4.667 TiP + 1.333 TiB2 + 9 BaS	-0.1321	0.0033	0.037	0.0049
1729	5.333 Li7Ti5O12 + 2 BaCN2 -> BaTiO3 + 18.67 Li2TiO3 + Ti5CN4 + BaTi2O5 + C	-0.0692	-0.0011	0.0273	0.0049
1730	0.5 Ba5B4O11 + 0.5 BaTi2O5 -> BaTiO3 + Ba2B2O5	-0.0108	0.0022	0.0111	0.0049
1731	2.5 BaCaB2O5 + 37 LiMg30TiO32 -> Ba2Ti13O22 + 0.5 BaTiO3 + 18.5 Li2TiO3 + 2.5 CaTiO3 + 1110 MgO + 2.5 TiB2	-0.0144	0.0007	0.0134	0.0049
1732	14 NaMg30TiO32 + 3 BaMgF4 -> BaTiO3 + Ba2Ti13O22 + 423 MgO + 12 NaF + 2 Na	-0.0107	0.0014	0.0119	0.0049
1733	1.333 Ba3P6(N4O3)2 + 3 Na8Ti5O14 -> BaTiO3 + 8 TiN + 8 Na3PO4 + 3 BaTi2O5 + 1.333 N2	-0.0422	0.0021	0.0182	0.0049
1734	0.6687 Na6Ti2O7 + 1.675 BaH3C3O7 -> BaTiO3 + 0.3373 Ba2TiO4 + 0.01807 H5C56O + 4.012 NaCO3 + 2.467 H2	-0.2043	-0.0075	0.0638	0.0049
1735	1.366 Na4Ti5O12 + 1.958 Ba2H2C4O9 -> BaTiO3 + 0.04225 H5C56O + 5.465 NaCO3 + 2.915 BaTi2O5 + 1.852 H2	-0.1376	-0.0096	0.0512	0.005
1736	2.25 Ti2HC + 0.3333 Ba5P3BrO12 -> BaTiO3 + 0.25 Ba2TiO4 + 2.25 TiC + TiP + 0.1667 BaBr2 + 1.125 H2	-0.1746	-0.0114	0.0612	0.005
1737	4 TiH2 + Ba4Na(BO3)3 -> BaTiO3 + 1.5 Ba2TiO4 + 1.5 TiB2 + 4 H2 + Na	-0.1834	-0.0001	0.0519	0.005
1738	0.5238 Ba5B4O11 + 0.4762 Ti6O -> BaTiO3 + 0.8095 Ba2TiO4 + 1.048 TiB2	-0.2928	0.0023	0.0738	0.005
1739	BaHClO + 0.5 BaTi2O5 -> 0.5 BaH2Cl2O + BaTiO3	0.0061	0.0082	0.0015	0.005
1740	Ba2Ti6O13 + 3.455 Ba2TiO4 -> 8.909 BaTiO3 + 0.09091 Ti6O	0.0044	0.007	0.0031	0.005
1741	1.5 BaH2 + 4.25 NaMg30TiO32 -> BaTiO3 + 0.25 Ba2Ti13O22 + 127.5 MgO + 1.5 H2 + 4.25 Na	-0.0095	0.0021	0.0111	0.005
1742	0.8 Ba5(TiN3)2 + 3 K2NaTiOF5 -> BaTiO3 + 3.6 TiN + 6 KF + 3 NaF + 3 BaF2 + 0.6 N2	-0.2543	0.0067	0.0608	0.005
1743	0.7273 Ba3B6O11F2 + 6.136 Ti3B4 -> BaTiO3 + 0.2273 Ba2Ti13O22 + 14.45 TiB2 + 0.7273 BaF2	-0.1577	0.0053	0.0409	0.005
1744	Na6Ti2O7 + 1.5 Ba2H14C4O15 -> BaTiO3 + Ba2TiO4 + 4.5 H2O + 6 NaCO3 + 6 H2	-0.1525	-0.0036	0.0486	0.005
1745	2.346 NaMg30TiO32 + 0.07692 BaNa2Mg(PO4)2 -> Na2Ti2O5 + 0.03846 Ti7P4 + 0.07692 BaTiO3 + 70.46 MgO + 0.5 Na	-0.0096	0.002	0.0113	0.005
1746	1.009 Ti2CN + 7.081 BaHClO -> BaTiO3 + 1.018 Ba2TiO4 + 0.009009 H5C56O + 0.5045 BaCN2 + 3.541 BaCl2 + 3.518 H2	-0.1734	0.0036	0.046	0.005
1747	1.8 BaP3 + 2.2 Li2Ti2O5 -> BaTiO3 + 1.467 Li3PO4 + 3.4 TiP + 0.2667 Ba3(PO4)2	-0.054	0.0016	0.0216	0.005
1748	K6Ti2O7 + 3 BaH4(ClO)2 -> BaTiO3 + 6 H2O + 6 KCl + Ba2TiO4	-0.0957	-0.0078	0.0402	0.005
1749	1.5 K2TiOF4 + 1.333 Ba2BN2Cl -> TiN + 0.5 BaTiO3 + 1.333 KCl + 1.667 KF + 1.333 BN + 2.167 BaF2 + 0.1667 N2	-0.2644	0.0042	0.0658	0.005
1750	BaTi2O5 + 2 MgO -> BaTiO3 + Mg2TiO4	0.0092	0.0092	0	0.005
1751	1.583 BaHCl + 0.7083 BaTi6O12 -> BaTiO3 + 0.25 Ba2Ti13O22 + 0.7917 BaCl2 + 0.7917 H2	-0.043	0.0001	0.0207	0.005
1752	1.733 Na3P + BaTi8O16 -> BaTiO3 + 2.6 Na2Ti2O5 + 0.02222 Ti7P4 + 1.644 TiP	-0.0939	0.0022	0.0299	0.005
1753	12 Ba3Ti3O8 + K2Ca2(SO4)3 -> K2S + 34 BaTiO3 + 2 CaTiO3 + 2 BaS	-0.1948	-0.0305	0.085	0.005
1754	54 LiTiO2 + 2.5 Ba4Ti13O30 -> BaTiO3 + 27 Li2TiO3 + 4.5 Ba2Ti13O22	-0.0231	0.0006	0.0158	0.0051
1755	2 TiO2 + 0.4286 BaSr7Ti8O24 -> Sr3Ti5O13 + 0.4286 BaTiO3	-0.008	0.0111	0.002	0.0051
1756	Li2TiO3 + 0.2 Ba7BrClF12 -> BaTiO3 + 0.2 BaClF + 2 LiF + 0.2 BaBrF	-0.023	-0.0011	0.0174	0.0051
1757	4 Ba(CO2)2 + Ba2SrTi3O9 -> Ba3Sr(CO2)8 + 3 BaTiO3	0.0092	0.0092	0	0.0051
1758	2 Ba3Ti20O40 + 23 Ca3Ti2O7 -> Ba2Ti13O22 + 4 BaTiO3 + 69 CaTiO3	-0.0219	0.0023	0.0138	0.0051
1759	1.833 NaMg30TiO32 + 0.3333 Ba3B(BrO)3 -> BaTiO3 + 0.3333 Na2Ti2O5 + NaBr + 55 MgO + 0.1667 TiB2 + 0.1667 Na	-0.0116	0.0019	0.012	0.0051
1760	2.542 NaMg30TiO32 + 0.08333 Ba3(PO4)2 -> Na2Ti2O5 + 0.04167 Ti7P4 + 0.25 BaTiO3 + 76.25 MgO + 0.5417 Na	-0.0095	0.0017	0.0118	0.0051
1761	584.3 H4C + 0.3333 Ba3Ti20O40 -> BaTiO3 + 5.667 TiC + 10.33 H5C56O + 1143 H2	-0.0623	0	0.0252	0.0051
1762	5.429 BaHCl + 2.429 MgTi5O10 -> BaTiO3 + 0.8571 Ba2Ti13O22 + 2.714 BaCl2 + 2.429 MgO + 2.714 H2	-0.0711	0.0009	0.0262	0.0051
1763	2.4 LiTi2O4 + 1.4 Ba4Br6O -> BaTiO3 + 0.2 Ba2Ti13O22 + 1.2 Li2TiO3 + 4.2 BaBr2	-0.0202	0.0024	0.0134	0.0051
1764	2 BaB4O7 + 11.5 Ti2C -> BaTiO3 + 0.5 Ba2Ti13O22 + 11.5 TiC + 4 TiB2	-0.267	0.0041	0.0666	0.0051
1765	2 K2Ti2O5 + 3 BaHBrO -> KH3O2 + 3 KBr + 2 BaTiO3 + BaTi2O5	-0.0356	0.0062	0.0131	0.0051
1766	18 NaMg30TiO32 + 0.5 Ba2Ca(BO2)6 -> BaTiO3 + 0.5 CaTiO3 + 7.5 Na2Ti2O5 + 540 MgO + 1.5 TiB2 + 3 Na	-0.0095	0.0011	0.0124	0.0051
1767	6.25 K2TiO3 + 1.5 BaTi7O14 -> BaTiO3 + 0.25 Ba2Ti13O22 + 6.25 K2Ti2O5	-0.0335	0.0014	0.0174	0.0051
1768	Ba3(BO3)2 + Mg2TiO4 -> BaTiO3 + Ba2B2O5 + 2 MgO	-0.0188	0.0003	0.0152	0.0051
1769	0.5 Ba3Ti3O8 + BaHClO -> BaTiO3 + 0.5 Ba2TiO4 + 0.5 BaCl2 + 0.5 H2	-0.1391	-0.0387	0.081	0.0051
1770	K6Ti2O7 + 9 BaNaPO4 -> BaTiO3 + 6 KBaPO4 + 3 Na3PO4 + Ba2TiO4	-0.0272	0.0052	0.0123	0.0051
1771	8 LiC12 + 3 BaTiOF4 -> BaTiO3 + 2 TiC + 8 LiF + 2 BaF2 + 94 C	-0.0529	0.0072	0.016	0.0051
1772	3 Na8Ti5O14 + 4 Ba2P2O7 -> BaTiO3 + 8 Na3PO4 + 7 BaTi2O5	-0.0346	0.0013	0.0178	0.0051
1773	Na6Ti2O7 + 0.4286 Ba7BrClF12 -> BaTiO3 + 5.143 NaF + 0.4286 NaCl + 0.4286 NaBr + Ba2TiO4	-0.0638	-0.0018	0.0274	0.0051
1774	18 BaHCl + K8Ti5P2(O4F11)2 -> BaTiO3 + 10 BaClF + 2 TiP + 8 KCl + BaTi2O5 + 6 BaF2 + 9 H2	-0.2624	0.0022	0.0675	0.0052
1775	8.333 Ti2HC + 1.333 Ba2Li(BO2)5 -> BaTiO3 + 0.6667 Li2TiO3 + 8.333 TiC + 3.333 TiB2 + 1.667 BaTi2O5 + 4.167 H2	-0.1649	-0.0051	0.0533	0.0052
1776	1.786 BaHBr + 0.6071 BaTi7O14 -> BaTiO3 + 0.25 Ba2Ti13O22 + 0.8929 BaBr2 + 0.8929 H2	-0.0397	0.0027	0.0176	0.0052
1777	0.1667 Na8Ti5O14 + 0.3333 Ba5B3ClO9 -> BaNaBO3 + 0.5 BaTiO3 + 0.3333 NaCl + 0.1667 BaTi2O5	-0.0082	0.0024	0.0109	0.0052
1778	1.059 Ba3P14 + 2.206 Na8Ti5O14 -> BaTiO3 + 1.088 Ba2TiO4 + 5.882 Na3PO4 + 8.941 TiP	-0.0449	0.0029	0.0186	0.0052
1779	Ba(PN2)2 + 0.1667 BaSr4Ti5O15 -> 0.8333 BaTiO3 + 0.3333 BaSr2(PN2)6	-0.0074	0.0068	0.0063	0.0052
1780	Mg2TiO4 + 1.672 BaNa3PCO7 -> BaTiO3 + 0.6719 BaNaPO4 + 0.005208 NaC64 + Na3PO4 + 1.339 NaCO3 + 2 MgO	-0.0273	0.0014	0.0162	0.0052
1781	2 BaLiBO3 + 10 LiMg30TiO32 -> BaTiO3 + BaTi2O5 + 6 Li2TiO3 + 300 MgO + TiB2	-0.0154	-0.0005	0.0154	0.0052
1782	2.244 K6Ti2O7 + 3.029 Ba2H2C4O9 -> K4H6C2O9 + 9.462 KCO2 + 2.916 BaTiO3 + 0.0117 H5C56O + 1.571 Ba2TiO4	-0.0509	-0.0008	0.0236	0.0052
1783	0.6667 Ba5(TiN3)2 + KMgP(H6O5)2 -> MgO + KBaPO4 + 0.3333 BaTiO3 + Ba2TiO4 + 6 H2 + 2 N2	-0.3883	0.0012	0.0967	0.0052
1784	0.6667 Na5Li3(TiS4)2 + 5.095 BaC2(NO)2 -> Li2TiO3 + 0.3333 BaTiO3 + 0.127 NaC64 + 2.063 NaCO3 + 0.5714 Na2S + 4.762 BaS + 5.095 N2	-0.1056	0.0013	0.0337	0.0052
1785	1.5 NaP + BaTi2O5 -> BaTiO3 + 0.5 Na3PO4 + TiP	-0.0234	0.007	0.0098	0.0052
1786	4.118 NaMg30TiO32 + 1.008 K3BaPCO7 -> KBaPO4 + 0.007874 BaTiO3 + 0.01575 NaC64 + 1.039 Na2Ti2O5 + 123.5 MgO + 2.024 KNaTiO3 + 0.007874 TiP	-0.0193	0.0003	0.0156	0.0052
1787	4.133 BaHCl + 1.133 Mg2Ti7O15 -> BaTiO3 + 0.5333 Ba2Ti13O22 + 2.067 BaCl2 + 2.267 MgO + 2.067 H2	-0.0658	0.0011	0.0251	0.0052
1788	2.458 NaMg30TiO32 + 0.08333 Ba2Mg(PO4)2 -> Na2Ti2O5 + 0.04167 Ti7P4 + 0.1667 BaTiO3 + 73.83 MgO + 0.4583 Na	-0.0097	0.0021	0.0117	0.0052
1789	8.062 TiH2 + Ba2Ca(BO2)6 -> CaTiO3 + 1.625 BaTiO3 + 0.1875 Ba2Ti13O22 + 3 TiB2 + 8.062 H2	-0.2338	0.0033	0.0604	0.0053
1790	4 KBaB5O9 + 7.625 Ti4H5 -> BaTiO3 + 1.5 Ba2Ti13O22 + 4 KH + 10 TiB2 + 17.06 H2	-0.3032	0.0008	0.0782	0.0053
1791	4 BaHClO + Ti3NO4 -> BaTiO3 + 2 BaCl2 + BaTi2O5 + 0.5 N2 + 2 H2	-0.1485	-0.0043	0.049	0.0053
1792	0.75 Ti2H3 + BaNaBO3 -> BaTiO3 + 0.5 TiB2 + 1.125 H2 + Na	-0.1739	-0.0011	0.0514	0.0053
1793	BaTi2O5 + 1.786 Ba2SrTi3O9 -> 4.571 BaTiO3 + 0.07143 Sr25Ti39O103	0.0096	0.0096	0	0.0053
1794	3.169 MgTi7H16 + 3.195 BaNaB5O9 -> Ba2Ti13O22 + 1.195 BaTiO3 + 7.987 TiB2 + 3.169 MgO + 25.35 H2 + 3.195 Na	-0.2307	0.0101	0.0529	0.0053
1795	Na4TiO4 + 0.25 Ba3SrMg4F16 -> MgO + 0.25 BaTiO3 + 4 NaF + 0.25 Ba2SrTi3O9	-0.1108	-0.0001	0.0365	0.0053
1796	622 H4C + BaTi7O14 -> BaTiO3 + 6 TiC + 11 H5C56O + 1216 H2	-0.0624	0	0.0256	0.0053
1797	0.3333 Ca2Ti3O8 + 2.167 BaCaBO3F -> BaTiO3 + 0.3333 BaCaB2O5 + 0.5 Ca5B3O9F + 0.8333 BaF2	-0.0071	0.0035	0.0099	0.0053
1798	3 NaMg30TiO32 + 0.3333 Ba2Mg(PO4)2 -> Na2Ti2O5 + 0.6667 BaTiO3 + 0.3333 Na3PO4 + 90.33 MgO + 0.3333 TiP	-0.0115	0.0003	0.014	0.0053
1799	3 BaHBr + 4.25 TiO2 -> BaTiO3 + 0.25 Ba2Ti13O22 + 1.5 BaBr2 + 1.5 H2	-0.0723	0.0051	0.0227	0.0053
1800	0.45 Ba5B3BrO9 + Ti2O -> BaTiO3 + 0.15 Ba3B(BrO)3 + 0.6 TiB2 + 0.4 Ba2TiO4	-0.1615	0.0124	0.0353	0.0053
1801	2.7 NaMg30TiO32 + 0.4 BaNa2Mg(PO4)2 -> Na2Ti2O5 + 0.4 BaTiO3 + 0.5 Na3PO4 + 81.4 MgO + 0.3 TiP	-0.0115	0.0001	0.0142	0.0053
1802	0.3333 Na8Ti5O14 + 1.333 BaNaPO4 -> BaTiO3 + 1.333 Na3PO4 + 0.3333 BaTi2O5	-0.0089	0.0024	0.0114	0.0053
1803	Li2Ti2O5 + 0.3333 Ba4Ti13O30 -> BaLi2Ti6O14 + 0.3333 BaTiO3	0.003	0.0071	0.004	0.0053
1804	49 BaTiF6 + 27 Ba4P2O -> BaTiO3 + 2 Ba5P3O12F + 48 TiP + 146 BaF2	-0.4278	0.0001	0.1069	0.0053
1805	3.739 BaHCl + 0.7391 Mg3Ti9O20 -> BaTiO3 + 0.4348 Ba2Ti13O22 + 1.87 BaCl2 + 2.217 MgO + 1.87 H2	-0.0639	0.0011	0.0249	0.0053
1806	BaSO4 + KNaTiO3 -> BaTiO3 + KNaSO4	-0.0004	0.0089	0.0031	0.0053
1807	7.75 LiTiO2 + 0.625 Ba2Ca(BO3)2 -> BaTiO3 + 3.875 Li2TiO3 + 0.125 Ba2Ti13O22 + 0.625 CaTiO3 + 0.625 TiB2	-0.0428	0.0055	0.0159	0.0053
1808	1.333 BaTi2O5 + 0.6667 NaCa4(BO3)3 -> BaCaB2O5 + 0.3333 BaTiO3 + 0.3333 Na2Ti2O5 + 1.667 CaTiO3	-0.0083	0.0018	0.0119	0.0054
1809	3 Ti4H7 + 2 Ba2Mg(PO4)2 -> Ti7P4 + 3 BaTiO3 + 2 MgO + 10.5 H2 + BaTi2O5	-0.273	0.0104	0.0622	0.0054
1810	0.9412 Ba5(TiN3)2 + 0.1765 Na6Mg7Ti(SO4)12 -> BaTiO3 + 1.059 Ba2TiO4 + 0.5294 Na2S + 1.235 MgO + 1.588 BaS + 2.824 N2	-0.7458	-0.0134	0.1911	0.0054
1811	0.2222 Ba5B3ClO9 + 0.3333 Ti3N2O3 -> BaTiO3 + 0.6667 BN + 0.1111 BaCl2	-0.097	-0.0093	0.0428	0.0054
1812	3 Na8Ti5O14 + 4 Ba2Mg(PO4)2 -> BaTiO3 + 8 Na3PO4 + 4 MgO + 7 BaTi2O5	-0.0202	0.0002	0.0163	0.0054
1813	Li6Ti2O7 + 3 BaF2 -> BaTiO3 + Ba2TiO4 + 6 LiF	-0.0347	-0.0028	0.0224	0.0054
1814	Ba2SrTi3O9 + 0.3333 CaTiO3 -> 2 BaTiO3 + 0.3333 Sr3CaTi4O12	0.0098	0.0098	0	0.0054
1815	1.5 Ba5P9 + 10.17 CaTi2O5 -> BaTiO3 + 10.17 CaTiO3 + 2.167 Ba3(PO4)2 + 9.167 TiP	-0.0428	0.0005	0.021	0.0054
1816	0.125 Na8Ti5O14 + 0.5 BaH4(BrO)2 -> H2O + 0.375 BaTiO3 + NaBr + 0.125 BaTi2O5	-0.0454	0.0015	0.0205	0.0054
1817	2.25 Ti2HC + 0.3333 Ba5P3ClO12 -> BaTiO3 + 0.25 Ba2TiO4 + 2.25 TiC + TiP + 0.1667 BaCl2 + 1.125 H2	-0.1773	-0.0105	0.0618	0.0054
1818	0.5 Ba3(BO3)2 + 0.5 BaTi2O5 -> BaTiO3 + 0.5 Ba2B2O5	-0.0121	0.0041	0.0106	0.0054
1819	CaTiO3 + 2 Ba2SrTi3O9 -> Sr2CaTi3O9 + 4 BaTiO3	0.0098	0.0098	0	0.0054
1820	4 Ba2TiO4 + Na3Ca(BO2)5 -> BaCaB2O5 + 3 BaNaBO3 + 4 BaTiO3	-0.0167	0.0038	0.0119	0.0054
1821	2.25 TiH2 + 0.3333 Ba5P3O12F -> BaTiO3 + 0.25 Ba2TiO4 + TiP + 0.1667 BaF2 + 2.25 H2	-0.2556	-0.0036	0.0724	0.0054
1822	1.333 Ti4H7 + 0.6667 Ba3B(PO4)3 -> BaTiO3 + 2 TiP + 0.3333 TiB2 + 4.667 H2 + BaTi2O5	-0.3348	-0.0102	0.0965	0.0054
1823	3.436 BaHCl + 0.4359 Mg5Ti13O30 -> BaTiO3 + 0.359 Ba2Ti13O22 + 1.718 BaCl2 + 2.179 MgO + 1.718 H2	-0.0628	0.0012	0.0247	0.0054
1824	Mg2TiO4 + Ba4Cl6O -> BaTiO3 + 2 MgO + 3 BaCl2	-0.0251	0.0018	0.0157	0.0054
1825	1.667 BaSr3Ti4O12 + 3 BaTi2O5 -> Sr5Ti8O21 + 4.667 BaTiO3	0.0098	0.0098	0	0.0054
1826	3.625 BaP2 + 0.75 BaTi8O16 -> BaTiO3 + 5 TiP + 1.125 Ba3(PO4)2	-0.0854	0	0.0309	0.0054
1827	25 CaO + 6 BaTi7O14 -> Ba2Ti13O22 + 4 BaTiO3 + 25 CaTiO3	-0.0609	0.0005	0.0251	0.0054
1828	0.1667 BaTi(S2O7)3 + CaO -> CaSO4 + 0.1667 BaTiO3	-0.3074	0.0132	0.0671	0.0054
1829	Li2Ti2O5 + Ba4Br6O -> BaTiO3 + Li2TiO3 + 3 BaBr2	-0.0174	0.0033	0.0126	0.0054
1830	1.333 Na8Ti5O14 + BaLi2Ti6O14 -> BaTiO3 + Li2TiO3 + 5.333 Na2Ti2O5	-0.0268	0.0017	0.0163	0.0054
1831	0.7143 BaSr7Ti8O24 + 3 BaTi2O5 -> Sr5Ti8O21 + 3.714 BaTiO3	0.0099	0.0099	0	0.0054
1832	1.457 K2Ti4O9 + 2 BaLiH3 -> Li2TiO3 + 1.486 BaTiO3 + 0.2571 Ba2Ti13O22 + 2.914 KH + 1.543 H2	-0.1187	0	0.0384	0.0054
1833	K3BaPCO7 + 0.25 BaSr4Ti5O15 -> K3SrPCO7 + 1.25 BaTiO3	0.0061	0.0084	0.0023	0.0054
1834	0.25 Ti10O13 + 3.5 BaHClO -> BaTiO3 + 1.75 BaCl2 + 0.75 BaTi2O5 + 1.75 H2	-0.2335	-0.0293	0.0933	0.0055
1835	3 Ba2SrTi3O9 + 2 BaTi2O5 -> Sr3Ti5O13 + 8 BaTiO3	0.0099	0.0099	0	0.0055
1836	1.25 BaLiBO3 + 7.75 LiMg30TiO32 -> BaTiO3 + 4.5 Li2TiO3 + 0.125 Ba2Ti13O22 + 232.5 MgO + 0.625 TiB2	-0.0148	0.0005	0.0149	0.0055
1837	K2TiO3 + BaH5BrO3 -> H2O + KH3O2 + KBr + BaTiO3	-0.0259	0.001	0.0169	0.0055
1838	1.536 Ti2H3 + 2.286 BaMgBO3F -> BaTiO3 + 0.07143 Ba2Ti13O22 + 2.286 MgO + 1.143 TiB2 + 1.143 BaF2 + 2.304 H2	-0.164	0.0001	0.0486	0.0055
1839	1.028 BaHCl + 0.2361 Na8Ti5O14 -> BaTiO3 + 0.01389 Ba2Ti13O22 + 1.028 NaCl + 0.5139 H2 + 0.8611 Na	-0.0478	0.0024	0.0204	0.0055
1840	4 BaN2 + 3 BaTiOF4 -> BaTiO3 + 2 TiN + 6 BaF2 + 3 N2	-0.3556	0.005	0.0862	0.0055
1841	1.5 CaTi2(HO3)2 + BaLiH3 -> BaTiO3 + 0.5 Li2TiO3 + 1.5 CaTiO3 + 3 H2	-0.2283	-0.0031	0.066	0.0055
1842	54.67 Ba2BrN + 3 Ti4S24Cl6O -> BaTiO3 + 18 BaBrCl + 11 TiN + 72 BaS + 18.33 BaBr2 + 21.83 N2	-0.8602	0.0008	0.2025	0.0055
1843	Ba2Ca(BO3)2 + 10 LiMg30TiO32 -> BaTiO3 + 5 Li2TiO3 + CaTiO3 + 300 MgO + BaTi2O5 + TiB2	-0.0153	-0.0004	0.016	0.0055
1844	1.125 Ti2H3 + 0.3333 Ba5P3O12F -> BaTiO3 + 0.25 Ba2TiO4 + TiP + 0.1667 BaF2 + 1.688 H2	-0.2706	-0.0016	0.0739	0.0055
1845	4.769 LiTiO2 + 0.2564 Ba5B3ClO9 -> BaTiO3 + 2.385 Li2TiO3 + 0.07692 Ba2Ti13O22 + 0.3846 TiB2 + 0.1282 BaCl2	-0.0439	0.0056	0.0164	0.0055
1846	4.75 Li4TiO4 + 1.5 BaTi6O12 -> BaTiO3 + 9.5 Li2TiO3 + 0.25 Ba2Ti13O22	-0.0219	0.0022	0.0149	0.0055
1847	2.25 Ba3Ti20O40 + 0.25 Ba4Ti13O30 -> BaTiO3 + 6.75 BaTi7O14	0.0028	0.0069	0.0047	0.0055
1848	2 K3LiTi7O16 + 6.818 BaC2(NO)2 -> Li2TiO3 + 0.6364 BaTiO3 + 4.909 KCO2 + 1.091 KC8 + 6.182 BaTi2O5 + 6.818 N2	-0.0284	0.0011	0.0174	0.0055
1849	1.5 Mg2TiO4 + BaC6 -> BaTiO3 + 3 MgO + 0.5 TiC + 5.5 C	-0.0372	0.0049	0.0156	0.0055
1850	Ba3(PO4)2 + Ca4Ti3O10 -> Ca4P2O9 + 3 BaTiO3	0.01	0.01	0	0.0055
1851	22 TiNCl + 3 Ba4B2N4O -> BaTiO3 + 6 BN + 21 TiN + 11 BaCl2 + 3.5 N2	-0.3721	0.0007	0.0943	0.0055
1852	0.3333 Na8Ti5O14 + 0.3333 Ba3(PO4)2 -> BaTiO3 + 0.3333 Na2Ti2O5 + 0.6667 Na3PO4	-0.0154	0.0001	0.0156	0.0055
1853	0.25 Li8TiO6 + 0.75 BaNa2Mg(PO4)2 -> NaLi2PO4 + 0.25 BaTiO3 + 0.5 BaNaPO4 + 0.75 MgO	-0.0417	0.007	0.0146	0.0055
1854	2.625 Ti4H7 + 4 Ba2Ti9O20 -> BaTiO3 + 3.5 Ba2Ti13O22 + 9.187 H2	-0.0798	0.0001	0.0299	0.0055
1855	Ba2TiO4 + 0.2 Na3Mg(BO2)5 -> BaTiO3 + 0.2 Ba2B2O5 + 0.6 BaNaBO3 + 0.2 MgO	-0.0147	0.0036	0.012	0.0055
1856	2.375 NaMg30TiO32 + 0.08333 Ba2B5ClO9 -> Na2Ti2O5 + 0.1667 BaTiO3 + 0.08333 NaCl + 71.25 MgO + 0.2083 TiB2 + 0.2917 Na	-0.0099	0.0019	0.0126	0.0055
1857	3.375 NaP + 0.25 Ba4Ti13O30 -> BaTiO3 + 1.125 Na3PO4 + 2.25 TiP	-0.0571	0.0018	0.0231	0.0055
1858	1.25 Ba2Ti6O13 + 6.5 LiMg30TiO32 -> BaTiO3 + 3.25 Li2TiO3 + 0.75 Ba2Ti13O22 + 195 MgO	-0.012	0.0001	0.0149	0.0055
1859	BaTi2O5 + 0.25 K6Ti2O7 -> BaTiO3 + 0.75 K2Ti2O5	-0.0132	0.0034	0.0119	0.0056
1860	1.8 Mg3P2(H22O15)2 + 4.4 Ba5(TiN3)2 -> BaTiO3 + 7.8 Ba2TiO4 + 5.4 MgO + 1.8 Ba3(PO4)2 + 39.6 H2 + 13.2 N2	-0.4454	0.0002	0.1112	0.0056
1861	15 Ba2SrTi3O9 + 8 BaTi2O5 -> Sr15Ti23O61 + 38 BaTiO3	0.0101	0.0101	0	0.0056
1862	5.537 Ti3O + 0.9024 Ba4NaB10Cl(O9F)2 -> BaTiO3 + 0.8537 Ba2Ti13O22 + 0.9024 BaClF + 0.9024 NaF + 4.512 TiB2	-0.3363	0.0008	0.0863	0.0056
1863	28 BaP2 + 3 Mg5Ti13O30 -> BaTiO3 + 15 MgO + 38 TiP + 9 Ba3(PO4)2	-0.088	0	0.0319	0.0056
1864	1.429 NaMg30TiO32 + 0.3571 Ba5B3BrO9 -> BaTiO3 + 0.7857 BaNaBO3 + 0.1429 Na2Ti2O5 + 0.3571 NaBr + 42.86 MgO + 0.1429 TiB2	-0.0096	0.0001	0.0144	0.0056
1865	1.667 Ti2CN + Ba2Mg(BO3)2 -> BaTiO3 + 0.5 Ba2TiO4 + 0.1667 TiB2 + 1.667 TiC + 1.667 BN + MgO	-0.017	-0.0011	0.0173	0.0056
1866	0.4 Ba3B(BrO)3 + 2 LiMg30TiO32 -> Li2TiO3 + 0.4 BaTiO3 + 60 MgO + 0.2 TiB2 + 0.6 BaBr2 + 0.2 BaTi2O5	-0.0148	-0.0004	0.0161	0.0056
1867	42.17 MgTi2(PO5)2 + 2.5 BaMg149 -> BaTiO3 + 414.7 MgO + 83.33 TiP + 0.5 Ba3(PO4)2	-0.6866	0.0024	0.1626	0.0056
1868	1.667 Na4TiO4 + 0.6667 Ba2Mg3F10 -> BaTiO3 + 0.3333 BaTi2O5 + 2 MgO + 6.667 NaF	-0.1193	0.0009	0.0381	0.0056
1869	0.4821 Ti4H7 + 0.5714 Ba4Ti13O30 -> BaTiO3 + 0.6429 Ba2Ti13O22 + 1.688 H2	-0.0538	0.0008	0.0236	0.0056
1870	2.667 Sr5Ti8O21 + 0.2381 BaSr7Ti8O24 -> Sr15Ti23O61 + 0.2381 BaTiO3	0.0102	0.0102	0	0.0056
1871	1.429 NaMg30TiO32 + 0.4286 Ba5B3BrO9 -> BaTiO3 + BaNaBO3 + 0.4286 NaBr + 42.86 MgO + 0.1429 TiB2 + 0.1429 BaTi2O5	-0.0096	0.0001	0.0145	0.0056
1872	5 BaCaB2O5 + 37 TiO -> BaTiO3 + 2 Ba2Ti13O22 + 5 CaTiO3 + 5 TiB2	-0.1148	0.006	0.0319	0.0056
1873	2.308 NaMg30TiO32 + 0.1282 Ba2B5ClO9 -> Na2Ti2O5 + 0.1795 BaNaBO3 + 0.07692 BaTiO3 + 0.1282 NaCl + 69.23 MgO + 0.2308 TiB2	-0.0106	0.0013	0.0135	0.0056
1874	2 BaNaBO3 + 2 CaTi2O5 -> BaCaB2O5 + BaTiO3 + Na2Ti2O5 + CaTiO3	-0.0257	0.0008	0.0174	0.0056
1875	Ba2TiO4 + 0.2857 Ba2Ti6O13 -> 2.571 BaTiO3 + 0.1429 Ti	0.0055	0.0082	0.0031	0.0056
1876	1.009 Ti2CN + 3.541 Ba(HO)2 -> BaTiO3 + 0.5045 BaCN2 + 1.018 Ba2TiO4 + 0.009009 H5C56O + 3.518 H2	-0.3222	-0.0029	0.087	0.0056
1877	Ba2Ti6O13 + 0.5 Ba3Ti20O40 -> 2.5 BaTi6O12 + BaTiO3	0.0102	0.0102	0	0.0056
1878	Na4TiO4 + Ba2Mg(PO4)2 -> BaNaPO4 + BaTiO3 + Na3PO4 + MgO	-0.0297	0.0014	0.0177	0.0056
1879	0.3333 BaTi2O5 + 0.3333 K6Ti2O7 -> K2TiO3 + 0.3333 BaTiO3	-0.0125	0.0041	0.0111	0.0056
1880	0.5904 MgTi7H16 + 2.964 BaH5ClO3 -> BaTiO3 + 0.241 Ba2Ti13O22 + 1.482 BaCl2 + 0.5904 MgO + 12.13 H2	-0.4195	0.014	0.0917	0.0056
1881	0.75 Ba3P4 + 3.167 CaTi2O5 -> BaTiO3 + 3.167 CaTiO3 + 0.4167 Ba3(PO4)2 + 2.167 TiP	-0.0412	0.0016	0.0201	0.0056
1882	4.5 Na3P + 5 BaTiOF4 -> BaTiO3 + 0.1667 Ba5P3O12F + 13.5 NaF + 4 TiP + 3.167 BaF2	-0.2849	0	0.0758	0.0056
1883	0.5 Ba5B4(O5F)2 + CaTiO3 -> BaTiO3 + BaCaB2O5 + 0.5 BaF2	-0.038	-0.0094	0.0304	0.0056
1884	10 NaMg30TiO32 + 2.5 Ba5B3ClO9 -> Na2Ti2O5 + 5.5 BaNaBO3 + 7 BaTiO3 + 2.5 NaCl + 300 MgO + TiB2	-0.0093	0.0002	0.0144	0.0056
1885	22.33 BaP3 + 3.667 Ba4Ti12O27 -> BaTiO3 + 43 TiP + 12 Ba3(PO4)2	-0.0583	0.0002	0.0253	0.0056
1886	3 Ti4CN3 + 4.8 Ba2Mg(BO3)2 -> Ti4C3N + 4.8 BaTiO3 + 2.4 Ba2TiO4 + 0.8 TiB2 + 8 BN + 4.8 MgO	-0.0275	-0.0004	0.0191	0.0056
1887	3.195 BaHCl + 0.1954 Mg11Ti25O60 -> BaTiO3 + 0.2989 Ba2Ti13O22 + 1.598 BaCl2 + 2.149 MgO + 1.598 H2	-0.0619	0.0013	0.025	0.0056
1888	1.6 Ba2B10O17 + 23.3 TiH2 -> BaTiO3 + 1.1 Ba2Ti13O22 + 8 TiB2 + 23.3 H2	-0.2882	0.0022	0.0744	0.0057
1889	Li2TiO3 + 0.1429 Ba12Cl5F19 -> BaTiO3 + 0.7143 BaClF + 2 LiF	-0.0241	-0.0033	0.0213	0.0057
1890	Ca2Ti3O8 + 1.5 Ba2TiO4 -> 0.5 Ca4Ti3O10 + 3 BaTiO3	-0.0042	0.0053	0.0082	0.0057
1891	2 LiTiO2 + 0.1075 Ba5B3BrO9 -> Li2TiO3 + 0.4194 BaTiO3 + 0.03226 Ba2Ti13O22 + 0.1613 TiB2 + 0.05376 BaBr2	-0.0432	0.0055	0.0167	0.0057
1892	BaTi(S2O7)3 + 6 Ba4Cl6O -> BaTiO3 + 6 BaSO4 + 18 BaCl2	-0.1696	0.0141	0.0362	0.0057
1893	2 BaHClO + 2 LiMg30TiO32 -> Li2TiO3 + BaTiO3 + BaCl2 + 60 MgO + H2	-0.0286	-0.0007	0.0196	0.0057
1894	2.5 K2TiO3 + 1.5 BaLiH3 -> BaTiO3 + 0.5 KLi3TiO4 + 4.5 KH + 0.5 BaTi2O5	-0.1636	0.0102	0.0388	0.0057
1895	17 Ba5(TiN3)2 + 9 Na2Mg3H10(SO6)3 -> BaTiO3 + 33 Ba2TiO4 + 9 Na2S + 27 MgO + 18 BaS + 51 N2 + 45 H2	-0.6162	-0.0003	0.1499	0.0057
1896	0.1333 Ba5B3ClO9 + 2 LiMg30TiO32 -> Li2TiO3 + 0.4 BaTiO3 + 60 MgO + 0.2 TiB2 + 0.06667 BaCl2 + 0.2 BaTi2O5	-0.0155	-0.0006	0.0166	0.0057
1897	Ba2TiO4 + 0.75 K2Ti2O5 -> 2 BaTiO3 + 0.25 K6Ti2O7	0.0104	0.0104	0	0.0057
1898	0.3333 Ba12Br3Cl2F19 + 1.667 KNaTiO3 -> KBr + 1.667 NaF + 1.667 BaTiO3 + 0.6667 KCl + 2.333 BaF2	-0.0482	-0.0087	0.0321	0.0057
1899	1.429 NaMg30TiO32 + 0.4286 Ba5B3ClO9 -> BaNaBO3 + BaTiO3 + 0.4286 NaCl + 42.86 MgO + 0.1429 TiB2 + 0.1429 BaTi2O5	-0.0092	0.0003	0.0145	0.0057
1900	0.25 Ba4Ti13O30 + 0.5625 Na6Ti2O7 -> BaTiO3 + 1.688 Na2Ti2O5	-0.0338	0.0022	0.0181	0.0057
1901	1.5 BaCN2 + 13 LiMg30TiO32 -> Ti4CN3 + 0.5 BaTiO3 + 6.5 Li2TiO3 + 390 MgO + BaTi2O5 + 0.5 C	-0.0192	0.0002	0.0168	0.0057
1902	0.3333 Na8Ti5O14 + 1.333 Ba4Na(BO3)3 -> BaTiO3 + 4 BaNaBO3 + 0.3333 BaTi2O5	-0.018	-0.0001	0.0168	0.0057
1903	CaTiO3 + 7 Ba2SrTi3O9 -> Sr7CaTi8O24 + 14 BaTiO3	0.0104	0.0104	0	0.0057
1904	2 BaHBr + CaTi2(HO3)2 -> BaTiO3 + CaTiO3 + BaBr2 + 2 H2	-0.1713	-0.0109	0.0617	0.0057
1905	0.2058 Ti5CN4 + 1.024 BaNa3PCO7 -> BaTiO3 + 0.009608 BaNaPO4 + 0.01922 NaC64 + 1.014 Na3PO4 + 0.01441 BaTi2O5 + 0.4115 N2	-0.1091	0.0063	0.0307	0.0057
1906	4.5 NaMg30TiO32 + 0.6667 Ba3(PO4)2 -> Na2Ti2O5 + 2 BaTiO3 + 0.8333 Na3PO4 + 135 MgO + 0.5 TiP	-0.0112	0	0.0153	0.0057
1907	6 K2Ti4O9 + 12 BaHBr -> Ba2Ti13O22 + 12 KBr + 9 BaTiO3 + BaTi2O5 + 6 H2	-0.0896	0.0038	0.0289	0.0057
1908	7.333 KTiF4 + 3 Ba4B2N4O -> BaTiO3 + 0.1111 TiB2 + 5.778 BN + 6.222 TiN + 7.333 KF + 11 BaF2	-0.4427	0.0007	0.1104	0.0058
1909	2 Ba2B2O5 + LiTi2N3 -> BaTiO3 + Ba2TiO4 + BaLiBO3 + 3 BN	-0.0866	0.0127	0.0193	0.0058
1910	0.8889 Ba4Na(BN2)3 + 3 Ba2TiOF6 -> BaTiO3 + 0.8889 NaF + 2.667 BN + 2 TiN + 8.556 BaF2 + 0.3333 N2	-0.2623	0.0039	0.0672	0.0058
1911	2 BaCN2 + 16 LiMg30TiO32 -> BaTiO3 + 8 Li2TiO3 + 480 MgO + Ti5CN4 + BaTi2O5 + C	-0.0194	-0.0002	0.0173	0.0058
1912	1.333 Na6Ti2O7 + 2.333 BaTi2O5 -> Na8Ti5O14 + 2.333 BaTiO3	-0.0007	0.0089	0.0041	0.0058
1913	0.5 Ba2Ti13O22 + 10.5 Ti3O -> BaTiO3 + 18.5 Ti2O	-0.0221	0.002	0.0157	0.0058
1914	1.25 NaMg30TiO32 + 1.5 BaCaBO3F -> BaTiO3 + 0.125 TiB2 + 0.25 BaCaB2O5 + 0.25 Ca5B3O9F + 0.125 Ba2TiO4 + 1.25 NaF + 37.5 MgO	-0.0111	-0.0009	0.0162	0.0058
1915	0.8333 Ba5P3BrO12 + 46.5 LiMg30TiO32 -> BaTiO3 + 0.625 Ti7P4 + 1395 MgO + 23.25 Li2TiO3 + 1.375 Ba2Ti13O22 + 0.4167 BaBr2	-0.0147	0.0018	0.0143	0.0058
1916	2 Ba5(TiN3)2 + 3 NaMgH4SO6F -> BaTiO3 + 3 Ba2TiO4 + 3 BaS + 3 NaF + 3 MgO + 6 N2 + 6 H2	-0.5848	-0.0021	0.1449	0.0058
1917	0.5714 Ba4Ti13O30 + 0.6429 Ti8C5 -> BaTiO3 + 0.6429 Ba2Ti13O22 + 3.214 TiC	-0.0475	0.0003	0.0231	0.0058
1918	0.4286 Ba7(ClF6)2 + Na6Ti2O7 -> BaTiO3 + 5.143 NaF + 0.8571 NaCl + Ba2TiO4	-0.0654	-0.0032	0.0306	0.0058
1919	2 Ba5B4O11 + Na6Ti2O7 -> Ba2B2O5 + 2 BaTiO3 + 6 BaNaBO3	-0.0225	0.0016	0.0162	0.0058
1920	3 Ti4S24Cl6O + 10.93 Ba10BrN5Cl4 -> BaTiO3 + 10.93 BaBrCl + 11 TiN + 72 BaS + 25.4 BaCl2 + 21.83 N2	-0.8657	0.0008	0.2044	0.0058
1921	4.5 MgTi7H16 + 4.1 Ba2Mg(BO2)6 -> Ba2Ti13O22 + 12.3 TiB2 + 6.2 BaTiO3 + 8.6 MgO + 36 H2	-0.2322	0.0058	0.0587	0.0058
1922	0.4 MgTi7H16 + 2.05 BaLi2Ti6O14 -> Ba2Ti13O22 + 0.05 BaTiO3 + 2.05 Li2TiO3 + 0.4 MgO + 3.2 H2	-0.0552	0	0.0252	0.0058
1923	BaCN2 + K2TiO3 -> BaTiO3 + K2CN2	0.0106	0.0106	0	0.0058
1924	0.3226 Ba3B(BrO)3 + 2 LiMg30TiO32 -> Li2TiO3 + 0.4194 BaTiO3 + 0.03226 Ba2Ti13O22 + 60 MgO + 0.1613 TiB2 + 0.4839 BaBr2	-0.0144	0.0004	0.0157	0.0058
1925	Mg2TiO4 + 2 Ba5P3O13 -> BaTiO3 + 2 MgO + 3 Ba3(PO4)2 + 0.5 O2	-0.0213	0.0003	0.0174	0.0058
1926	7.333 TiCl3 + 3 Ba4B2N4O -> BaTiO3 + 0.1111 TiB2 + 5.778 BN + 6.222 TiN + 11 BaCl2	-0.8078	0.0074	0.185	0.0058
1927	1.5 Na2Ti2O5 + 0.5 Ba4Cl6O -> BaTiO3 + BaTi2O5 + 3 NaCl	-0.0395	-0.0031	0.0248	0.0058
1928	1.667 BaTi2O5 + 4 LiMg30TiO32 -> BaTiO3 + 2 Li2TiO3 + 0.3333 Ba2Ti13O22 + 120 MgO	-0.012	0.0001	0.0155	0.0058
1929	2 Ba2TiO4 + Li2Mg2(SO4)3 -> BaTiO3 + Li2TiO3 + 3 BaSO4 + 2 MgO	-0.0907	0.0087	0.0244	0.0058
1930	5 NaMg30TiO32 + BaH4O3 -> BaTiO3 + 2 Na2Ti2O5 + 150 MgO + 2 H2 + Na	-0.0207	0.0032	0.0144	0.0058
1931	1.5 Na4TiP2O9 + 7 BaH5ClO3 -> Ba5P3ClO12 + BaTiO3 + 17.5 H2O + 0.5 Ba2TiO4 + 6 NaCl	-0.0285	0.0066	0.0127	0.0058
1932	3.875 Ti2S + 3.75 Ba3B(BrO)3 -> BaTiO3 + 0.375 Ba2Ti13O22 + 1.875 TiB2 + 3.875 BaS + 5.625 BaBr2	-0.1492	0.0054	0.0407	0.0058
1933	Ba2TiO4 + 0.5 MgH24(ClO6)2 -> BaTiO3 + BaH5ClO3 + 3.5 H2O + 0.5 MgO	-0.0196	0.0017	0.0156	0.0058
1934	3 BaHCl + 4.25 MgTiO3 -> BaTiO3 + 0.25 Ba2Ti13O22 + 1.5 BaCl2 + 4.25 MgO + 1.5 H2	-0.0454	0.0002	0.0229	0.0058
1935	0.2857 Li7Ti5O12 + 0.05714 Ba5B3BrO9 -> Li2TiO3 + 0.1714 BaTiO3 + 0.08571 TiB2 + 0.02857 BaBr2 + 0.08571 BaTi2O5	-0.0373	-0.0002	0.0215	0.0058
1936	3 Ti2CN + 0.6 Ba5B4O11 -> Ti4C3N + 0.6 BaTiO3 + 1.2 Ba2TiO4 + 0.2 TiB2 + 2 BN	-0.015	0.0013	0.0151	0.0058
1937	4.5 NaMg30TiO32 + 2 BaNaPO4 -> Na2Ti2O5 + 2 BaTiO3 + 1.5 Na3PO4 + 135 MgO + 0.5 TiP	-0.0107	0.0001	0.0152	0.0058
1938	17 Li2Ti2O5 + 4 BaLiH3 -> Ba2Ti13O22 + 2 BaTiO3 + 19 Li2TiO3 + 6 H2	-0.04	0.003	0.0189	0.0059
1939	4.8 Ti3O + 1.333 Ba5P3ClO12 -> Ti7P4 + 4.6 BaTiO3 + 0.6667 BaCl2 + 1.4 BaTi2O5	-0.3417	-0.001	0.09	0.0059
1940	Ba(CO2)2 + 0.08333 BaSr3Ti4O12 -> 0.25 Ba3Sr(CO2)8 + 0.3333 BaTiO3	0.0107	0.0107	0	0.0059
1941	Li2TiO3 + 0.125 Ba12Br3Cl2F19 -> BaTiO3 + 2 LiF + 0.375 BaBrF + 0.125 BaCl2	-0.0199	0.0013	0.0162	0.0059
1942	2.281 Na3P + BaTi10O20 -> BaTiO3 + 3.375 Na2Ti2O5 + 0.03125 Na3PO4 + 2.25 TiP	-0.1107	0.0004	0.0373	0.0059
1943	74 LiTiO2 + 5 BaCaB2O5 -> BaTiO3 + 37 Li2TiO3 + 2 Ba2Ti13O22 + 5 CaTiO3 + 5 TiB2	-0.0395	0.0061	0.0158	0.0059
1944	3 Ba5P4 + 11 Na2TiS2O -> BaTiO3 + 0.3333 Ba10P6SO24 + 10 TiP + 11 Na2S + 10.67 BaS	-0.1881	0.0006	0.0543	0.0059
1945	BaSr7Ti8O24 + 28 Ba(CO2)2 -> 7 Ba3Sr(CO2)8 + 8 BaTiO3	0.0107	0.0107	0	0.0059
1946	Li2Ti2O5 + BaH4O3 -> BaTiO3 + Li2TiO3 + 2 H2O	-0.0212	0.0024	0.0154	0.0059
1947	3.667 Li2TiO3 + Ba(PN2)2 -> BaTiO3 + 1.333 LiTi2N3 + 2 Li3PO4	-0.0434	0.0066	0.0161	0.0059
1948	10 K2NaTiOF5 + 9 BaLiP -> KBaPO4 + 2 BaTiO3 + 10 NaF + 19 KF + 8 TiP + 9 LiF + 6 BaF2	-0.1914	0.0007	0.055	0.0059
1949	1.875 Ti4H5 + Ba2Ca(BO2)6 -> CaTiO3 + 0.5 BaTiO3 + 1.5 BaTi2O5 + 3 TiB2 + 4.688 H2	-0.2748	-0.0023	0.0765	0.0059
1950	Ba2Ti6O13 + 2.667 Ba2TiO4 -> 0.3333 Ti4O5 + 7.333 BaTiO3	0.0063	0.009	0.0027	0.0059
1951	5 Ba2Ca(BO3)2 + 62 LiMg30TiO32 -> Ba2Ti13O22 + 8 BaTiO3 + 31 Li2TiO3 + 5 CaTiO3 + 1860 MgO + 5 TiB2	-0.0148	0.0005	0.0159	0.0059
1952	2 Li3Ti4O8 + 6 BaHBrO -> BaTiO3 + 3 Li2TiO3 + 3 BaBr2 + 2 BaTi2O5 + 3 H2	-0.1357	-0.0385	0.0818	0.0059
1953	1.333 Ba5P3BrO12 + 4.8 Ti3O -> Ti7P4 + 4.6 BaTiO3 + 0.6667 BaBr2 + 1.4 BaTi2O5	-0.3381	-0.0009	0.0892	0.0059
1954	0.2899 Ba5P3O12F + 1.043 Ti3O -> BaTiO3 + 0.2174 Ti7P4 + 0.3043 BaTi2O5 + 0.1449 BaF2	-0.3459	-0.0011	0.0911	0.0059
1955	BaTi6O12 + Ba2TiO4 -> BaTiO3 + Ba2Ti6O13	-0.0299	0.0036	0.0162	0.0059
1956	0.8 Ba2B2O5 + Ti3O2 -> BaTiO3 + 0.6 BaTi2O5 + 0.8 TiB2	-0.2178	-0.0023	0.064	0.0059
1957	1.5 Na4TiP2O9 + 7 BaHClO -> Ba5P3ClO12 + BaTiO3 + 3.5 H2O + 0.5 Ba2TiO4 + 6 NaCl	-0.0647	0.0034	0.0242	0.0059
1958	0.1333 Ba5B3BrO9 + 2 LiMg30TiO32 -> Li2TiO3 + 0.4 BaTiO3 + 60 MgO + 0.2 TiB2 + 0.06667 BaBr2 + 0.2 BaTi2O5	-0.0154	0	0.0166	0.006
1959	2.833 MgTi5O10 + 2.111 BaLiH3 -> Ba2Ti13O22 + 0.1111 BaTiO3 + 1.056 Li2TiO3 + 2.833 MgO + 3.167 H2	-0.0923	0	0.0337	0.006
1960	2 Ba(BO2)2 + 5 Ti3C2 -> BaTiO3 + 10 TiC + 2 TiB2 + BaTi2O5	-0.1874	-0.0037	0.0586	0.006
1961	Na6Ti2O7 + 3 BaH4(ClO)2 -> BaTiO3 + 6 H2O + Ba2TiO4 + 6 NaCl	-0.0446	-0.001	0.0242	0.006
1962	2 Ba3Ti20O40 + 23 Ca4Ti3O10 -> Ba2Ti13O22 + 4 BaTiO3 + 92 CaTiO3	-0.0168	0.0042	0.0128	0.006
1963	5.429 BaHBr + 2.429 MgTi5O10 -> BaTiO3 + 2.714 BaBr2 + 0.8571 Ba2Ti13O22 + 2.429 MgO + 2.714 H2	-0.0624	0.0016	0.0256	0.006
1964	Ba5B4O11 + Mg2TiO4 -> BaTiO3 + 2 Ba2B2O5 + 2 MgO	-0.0153	0.0001	0.0166	0.006
1965	KMgPO4 + Ba2TiO4 -> MgO + KBaPO4 + BaTiO3	-0.0265	0.0049	0.0143	0.006
1966	0.4051 MgTi3H8 + 1.431 BaCO3 -> BaTiO3 + 0.2153 Ba2TiO4 + 0.02555 H5C56O + 0.4051 MgO + 1.557 H2	-0.5705	-0.0615	0.2016	0.006
1967	2 LiMg30TiO32 + 0.03584 Ba5P3ClO12 -> Li2TiO3 + 0.05914 Ba2Ti13O22 + 60 MgO + 0.04301 BaTiO3 + 0.02688 Ti7P4 + 0.01792 BaCl2	-0.0147	0.0018	0.0148	0.006
1968	0.3333 BaTi2O5 + 0.3333 Sr15Ti23O61 -> Sr5Ti8O21 + 0.3333 BaTiO3	-0.0079	0.0019	0.0132	0.006
1969	1.583 BaHBr + 0.7083 BaTi6O12 -> BaTiO3 + 0.25 Ba2Ti13O22 + 0.7917 BaBr2 + 0.7917 H2	-0.0353	0.0024	0.0188	0.006
1970	1.043 Ti3O + 0.1449 Ba10P6SO24 -> BaTiO3 + 0.2174 Ti7P4 + 0.1449 BaS + 0.3043 BaTi2O5	-0.3562	-0.0013	0.0938	0.006
1971	K2TiO3 + 0.3333 Ba2TiO4 -> 0.6667 BaTiO3 + 0.3333 K6Ti2O7	0.011	0.011	0	0.006
1972	9 Ti4P3 + 2 BaLi2Mg(PO4)2 -> BaTiO3 + 2 Li2TiO3 + 2 MgO + 31 TiP + BaTi2O5	-0.1138	-0.0074	0.0461	0.006
1973	0.125 O2 + 0.25 Ba4Ti12O27 -> BaTiO3 + 2 TiO2	-0.0614	0.0167	0.0104	0.006
1974	0.9604 MgTi3H8 + 0.9703 Ba2H2C4O9 -> BaTiO3 + 0.06931 H5C56O + 0.9604 MgO + 0.9406 BaTi2O5 + 4.639 H2	-0.5938	-0.0757	0.2211	0.006
1975	6.2 BaP3 + 2.2 Ba2Ti6O13 -> BaTiO3 + 12.2 TiP + 3.2 Ba3(PO4)2	-0.0529	0.0006	0.0246	0.0061
1976	0.5 Ba5B4(O5F)2 + 2.5 Ti2HC -> BaTiO3 + 0.5 Ba2TiO4 + 2.5 TiC + TiB2 + 0.5 BaF2 + 1.25 H2	-0.141	-0.0034	0.0482	0.0061
1977	2.167 Li7Ti5O12 + 1.25 Ba2Ti6O13 -> BaTiO3 + 7.583 Li2TiO3 + 0.75 Ba2Ti13O22	-0.013	0.0006	0.0158	0.0061
1978	0.5714 Na8Ti5O14 + 0.4286 Ba2Mg(PO4)2 -> Na2Ti2O5 + 0.8571 BaTiO3 + 0.8571 Na3PO4 + 0.4286 MgO	-0.0192	0.0012	0.0166	0.0061
1979	2.5 TiH2 + Ba2Mg(BO3)2 -> TiB2 + BaTiO3 + 0.5 Ba2TiO4 + MgO + 2.5 H2	-0.1902	-0.0014	0.0572	0.0061
1980	K3BaPCO7 + 0.2 Ba3Sr5Ti8O24 -> K3SrPCO7 + 1.6 BaTiO3	0.0053	0.0088	0.0035	0.0061
1981	0.2667 K6Ti2O7 + 0.6 BaH5BrO3 -> KH3O2 + 0.6 KBr + 0.4667 BaTiO3 + 0.06667 Ba2TiO4	-0.0348	0.0003	0.021	0.0061
1982	0.6667 Ba10P6SO24 + 74.4 LiMg30TiO32 -> Ti7P4 + 1.6 BaTiO3 + 37.2 Li2TiO3 + 2.2 Ba2Ti13O22 + 2232 MgO + 0.6667 BaS	-0.0148	0.002	0.0149	0.0061
1983	1.429 Ti6P2O + 2.286 Ba3B(BrO)3 -> Ba2TiO4 + 1.143 TiB2 + 1.429 BaTiO3 + 0.7143 Ti7P4 + 3.429 BaBr2	-0.0885	0	0.0332	0.0061
1984	0.3333 Ba2SrTi3O9 + 0.3333 BaCN2 -> BaTiO3 + 0.3333 SrCN2	0.0111	0.0111	0	0.0061
1985	1.5 Na4TiP2O9 + 7 BaH5BrO3 -> BaTiO3 + Ba5P3BrO12 + 17.5 H2O + 0.5 Ba2TiO4 + 6 NaBr	-0.0258	0.0068	0.0126	0.0061
1986	3.209 Ba2H2C4O9 + 6.152 KNaTiO3 -> K4H6C2O9 + 1.582 BaTiO3 + 0.08365 H5C56O + 6.152 NaCO3 + 1.076 K2Ti2O5 + 2.418 Ba2TiO4	-0.092	0.0018	0.0322	0.0061
1987	1.8 Ba3P4 + K2SrTi10O22 -> BaTiO3 + 2 KBaPO4 + Ba2SrTi3O9 + 0.4 BaTi2O5 + 5.2 TiP	-0.0883	0.0003	0.033	0.0061
1988	0.0365 Ba5P3O12F + 2.036 LiMg30TiO32 -> Li2TiO3 + 0.06204 BaTiO3 + 0.06022 Ba2Ti13O22 + 61.09 MgO + 0.02737 Ti7P4 + 0.0365 LiF	-0.0148	0.0019	0.015	0.0062
1989	1.25 Ti2O3 + 1.25 BaO2 -> BaTiO3 + 0.25 BaTi6O13	-0.6469	-0.0308	0.1883	0.0062
1990	Li8TiO6 + 3 Ba2P2O7 -> BaTiO3 + 2.667 Li3PO4 + 1.667 Ba3(PO4)2	-0.0697	0.0047	0.0245	0.0062
1991	4.133 BaHBr + 1.133 Mg2Ti7O15 -> BaTiO3 + 2.067 BaBr2 + 0.5333 Ba2Ti13O22 + 2.267 MgO + 2.067 H2	-0.0566	0.002	0.0243	0.0062
1992	3 Li2Ti2O5 + 7 BaCaBO3F -> Ca5B3O9F + 4 BaTiO3 + 2 BaCaB2O5 + 6 LiF + BaTi2O5	-0.018	0.0038	0.0139	0.0062
1993	6.5 NaMg30TiO32 + BaCaBO3F -> BaTiO3 + CaTiO3 + 0.5 TiB2 + 2 Na2Ti2O5 + NaF + 195 MgO + 1.5 Na	-0.0091	0.0021	0.0137	0.0062
1994	5 LiTi2O4 + 6 BaCaBO3F -> Ca5B3O9F + 0.5 BaTiO3 + BaCaB2O5 + 5 LiF + 4.5 BaTi2O5 + 0.5 TiB2	-0.0335	0.001	0.0201	0.0062
1995	0.3333 Na8Ti5O14 + 0.4444 Ba3(PO4)2 -> BaTiO3 + 0.8889 Na3PO4 + 0.3333 BaTi2O5	-0.0151	0.0004	0.0167	0.0062
1996	0.7273 Ba2Mg(BO2)6 + 6.136 Ti3B4 -> BaTiO3 + 0.2273 Ba2Ti13O22 + 0.7273 MgO + 14.45 TiB2	-0.1565	0.0061	0.0424	0.0062
1997	BaNaBO3 + 5 LiMg30TiO32 -> BaTiO3 + 2.5 Li2TiO3 + 0.5 Na2Ti2O5 + 150 MgO + 0.5 TiB2	-0.0156	0	0.0172	0.0062
1998	Na8Ti5O14 + 5 Ba4Na(BO3)3 -> Ba2B2O5 + 5 BaTiO3 + 13 BaNaBO3	-0.0173	0.0007	0.0169	0.0062
1999	Ba2TiO4 + 0.4286 Na8Ti5O14 -> 2 BaTiO3 + 0.5714 Na6Ti2O7	-0.0001	0.0068	0.0069	0.0062
[truncated: 80,986 more rows]
