# Supplementary material for: Assessing Thermodynamic Selectivity of Solid-State Reactions for the Predictive Synthesis of Inorganic Materials
Source: ACS Cent Sci. 2023 Oct 16;9(10):1957–75. doi: 10.1021/acscentsci.3c01051 (PMC10604012; doi:10.1021/acscentsci.3c01051)
Supplement: Supplementary file 4 — oc3c01051_si_004.xlsx [file oc3c01051_si_004.xlsx]

## Sheet: Sheet1
	reaction	energy	c1	c2	gamma
1	BaTiS3 + 6 O2 -> 0.5 BaTi(S2O7)3 + 0.5 BaTiO3	-3.9719	-3.9719	4.2523	-0.271
2	0.5 Na2Ti2O5 + BaCO3 + 0.25 O2 -> BaTiO3 + NaCO3	-0.5491	-0.3112	0	-0.195
3	O2 + 0.125 Ba2TiS4 -> 0.125 BaTiO3 + 0.125 BaS4O13	-3.6717	-3.6717	4.1544	-0.15
4	O2 + 0.3333 Ba2Ti13O22 -> 0.6667 BaTiO3 + 3.667 TiO2	-1.4571	-1.4571	1.5029	-0.1251
5	0.3333 Na4Ti5O12 + 1.333 BaCO3 + 0.3333 O2 -> BaTiO3 + 0.3333 BaTi2O5 + 1.333 NaCO3	-0.5864	-0.2791	0.1455	-0.1188
6	0.5 Na8Ti5O14 + 4 BaCO3 + O2 -> BaTiO3 + 1.5 Ba2TiO4 + 4 NaCO3	-0.6205	-0.0764	0.0177	-0.0885
7	0.3333 Ba3Ti3O8 + 0.1667 O2 -> BaTiO3	-0.8447	-0.8447	0.8447	-0.0845
8	BaTi6O11 + O2 -> 5 TiO2 + BaTiO3	-1.0602	-1.0602	1.1093	-0.084
9	Na2Ti3O7 + 2 BaCO3 + 0.5 O2 -> BaTiO3 + BaTi2O5 + 2 NaCO3	-0.5612	-0.1534	0.0989	-0.0807
10	O2 + 2 Ba2Ti6O13 -> 0.8889 Ba4Ti13O30 + 0.4444 BaTiO3	-0.4353	-0.4353	0.4554	-0.0345
11	BaTi6O12 + 0.5 O2 -> 5 TiO2 + BaTiO3	-0.4827	-0.4827	0.5318	-0.0262
12	Ba3Ti20O40 + 1.5 O2 -> 3 BaTiO3 + 17 TiO2	-0.431	-0.431	0.4757	-0.023
13	BaTi7O14 + 0.5 O2 -> 6 TiO2 + BaTiO3	-0.4156	-0.4156	0.4585	-0.0223
14	0.5 Na2Ti2O5 + Ba3CCl4O3 + 0.25 O2 -> BaTiO3 + NaCO3 + 2 BaCl2	-0.2432	-0.0652	0.0724	-0.0211
15	BaTi14O28 + 0.5 O2 -> BaTiO3 + 13 TiO2	-0.3109	-0.3109	0.3338	-0.0208
16	BaTi8O16 + 0.5 O2 -> 7 TiO2 + BaTiO3	-0.3664	-0.3664	0.4046	-0.0195
17	BaTi10O20 + 0.5 O2 -> 9 TiO2 + BaTiO3	-0.3328	-0.3328	0.364	-0.0192
18	O2 + 2 Ba4Ti12O27 -> 1.778 Ba4Ti13O30 + 0.8889 BaTiO3	-0.2284	-0.2284	0.2485	-0.0138
19	Ba3Ti2O7 -> BaTiO3 + Ba2TiO4	-0.1067	-0.0008	0	-0.011
20	Ba2Ti6O13 + 0.5 O2 -> 0.6667 BaTiO3 + 1.333 BaTi4O9	-0.3924	-0.3924	0.4554	-0.0109
21	Na6Ti2O7 + 3 BaCl2 -> Ba2TiO4 + BaTiO3 + 6 NaCl	-0.0888	-0.0028	0.0022	-0.0091
22	0.5 Ba4Ti3O10 -> BaTiO3 + 0.5 Ba2TiO4	-0.0749	-0.0012	0	-0.008
23	BaO2 + 0.1667 BaTi(S2O7)3 -> BaSO4 + 0.1667 BaTiO3 + 0.5 O2	-1.3627	0.0195	0.2658	-0.0079
24	Ba2Ti6O13 + 0.5 O2 -> 0.5714 Ba2Ti9O20 + 0.8571 BaTiO3	-0.3858	-0.3858	0.4554	-0.0073
25	0.5 Na2Ti2O5 + BaH5ClO3 -> BaTiO3 + 2.5 H2O + NaCl	-0.0098	-0.0098	0	-0.0054
26	Ba2Ti6O13 + 0.5 O2 -> BaTi5O11 + BaTiO3	-0.3768	-0.3768	0.4554	-0.0023
27	0.3333 BaTi2O5 + 0.3333 Ba2TiO4 -> BaTiO3	-0.0021	-0.0021	0	-0.0011
28	0.5 Na2Ti2O5 + BaHClO -> BaTiO3 + 0.5 H2O + NaCl	-0.0372	-0.0006	0.0064	-0.0011
29	0.5 Na2Ti2O5 + 1.25 BaHClO -> BaTiO3 + 0.25 BaH5ClO3 + NaCl	-0.0366	0.0006	0.0052	-0.0011
30	0.3333 Na8Ti5O14 + 1.333 BaCl2 -> BaTiO3 + 0.3333 BaTi2O5 + 2.667 NaCl	-0.0802	-0.0066	0.024	-0.0002
31	1.5 Na2Ti2O5 + 0.5 Ba4Cl6O -> BaTiO3 + BaTi2O5 + 3 NaCl	-0.0682	-0.0162	0.032	0.0003
32	2 BaTi2O5 + 5 BaHClO -> BaH5ClO3 + 4 BaTiO3 + 2 BaCl2	-0.0033	-0.0002	0.0017	0.0004
33	Ba2Ti6O13 + 0.5 O2 -> 4 TiO2 + 2 BaTiO3	-0.3696	-0.3696	0.4554	0.0017
34	3 Na8Ti5O14 + 4 Ba4Cl6O -> Ba2TiO4 + 14 BaTiO3 + 24 NaCl	-0.0933	-0.0168	0.0425	0.0022
35	BaTi2O5 + 0.25 Na6Ti2O7 -> BaTiO3 + 0.75 Na2Ti2O5	-0.0182	0.0035	0.0066	0.0027
36	0.5 Na8Ti5O14 + 4 BaHClO -> BaTiO3 + 2 H2O + 1.5 Ba2TiO4 + 4 NaCl	-0.0516	-0.002	0.0231	0.0043
37	0.5 BaTi2O5 + 0.5 BaH4O3 -> BaTiO3 + H2O	-0.0134	0.0031	0.0105	0.0048
38	0.5 Na8Ti5O14 + 4 BaH5ClO3 -> BaTiO3 + 10 H2O + 1.5 Ba2TiO4 + 4 NaCl	-0.0164	0.001	0.0159	0.006
39	BaH4O3 + Na4TiO4 -> 4 NaHO + BaTiO3	0.0045	0.0093	0.0032	0.0061
40	0.5 Na13Ti24O54 + 6.5 BaCO3 + 1.75 O2 -> BaTiO3 + 5.5 BaTi2O5 + 6.5 NaCO3	-0.6106	-0.0331	0.1839	0.0068
41	0.5 Na8Ti5O14 + 5 BaHClO -> BaTiO3 + BaH5ClO3 + 1.5 Ba2TiO4 + 4 NaCl	-0.049	0.0027	0.0241	0.0071
42	Na2Ti2O5 + 1.333 Ba2TiO4 -> 2.667 BaTiO3 + 0.3333 Na6Ti2O7	0.0131	0.0131	0	0.0072
43	Ba2TiO4 + 2 H2O -> BaTiO3 + BaH4O3	0.0135	0.0135	0	0.0074
44	Na6Ti2O7 + 0.5 Ba2TiO4 -> 1.5 Na4TiO4 + BaTiO3	0.0136	0.0136	0	0.0075
45	BaTi2O5 + NaHO -> BaTiO3 + 0.5 Na2Ti2O5 + 0.5 H2O	-0.0243	0.005	0.017	0.0075
46	Na6Ti2O7 + 3 BaH2Cl2O -> BaTiO3 + 3 H2O + Ba2TiO4 + 6 NaCl	-0.0766	-0.0016	0.0356	0.0077
47	Na6Ti2O7 + 3 BaH4(ClO)2 -> BaTiO3 + 6 H2O + Ba2TiO4 + 6 NaCl	-0.0647	-0.0008	0.0325	0.0078
48	0.5 Ba2TiO4 + 2.5 BaH2Cl2O -> BaH5ClO3 + 0.5 BaTiO3 + 2 BaCl2	-0.0229	0.0007	0.0219	0.0079
49	0.5 BaTi2O5 + 0.5 Ba4Cl6O -> BaTiO3 + 1.5 BaCl2	-0.0263	0.004	0.0199	0.0082
50	0.3333 Na8Ti5O14 + BaTi2O5 -> BaTiO3 + 1.333 Na2Ti2O5	-0.0209	0.0026	0.0202	0.0082
51	BaTi2O5 + 0.3333 Na4TiO4 -> BaTiO3 + 0.6667 Na2Ti2O5	-0.0238	0.0053	0.0182	0.0082
52	BaHClO + 0.5 BaTi2O5 -> BaTiO3 + 0.5 BaH2Cl2O	0.0109	0.0142	0.0023	0.0085
53	0.5 Ba2TiO4 + 1.25 BaH4(ClO)2 -> BaH5ClO3 + 0.5 BaTiO3 + 0.75 BaCl2	-0.0257	0.0011	0.0236	0.0085
54	BaO + 0.1667 BaTi(S2O7)3 -> 0.1667 BaTiO3 + BaSO4	-1.3802	0.0186	0.308	0.009
55	Na2Ti2O5 + 0.75 Ba2TiO4 -> 0.25 Na8Ti5O14 + 1.5 BaTiO3	0.0169	0.0169	0	0.0093
56	Ba2TiO4 + 0.6667 Na2Ti2O5 -> 0.3333 Na4TiO4 + 2 BaTiO3	0.0174	0.0174	0	0.0096
57	2 BaTi2O5 + 0.5 Na6S2O9 -> BaSO4 + 1.5 Na2Ti2O5 + BaTiO3	-0.049	0.008	0.0243	0.0096
58	0.5714 Na6Ti2O7 + 2.143 BaH2Cl2O -> BaTiO3 + 0.8571 BaH5ClO3 + 0.1429 Ba2TiO4 + 3.429 NaCl	-0.0744	0.0022	0.0358	0.0097
59	Ba4Ti12O27 + 0.5 O2 -> 1.333 BaTiO3 + 2.667 BaTi4O9	-0.1856	-0.1856	0.2485	0.0098
60	Ba2Ti6O13 + 0.5 O2 -> 0.8 BaTi6O13 + 1.2 BaTiO3	-0.3547	-0.3547	0.4554	0.0098
61	0.5 Na6Ti2O7 + 2 BaH4(ClO)2 -> BaTiO3 + BaH5ClO3 + 1.5 H2O + 3 NaCl	-0.0616	0.003	0.0328	0.0099
62	0.1818 Ba6Ti17O40 + 0.5 Na6S2O9 -> BaSO4 + 1.5 Na2Ti2O5 + 0.09091 BaTiO3	-0.119	0	0.0491	0.0102
63	Na8Ti5O14 + 3 BaCl2 -> Na2Ti2O5 + 3 BaTiO3 + 6 NaCl	-0.0736	0.0066	0.0356	0.0116
64	0.5 Na8Ti5O14 + 4 Ba3CCl4O3 + O2 -> BaTiO3 + 1.5 Ba2TiO4 + 4 NaCO3 + 8 BaCl2	-0.2582	-0.0346	0.1181	0.0117
65	2 Na4TiO4 + 5 BaH2Cl2O -> BaTiO3 + 2 BaH5ClO3 + Ba2TiO4 + 8 NaCl	-0.0807	0.0033	0.0414	0.012
66	Ba2TiO4 + 0.4286 Na8Ti5O14 -> 2 BaTiO3 + 0.5714 Na6Ti2O7	-0.0002	0.0142	0.0144	0.0129
67	BaTi2O5 + NaH3O2 -> BaTiO3 + 0.5 Na2Ti2O5 + 1.5 H2O	-0.0263	0.0037	0.0314	0.0131
68	BaTi2O5 + 0.5714 Na6Ti2O7 -> 0.4286 Na8Ti5O14 + BaTiO3	-0.0014	0.0203	0.0093	0.0132
69	BaH4O3 + 0.5 BaTi2O5 -> BaTiO3 + 0.5 BaH8O5	0.0059	0.0224	0.006	0.0134
70	O2 + 2 Ba4Ti12O27 -> 2.286 Ba2Ti9O20 + 3.429 BaTiO3	-0.1789	-0.1789	0.2485	0.0134
71	0.3333 Na8Ti5O14 + 1.333 BaH4(ClO)2 -> BaTiO3 + 2.667 H2O + 2.667 NaCl + 0.3333 BaTi2O5	-0.0608	-0.0024	0.0462	0.0136
72	Na4TiO4 + 3 BaH4(ClO)2 -> BaTiO3 + 2 BaH5ClO3 + H2O + 4 NaCl	-0.0646	0.0057	0.0391	0.0137
73	BaTi(S2O7)3 + 54 H2O -> 6 H18SO12 + BaTiO3	0.0251	0.0251	0	0.0138
74	Ba2TiO4 + 4 H2O -> BaTiO3 + BaH8O5	0.0253	0.0253	0	0.0139
75	0.5 BaTi2O5 + 0.5 BaH8O5 -> BaTiO3 + 2 H2O	-0.0243	0.004	0.0329	0.0142
76	Ba2TiO4 + BaH8O5 -> 2 BaH4O3 + BaTiO3	-0.0074	0.013	0.0204	0.0143
77	3 Na4TiO4 + 10 BaH4(ClO)2 -> BaTiO3 + 8 BaH5ClO3 + 12 NaCl + BaTi2O5	-0.0632	0.0071	0.0388	0.0143
78	BaTi2O5 + 0.6667 Na4TiO4 -> 0.3333 Na8Ti5O14 + BaTiO3	-0.0108	0.0183	0.0167	0.0147
79	0.3333 Na8Ti5O14 + 1.333 BaH2Cl2O -> BaTiO3 + 1.333 H2O + 2.667 NaCl + 0.3333 BaTi2O5	-0.0709	-0.0016	0.0501	0.0147
80	Ba2TiO4 + 3 BaCl2 -> BaTiO3 + Ba4Cl6O	0.0274	0.0274	0	0.0151
81	BaTi2O5 + NaH9O5 -> BaTiO3 + 0.5 Na2Ti2O5 + 4.5 H2O	-0.0286	0.002	0.0395	0.0158
82	BaTi2O5 + 3 Na4TiO4 -> BaTiO3 + 2 Na6Ti2O7	-0.015	0.0141	0.0252	0.0162
83	Na8Ti5O14 + 5 BaH2Cl2O -> BaTiO3 + 2 BaH5ClO3 + 8 NaCl + 2 BaTi2O5	-0.0693	0.0016	0.0505	0.0165
84	0.25 Ba4Ti13O30 + 0.5625 Na6Ti2O7 -> BaTiO3 + 1.688 Na2Ti2O5	-0.0779	0.0096	0.045	0.0168
85	Ba2TiO4 + 0.3333 Na8Ti5O14 -> 0.6667 Na4TiO4 + 2 BaTiO3	0.0076	0.022	0.0144	0.0172
86	Ba2TiO4 + BaH2Cl2O -> BaTiO3 + 2 BaHClO	-0.0138	0.0097	0.0334	0.018
87	O2 + 2 Ba4Ti12O27 -> 4 BaTi5O11 + 4 BaTiO3	-0.17	-0.17	0.2485	0.0183
88	0.25 Ba4Ti13O30 + 2.25 NaHO -> BaTiO3 + 1.125 Na2Ti2O5 + 1.125 H2O	-0.0856	0.0074	0.0548	0.0194
89	Ba2Ti13O22 + 2.577 O2 -> 1.154 BaTiO3 + 0.8462 BaTi14O28	-1.194	-1.194	1.5029	0.0196
90	BaTi2O5 + NaH15O8 -> BaTiO3 + 0.5 Na2Ti2O5 + 7.5 H2O	-0.0346	0.0017	0.0499	0.0198
91	0.3333 Na8Ti5O14 + BaH4(ClO)2 -> BaTiO3 + 0.3333 Na2Ti2O5 + 2 H2O + 2 NaCl	-0.0583	0.0024	0.0547	0.0199
92	0.25 Ba4Ti13O30 + 0.75 Na4TiO4 -> BaTiO3 + 1.5 Na2Ti2O5	-0.0908	0.0064	0.0581	0.0199
93	BaTi(S2O7)3 + 6 BaH4O3 -> BaTiO3 + 6 BaSO4 + 12 H2O	-0.3869	0.045	0.0871	0.0207
94	0.5 Na6Ti2O7 + 2.5 BaH2Cl2O -> BaTiO3 + BaH5ClO3 + 0.5 BaCl2 + 3 NaCl	-0.0652	0.0114	0.0492	0.0208
95	0.75 Na8Ti5O14 + 0.25 Ba4Ti13O30 -> BaTiO3 + 3 Na2Ti2O5	-0.0587	0.0104	0.0498	0.0212
96	Na2TiO3 + BaCl2 -> BaTiO3 + 2 NaCl	-0.112	-0.0042	0.0767	0.0214
97	Ba2TiO4 + Na2Ti2O5 -> 2 BaTiO3 + Na2TiO3	0.0391	0.0391	0	0.0215
98	O2 + 2 Ba4Ti12O27 -> 8 BaTiO3 + 16 TiO2	-0.1627	-0.1627	0.2485	0.0223
99	0.9 Ba6Ti17O40 -> BaTiO3 + 1.1 Ba4Ti13O30	-0.0144	0.0267	0.0267	0.0226
100	0.3333 Na8Ti5O14 + BaH2Cl2O -> BaTiO3 + 0.3333 Na2Ti2O5 + H2O + 2 NaCl	-0.0668	0.0041	0.0611	0.0227
101	BaTi(S2O7)3 + 6 BaH8O5 -> BaTiO3 + 6 BaSO4 + 24 H2O	-0.2549	0.0313	0.0762	0.0229
102	BaTi2O5 + 1.333 BaH4O3 + 0.1667 O2 -> 0.3333 Ba(H8O5)2 + 2 BaTiO3	0.0213	0.0378	0.0092	0.0232
103	1.125 Ba4Ti11O26 -> BaTiO3 + 0.875 Ba4Ti13O30	-0.0383	0.0302	0.0302	0.0234
104	0.2857 Ba4Ti11O26 + 0.5 Na6S2O9 -> BaSO4 + 1.5 Na2Ti2O5 + 0.1429 BaTiO3	-0.1301	0.0006	0.0818	0.0241
105	Ba4Cl6O + TiO2 -> BaTiO3 + 3 BaCl2	-0.0622	0.0234	0.0443	0.0242
106	Na2Ti2O5 + Ba3(ClO)2 -> Ba2TiO4 + BaTiO3 + 2 NaCl	-0.2141	0.0199	0.0827	0.0248
107	0.25 Ba4Ti13O30 + 2.25 NaH3O2 -> BaTiO3 + 1.125 Na2Ti2O5 + 3.375 H2O	-0.0672	0.0092	0.0614	0.025
108	0.25 Ba4Ti13O30 + 2.25 NaH9O5 -> BaTiO3 + 1.125 Na2Ti2O5 + 10.13 H2O	-0.0491	0.0071	0.06	0.0253
109	O2 + 2 Ba2Ti6O13 -> 0.8889 Ba2Ti11O24 + 2.222 BaTiO3	-0.3263	-0.3263	0.4554	0.0255
110	3 Na2TiO3 + Ba4Cl6O -> Ba2TiO4 + 2 BaTiO3 + 6 NaCl	-0.1234	-0.0044	0.0898	0.0261
111	H18SO12 + Ba2TiO4 -> BaTiO3 + BaSO4 + 9 H2O	-0.1291	0.0059	0.0812	0.0263
112	0.5 Ba2Ti9O20 + 0.875 Na6Ti2O7 -> BaTiO3 + 2.625 Na2Ti2O5	-0.1125	0.0128	0.0712	0.0265
113	0.5 Na2Ti2O5 + 0.5 Ba4Cl6O -> BaTiO3 + NaCl + BaCl2	-0.052	0.0162	0.0544	0.0266
114	Na6Ti2O7 + BaTi5O11 -> BaTiO3 + 3 Na2Ti2O5	-0.12	0.0124	0.0746	0.0271
115	0.25 Ba4Ti13O30 + 2.25 NaH15O8 -> BaTiO3 + 1.125 Na2Ti2O5 + 16.88 H2O	-0.0485	0.005	0.0665	0.0273
116	Na6Ti2O7 + 2 BaSO4 -> 2 BaTiO3 + Na6S2O9	0.0513	0.0513	0	0.0282
117	BaTi4O9 + 0.75 Na6Ti2O7 -> BaTiO3 + 2.25 Na2Ti2O5	-0.106	0.0134	0.0737	0.0286
118	0.5 Ba2Ti9O20 + 3.5 NaHO -> BaTiO3 + 1.75 Na2Ti2O5 + 1.75 H2O	-0.121	0.0115	0.0807	0.0294
119	BaTi2O5 + 0.5 Na2H16O9 -> BaTiO3 + 0.5 Na2Ti2O5 + 4 H2O	-0.0461	0.0047	0.0714	0.0296
120	Na4TiO4 + 0.4286 Ba2Ti9O20 -> 2 Na2Ti2O5 + 0.8571 BaTiO3	-0.1303	0.011	0.0842	0.0298
121	H2O + 0.125 Ba2TiO4 + 0.0625 O2 -> 0.125 Ba(H8O5)2 + 0.125 BaTiO3	0.0544	0.0544	0	0.0299
122	BaTi5O11 + 4 NaHO -> BaTiO3 + 2 Na2Ti2O5 + 2 H2O	-0.1286	0.0113	0.084	0.03
123	Na4TiO4 + 0.75 BaTi5O11 -> 2 Na2Ti2O5 + 0.75 BaTiO3	-0.1389	0.0109	0.0875	0.0304
124	O2 + 2 Ba4Ti12O27 -> 4.8 BaTiO3 + 3.2 BaTi6O13	-0.1478	-0.1478	0.2485	0.0305
125	0.3333 BaTi(S2O7)3 + 2 Ba(H8O5)2 -> O2 + 0.3333 BaTiO3 + 2 BaSO4 + 16 H2O	-0.1849	0.0189	0.0901	0.0305
126	0.07692 Ba4Ti13O30 + 0.6923 Ba4Cl6O -> BaTiO3 + 2.077 BaCl2	-0.0465	0.0192	0.0603	0.0311
127	1.167 Na8Ti5O14 + 0.5 Ba2Ti9O20 -> BaTiO3 + 4.667 Na2Ti2O5	-0.0786	0.0115	0.0756	0.0313
128	BaTi4O9 + 3 NaHO -> BaTiO3 + 1.5 Na2Ti2O5 + 1.5 H2O	-0.1142	0.0119	0.0833	0.0314
129	0.5 BaTi2O5 + 0.5 Ba(H8O5)2 -> BaTiO3 + 0.25 O2 + 4 H2O	-0.0523	0.0053	0.0761	0.0314
130	BaTi4O9 + Na4TiO4 -> BaTiO3 + 2 Na2Ti2O5	-0.1225	0.0112	0.0869	0.0319
131	Ba(HO)2 + 0.5 BaTi2O5 -> 0.5 BaH4O3 + BaTiO3	-0.0724	0.0204	0.0676	0.0323
132	BaTi5O11 + 1.333 Na8Ti5O14 -> BaTiO3 + 5.333 Na2Ti2O5	-0.0827	0.0108	0.0795	0.0324
133	TiO2 + BaH8O5 -> BaTiO3 + 4 H2O	-0.0634	0.0254	0.0614	0.0328
134	0.3333 Na8Ti5O14 + 0.6667 Ba2C4O9 + O2 -> BaTiO3 + 0.3333 BaTi2O5 + 2.667 NaCO3	-0.963	-0.0701	0.357	0.0328
135	BaTi4O9 + Na8Ti5O14 -> BaTiO3 + 4 Na2Ti2O5	-0.0752	0.0126	0.0776	0.0331
136	2 Na6Ti2O7 + BaO2 -> BaTiO3 + 3 Na4TiO4 + 0.5 O2	-0.0333	0.0439	0.0386	0.0338
137	1.25 Na6Ti2O7 + BaTi6O13 -> BaTiO3 + 3.75 Na2Ti2O5	-0.1365	0.0121	0.094	0.0341
138	0.4583 Na6Ti2O7 + 0.1667 Ba6Ti17O40 -> BaTiO3 + 1.375 Na2Ti2O5	-0.0814	0.013	0.0818	0.0346
139	0.5 Ba2Ti9O20 + 3.5 NaH3O2 -> BaTiO3 + 1.75 Na2Ti2O5 + 5.25 H2O	-0.0888	0.011	0.0869	0.0352
140	Na2TiO3 + 0.3333 Ba2TiO4 -> 0.6667 BaTiO3 + 0.3333 Na6Ti2O7	-0.0421	0.0228	0.0649	0.0353
141	BaH8O5 + 0.5 Na2Ti2O5 -> BaTiO3 + 0.5 Na2H16O9	0.0238	0.0466	0.027	0.0355
142	BaH4O3 + TiO2 -> 2 H2O + BaTiO3	-0.0751	0.0383	0.0576	0.0357
143	0.75 Ba2TiO4 + 0.25 Ba(H8O5)2 -> BaH4O3 + 0.75 BaTiO3 + 0.125 O2	-0.0252	0.03	0.0552	0.0359
144	2 TiO2 + 5 BaHClO -> BaH5ClO3 + 2 BaTiO3 + 2 BaCl2	-0.0444	0.0396	0.0502	0.0359
145	Ba2TiO4 + Na8Ti5O14 -> 2 BaTiO3 + 4 Na2TiO3	0.0419	0.0563	0.0144	0.036
146	BaTi5O11 + 4 NaH3O2 -> BaTiO3 + 2 Na2Ti2O5 + 6 H2O	-0.0932	0.0105	0.0907	0.0362
147	0.5 Ba2Ti9O20 + 3.5 NaH9O5 -> BaTiO3 + 1.75 Na2Ti2O5 + 15.75 H2O	-0.059	0.0072	0.0867	0.0363
148	0.25 Ba4Ti13O30 + 1.125 Na2H16O9 -> BaTiO3 + 1.125 Na2Ti2O5 + 9 H2O	-0.0702	0.0051	0.0917	0.0365
149	0.5 Ba2TiO4 + 0.5 Ba(H8O5)2 -> BaH8O5 + 0.5 BaTiO3 + 0.25 O2	-0.0238	0.0314	0.0552	0.0366
150	BaTi(S2O7)3 + 6 Ba(HO)2 -> BaTiO3 + 6 BaSO4 + 6 H2O	-0.6283	0.0505	0.1707	0.0367
151	BaTi4O9 + 3 NaH3O2 -> BaTiO3 + 1.5 Na2Ti2O5 + 4.5 H2O	-0.0849	0.012	0.089	0.037
152	0.07692 Ba4Ti13O30 + 0.6923 BaH4O3 -> BaTiO3 + 1.385 H2O	-0.0463	0.0274	0.0652	0.037
153	BaTi6O13 + 5 NaHO -> BaTiO3 + 2.5 Na2Ti2O5 + 2.5 H2O	-0.1454	0.0113	0.1033	0.037
154	0.1667 Ba6Ti17O40 + 1.833 NaHO -> BaTiO3 + 0.9167 Na2Ti2O5 + 0.9167 H2O	-0.0888	0.0102	0.0918	0.037
155	BaTi2O5 + 2 BaH8O5 + 0.5 O2 -> Ba(H8O5)2 + 2 BaTiO3	0.0221	0.0504	0.0272	0.0371
156	Na4TiO4 + 5 BaH2Cl2O -> BaTiO3 + 2 BaH5ClO3 + 2 BaCl2 + 4 NaCl	-0.0578	0.0262	0.0693	0.0372
157	0.5 Na4TiO4 + 0.3 BaTi6O13 -> Na2Ti2O5 + 0.3 BaTiO3	-0.1578	0.0111	0.1067	0.0373
158	0.1667 Ba6Ti17O40 + 0.6111 Na4TiO4 -> BaTiO3 + 1.222 Na2Ti2O5	-0.0939	0.0087	0.095	0.0373
159	Na2TiO3 + BaH2Cl2O -> BaTiO3 + H2O + 2 NaCl	-0.0944	-0.0005	0.1044	0.0373
160	5.5 Ba4Ti11O26 -> BaTiO3 + 3.5 Ba6Ti17O40	-0.0242	0.0442	0.0442	0.0374
161	TiO2 + 2 BaHClO -> BaTiO3 + BaH2Cl2O	-0.035	0.049	0.0419	0.0374
162	BaTi4O9 + 3 NaH9O5 -> BaTiO3 + 1.5 Na2Ti2O5 + 13.5 H2O	-0.0573	0.0081	0.0879	0.0374
163	BaTi2O5 + Na2TiO3 -> BaTiO3 + Na2Ti2O5	-0.0477	0.0173	0.0767	0.0375
164	0.2222 Ba4Ti13O30 + 5 BaHClO -> BaH5ClO3 + 2.889 BaTiO3 + 2 BaCl2	-0.0262	0.0322	0.0572	0.0376
165	Na2TiO3 + BaH4(ClO)2 -> BaTiO3 + 2 H2O + 2 NaCl	-0.0794	0.0015	0.1	0.0377
166	0.2 BaTi2O5 + 0.2 Ba4Ti3O10 -> BaTiO3	-0.0537	0.0212	0.0749	0.0379
167	BaTi5O11 + 4 NaH9O5 -> BaTiO3 + 2 Na2Ti2O5 + 18 H2O	-0.0609	0.0066	0.0912	0.0379
168	0.07692 Ba4Ti13O30 + 0.6923 BaH8O5 -> BaTiO3 + 2.769 H2O	-0.0462	0.0205	0.076	0.0388
169	TiO2 + Ba(H8O5)2 -> BaTiO3 + 0.5 O2 + 8 H2O	-0.0772	0.014	0.0894	0.0388
170	Ba2Ti13O22 + 2.389 O2 -> 0.7778 BaTiO3 + 1.222 BaTi10O20	-1.1588	-1.1588	1.5029	0.0389
171	0.5 Ba2Ti9O20 + 3.5 NaH15O8 -> BaTiO3 + 1.75 Na2Ti2O5 + 26.25 H2O	-0.0551	0.0049	0.0938	0.0389
172	BaTi2O5 + 4 Na2TiO3 -> Na8Ti5O14 + BaTiO3	-0.0455	0.0194	0.0775	0.0391
173	Na6Ti2O7 + 1.5 Ba2C4O9 + 2.25 O2 -> BaTiO3 + Ba2TiO4 + 6 NaCO3	-1.0625	-0.0568	0.3803	0.0393
174	0.6111 Na8Ti5O14 + 0.1667 Ba6Ti17O40 -> BaTiO3 + 2.444 Na2Ti2O5	-0.0616	0.0152	0.0861	0.0394
175	Na4TiO4 + BaTi2O5 -> BaTiO3 + 2 Na2TiO3	0.0298	0.059	0.0221	0.0395
176	Na2TiO3 + 0.1111 Ba4Ti13O30 -> 0.4444 BaTiO3 + Na2Ti2O5	-0.1018	0.0024	0.1083	0.0396
177	BaTi4O9 + 3 NaH15O8 -> BaTiO3 + 1.5 Na2Ti2O5 + 22.5 H2O	-0.054	0.0056	0.0946	0.0397
178	BaCl2 + 0.1667 Ba3TiO5 -> 0.1667 BaTiO3 + 0.3333 Ba4Cl6O	-0.0139	0.0349	0.0568	0.0399
179	1.667 Na8Ti5O14 + BaTi6O13 -> BaTiO3 + 6.667 Na2Ti2O5	-0.0918	0.01	0.0998	0.0402
180	H2O + Ba2TiO4 -> Ba(HO)2 + BaTiO3	0.0734	0.0734	0	0.0403
181	BaTi5O11 + 4 NaH15O8 -> BaTiO3 + 2 Na2Ti2O5 + 30 H2O	-0.0563	0.0045	0.0986	0.0408
182	TiSO5 + BaS4O13 -> 0.8333 BaTi(S2O7)3 + 0.1667 BaTiO3	-0.0155	0.0731	0.0221	0.0413
183	2 Na2TiO3 + 2.5 BaH2Cl2O -> BaTiO3 + BaH5ClO3 + 4 NaCl + 0.5 BaTi2O5	-0.0896	0.0048	0.107	0.0414
184	Na6Ti2O7 + BaTi2O5 -> BaTiO3 + 3 Na2TiO3	0.0448	0.0666	0.0155	0.0414
185	Na2TiO3 + 0.5 Ba2C4O9 + 0.75 O2 -> BaTiO3 + 2 NaCO3	-1.0315	-0.1056	0.427	0.0415
186	0.1111 Ba2Ti11O24 -> TiO2 + 0.2222 BaTiO3	-0.06	0.0528	0.0528	0.0415
187	Na2Ti3O7 + 2 BaHClO -> BaTiO3 + H2O + 2 NaCl + BaTi2O5	-0.0937	0.0119	0.102	0.0419
188	CO2 + Ba2TiO4 -> BaTiO3 + BaCO3	-0.1728	0.0562	0.0754	0.042
189	0.2 BaTi6O13 -> TiO2 + 0.2 BaTiO3	-0.0212	0.049	0.049	0.042
190	Na2Ti3O7 + 2 BaH5ClO3 -> BaTiO3 + 5 H2O + 2 NaCl + BaTi2O5	-0.0439	0.0192	0.084	0.042
191	0.1667 Ba6Ti17O40 + 1.833 NaH9O5 -> BaTiO3 + 0.9167 Na2Ti2O5 + 8.25 H2O	-0.0507	0.0112	0.0948	0.0426
192	BaHClO + 0.05556 Ba4Ti13O30 -> 0.7222 BaTiO3 + 0.5 BaH2Cl2O	-0.0144	0.044	0.0544	0.0428
193	Ba4Ti3O10 + 0.75 Na2Ti2O5 -> 4 BaTiO3 + 0.25 Na6Ti2O7	-0.0445	0.0303	0.0749	0.0429
194	Na2Ti3O7 + 2 Ba3CCl4O3 + 0.5 O2 -> BaTiO3 + BaTi2O5 + 2 NaCO3 + 4 BaCl2	-0.263	-0.0104	0.1644	0.043
195	Ba2TiO4 + 2 Na2TiO3 -> Na4TiO4 + 2 BaTiO3	-0.0279	0.037	0.0649	0.0431
196	0.1667 Ba6Ti17O40 + 1.833 NaH3O2 -> BaTiO3 + 0.9167 Na2Ti2O5 + 2.75 H2O	-0.0699	0.0134	0.0979	0.0431
197	Na2Ti2O5 + 1.5 Ba4Ti3O10 -> 0.5 Na4TiO4 + 6 BaTiO3	-0.044	0.0308	0.0749	0.0432
198	0.1667 Ba6Ti17O40 + 1.833 NaH15O8 -> BaTiO3 + 0.9167 Na2Ti2O5 + 13.75 H2O	-0.0497	0.008	0.1003	0.0438
199	BaH4O3 + Ba2TiO4 -> 2 Ba(HO)2 + BaTiO3	0.0799	0.0799	0	0.0439
200	BaTi6O13 + 5 NaH3O2 -> BaTiO3 + 2.5 Na2Ti2O5 + 7.5 H2O	-0.1031	0.0099	0.1108	0.044
201	7 BaTi4O9 -> BaTiO3 + 3 Ba2Ti9O20	0.008	0.0492	0.0492	0.0451
202	0.07692 Ba4Ti13O30 + 0.6923 Ba(H8O5)2 -> BaTiO3 + 0.3462 O2 + 5.538 H2O	-0.0666	0.0094	0.1071	0.0458
203	H2O + 0.5 Ba4Ti3O10 -> 0.5 BaH4O3 + 1.5 BaTiO3	-0.039	0.0358	0.0749	0.0459
204	O2 + 2 Ba4Ti12O27 -> 1.778 Ba2Ti11O24 + 4.444 BaTiO3	-0.1194	-0.1194	0.2485	0.0462
205	Na6Ti2O7 + 5.5 BaTi2O5 -> 5.5 BaTiO3 + 1.5 Na4Ti5O12	0.0576	0.0793	0.0114	0.0466
206	BaTi2O5 + 0.1429 Na6Ti2O7 -> 0.4286 Na2Ti3O7 + BaTiO3	0.0556	0.0773	0.0141	0.0467
207	BaTi6O13 + 5 NaH9O5 -> BaTiO3 + 2.5 Na2Ti2O5 + 22.5 H2O	-0.0653	0.006	0.1124	0.0467
208	0.5 Ba2Ti9O20 + 1.75 Na2H16O9 -> BaTiO3 + 1.75 Na2Ti2O5 + 14 H2O	-0.0817	0.0065	0.1177	0.0477
209	Ba(HO)2 + 0.75 BaTi2O5 -> 1.5 BaTiO3 + 0.25 BaH8O5	-0.0584	0.0343	0.085	0.0479
210	Na2Ti3O7 + 2.5 BaHClO -> BaTiO3 + 0.5 BaH5ClO3 + 2 NaCl + BaTi2O5	-0.0863	0.0192	0.108	0.0486
211	BaTi4O9 + 1.5 Na2H16O9 -> BaTiO3 + 1.5 Na2Ti2O5 + 12 H2O	-0.0797	0.0072	0.1191	0.0489
212	0.5 BaTi2O5 + 0.5 Ba(HO)2 -> BaTiO3 + 0.5 H2O	-0.0632	0.0295	0.0933	0.0489
213	4 Ba2Ti9O20 -> BaTiO3 + 7 BaTi5O11	0.0114	0.0532	0.0532	0.049
214	0.05882 Ba6Ti17O40 + 0.6471 Ba4Cl6O -> BaTiO3 + 1.941 BaCl2	-0.0482	0.025	0.0947	0.049
215	0.1111 Ba2Ti9O20 + 0.7778 Ba4Cl6O -> BaTiO3 + 2.333 BaCl2	-0.0564	0.0278	0.0938	0.0491
216	0.25 BaTi4O9 + 0.75 Ba4Cl6O -> BaTiO3 + 2.25 BaCl2	-0.0548	0.0275	0.0938	0.0491
217	3 Na4Ti5O12 + 2 Ba4Cl6O -> BaTiO3 + 7 BaTi2O5 + 12 NaCl	-0.1394	-0.0013	0.1416	0.0492
218	Na2Ti3O7 + BaH4O3 -> BaTiO3 + Na2Ti2O5 + 2 H2O	-0.0766	0.0184	0.1081	0.0493
219	BaTi5O11 + 2 Na2H16O9 -> BaTiO3 + 2 Na2Ti2O5 + 16 H2O	-0.0839	0.0061	0.122	0.0493
220	0.4091 Ba2TiO4 + 0.04545 Ba4Ti13O30 -> BaTiO3	-0.0459	0.0417	0.0782	0.0494
221	Na2Ti2O5 + 0.75 Ba4Ti3O10 -> 0.25 Na8Ti5O14 + 3 BaTiO3	-0.031	0.0438	0.0749	0.0503
222	CO2 + 0.5 Ba3TiO5 -> 0.5 BaTiO3 + BaCO3	-0.3912	0.0221	0.1767	0.0504
223	Na2TiO3 + 0.1429 Ba2Ti9O20 -> 0.2857 BaTiO3 + Na2Ti2O5	-0.1305	0.0081	0.1331	0.0505
224	0.25 Ba4Ti11O26 + 0.4375 Na6Ti2O7 -> BaTiO3 + 1.313 Na2Ti2O5	-0.0929	0.018	0.1152	0.0507
225	BaH4O3 + 0.5 Ba3TiO5 -> 2 Ba(HO)2 + 0.5 BaTiO3	0.0224	0.0585	0.0493	0.0508
226	Na8Ti5O14 + 3 Ba4Ti3O10 -> 2 Na4TiO4 + 12 BaTiO3	-0.0413	0.0336	0.0893	0.0511
227	Na4TiO4 + 4 BaTi2O5 -> Na4Ti5O12 + 4 BaTiO3	0.05	0.0792	0.024	0.0514
228	Na2TiO3 + 0.25 BaTi5O11 -> 0.25 BaTiO3 + Na2Ti2O5	-0.1366	0.0083	0.1365	0.0515
229	BaTi2O5 + Na2Ti2O5 -> Na2Ti3O7 + BaTiO3	0.0941	0.0941	0	0.0518
230	Ba4Ti13O30 + 9 Na2Ti2O5 -> 9 Na2Ti3O7 + 4 BaTiO3	0.0759	0.0871	0.0112	0.0518
231	0.2 BaTi5O11 + 0.8 Ba4Cl6O -> BaTiO3 + 2.4 BaCl2	-0.0583	0.0287	0.0995	0.0519
232	0.3333 Na8Ti5O14 + 0.6667 Ba2H14C4O15 + 1.333 O2 -> BaTiO3 + 0.3333 BaTi2O5 + 4.667 H2O + 2.667 NaCO3	-0.5578	-0.0395	0.2794	0.0522
233	Na2TiO3 + 0.3333 BaTi4O9 -> Na2Ti2O5 + 0.3333 BaTiO3	-0.125	0.0081	0.1357	0.0522
234	0.25 BaTi5O11 -> TiO2 + 0.25 BaTiO3	0.0097	0.0572	0.0572	0.0524
235	BaTi2O5 + 0.2 Na4TiO4 -> 0.4 Na2Ti3O7 + BaTiO3	0.0492	0.0784	0.0273	0.0525
236	BaH8O5 + 0.5 Na2Ti2O5 + 0.25 O2 -> NaH8O5 + BaTiO3	0.0549	0.0777	0.027	0.0526
237	0.25 Ba4Ti11O26 + 1.75 NaHO -> BaTiO3 + 0.875 Na2Ti2O5 + 0.875 H2O	-0.1002	0.0151	0.1252	0.0531
238	BaTi6O13 + 5 NaH15O8 -> BaTiO3 + 2.5 Na2Ti2O5 + 37.5 H2O	-0.0592	0.0111	0.1201	0.0531
239	0.25 Ba4Ti11O26 + 0.5833 Na4TiO4 -> BaTiO3 + 1.167 Na2Ti2O5	-0.1063	0.0132	0.1286	0.0532
240	Na6Ti2O7 + 0.5 BaO -> 1.5 Na4TiO4 + 0.5 BaTiO3	-0.0357	0.0461	0.0806	0.0534
241	BaTi2O5 + NaH8O5 -> BaTiO3 + 0.5 Na2Ti2O5 + 0.25 O2 + 4 H2O	-0.0746	0.0116	0.1238	0.0535
242	0.1667 Ba6Ti17O40 + 0.9167 Na2H16O9 -> BaTiO3 + 0.9167 Na2Ti2O5 + 7.333 H2O	-0.0716	0.0081	0.127	0.0536
243	Ba4Ti3O10 + BaH2Cl2O -> 3 BaTiO3 + 2 BaHClO	-0.0529	0.022	0.1093	0.0538
244	Ba4Ti3O10 + 0.4286 Na8Ti5O14 -> 4 BaTiO3 + 0.5714 Na6Ti2O7	-0.0418	0.033	0.0959	0.0539
245	H2O + 0.5 Ba3TiO5 -> Ba(HO)2 + 0.5 BaTiO3	-0.0288	0.0707	0.0564	0.0543
246	0.25 Ba4Ti13O30 + 2.25 NaH8O5 -> BaTiO3 + 1.125 Na2Ti2O5 + 0.5625 O2 + 9 H2O	-0.1016	0.0013	0.1421	0.0544
247	2 Na2O2 + BaTi2O5 -> Na4TiO4 + BaTiO3 + O2	-0.2607	0.0427	0.136	0.0544
248	0.05882 Ba6Ti17O40 + 0.6471 BaH4O3 -> BaTiO3 + 1.294 H2O	-0.0492	0.0333	0.0986	0.0544
249	BaH8O5 + 3 Ba2TiO4 -> 4 Ba(HO)2 + 3 BaTiO3	0.066	0.0865	0.0204	0.0547
250	Na6Ti2O7 + 0.7778 Ba4Ti13O30 -> 3 Na2Ti3O7 + 3.111 BaTiO3	0.0061	0.0936	0.0269	0.0548
251	Na2Ti2O5 + Ba4Ti3O10 -> 4 BaTiO3 + Na2TiO3	-0.0228	0.0521	0.0749	0.0548
252	Ba4Ti13O30 + 6 Na4TiO4 -> 3 Na8Ti5O14 + 4 BaTiO3	-0.0537	0.0435	0.0912	0.0553
253	Na6Ti2O7 + 0.4444 Ba2Ti11O24 -> 0.8889 BaTiO3 + 3 Na2Ti2O5	-0.1512	0.0157	0.1409	0.0553
254	0.3333 Ba4Ti13O30 -> BaTi4O9 + 0.3333 BaTiO3	0.0454	0.0565	0.0565	0.0554
255	0.25 Ba4Ti11O26 + 0.5833 Na8Ti5O14 -> BaTiO3 + 2.333 Na2Ti2O5	-0.0691	0.0208	0.1184	0.0557
256	1.333 BaTi4O9 -> BaTi5O11 + 0.3333 BaTiO3	0.0187	0.0599	0.0599	0.0558
257	0.5 Ba4Ti3O10 + 1.25 BaH4(ClO)2 -> BaH5ClO3 + 1.5 BaTiO3 + 0.75 BaCl2	-0.0429	0.032	0.1029	0.0564
258	Na6S2O9 + 0.6667 BaTi(S2O7)3 -> 3 Na2S2O7 + 0.6667 BaTiO3	-0.1957	0.0966	0.0723	0.0564
259	0.05882 Ba6Ti17O40 + 0.6471 BaH8O5 -> BaTiO3 + 2.588 H2O	-0.048	0.0264	0.1102	0.0567
260	0.1818 Ba6Ti17O40 + 5 BaHClO -> BaH5ClO3 + 3.091 BaTiO3 + 2 BaCl2	-0.0288	0.0402	0.0921	0.0567
261	Ba(HO)2 + 0.05556 Ba4Ti13O30 -> 0.5 BaH4O3 + 0.7222 BaTiO3	-0.1094	0.0121	0.1384	0.0568
262	Na2TiO3 + 0.09091 Ba6Ti17O40 -> 0.5455 BaTiO3 + Na2Ti2O5	-0.1037	0.004	0.1455	0.0569
263	BaTi6O11 + 0.8077 O2 -> 0.6154 BaTiO3 + 0.3846 BaTi14O28	-0.804	-0.804	1.1093	0.057
264	0.5 Na2Ti3O7 + 0.5 Ba2TiO4 -> BaTiO3 + 0.5 Na2Ti2O5	-0.0839	0.0266	0.1188	0.057
265	Ba(HO)2 + Na2TiO3 -> 2 NaHO + BaTiO3	-0.0704	0.018	0.1246	0.0571
266	Ba4Ti3O10 + 0.5 O2 -> BaO2 + 3 BaTiO3	0.0429	0.0429	0.0749	0.0573
267	0.25 BaTi4O9 + 0.75 BaH8O5 -> BaTiO3 + 3 H2O	-0.0552	0.0294	0.1102	0.0573
268	0.1111 Ba2Ti9O20 + 0.7778 BaH8O5 -> BaTiO3 + 3.111 H2O	-0.0569	0.0297	0.1104	0.0574
269	Ba4Ti13O30 + 5.143 Na6Ti2O7 -> 3.857 Na8Ti5O14 + 4 BaTiO3	-0.0345	0.053	0.0823	0.0574
270	Ba4Ti13O30 + 2.25 Na2Ti2O5 -> 4 BaTiO3 + 2.25 Na2Ti6O13	0.0865	0.0977	0.0112	0.0576
271	H2O + Ba4Ti3O10 -> Ba(HO)2 + 3 BaTiO3	-0.0175	0.0574	0.0749	0.0578
272	Ba(HO)2 + 0.0625 O2 + 0.875 BaTi2O5 -> 0.125 Ba(H8O5)2 + 1.75 BaTiO3	-0.0442	0.0486	0.0898	0.0578
273	0.3333 Na4Ti5O12 + 1.333 Ba3CCl4O3 + 0.3333 O2 -> BaTiO3 + 0.3333 BaTi2O5 + 1.333 NaCO3 + 2.667 BaCl2	-0.2662	-0.0194	0.2071	0.0579
274	0.1111 Ba4Ti13O30 + 2 Na2O2 -> Na4TiO4 + 0.4444 BaTiO3 + O2	-0.3458	0.0141	0.1914	0.0579
275	Ba2TiO4 + 0.25 O2 + 0.5 Na2Ti2O5 -> 0.5 Na2O2 + 2 BaTiO3	0.1054	0.1054	0	0.058
276	BaTi6O13 + 2.5 Na2H16O9 -> BaTiO3 + 2.5 Na2Ti2O5 + 20 H2O	-0.089	0.0058	0.1429	0.058
277	Na2Ti3O7 + BaH8O5 -> BaTiO3 + Na2Ti2O5 + 4 H2O	-0.0678	0.0168	0.1272	0.058
278	0.25 BaTi4O9 + 0.75 BaH4O3 -> BaTiO3 + 1.5 H2O	-0.0607	0.0393	0.1033	0.0581
279	0.25 Ba4Ti11O26 + 1.75 NaH9O5 -> BaTiO3 + 0.875 Na2Ti2O5 + 7.875 H2O	-0.0548	0.0157	0.1256	0.0581
280	0.5 Ba2Ti9O20 -> BaTiO3 + 3.5 TiO2	0.0206	0.0624	0.0624	0.0582
281	BaH8O5 + 0.5 Ba3TiO5 -> 2 BaH4O3 + 0.5 BaTiO3	-0.0519	0.0292	0.1118	0.0583
282	0.5 Ba2Ti11O24 + 4.5 NaHO -> BaTiO3 + 2.25 Na2Ti2O5 + 2.25 H2O	-0.16	0.0147	0.1503	0.0583
283	0.07692 Ba4Ti13O30 + 0.6923 Ba(HO)2 -> BaTiO3 + 0.6923 H2O	-0.1209	0.0006	0.1557	0.0583
284	0.25 Na2Ti6O13 + BaH4O3 -> BaTiO3 + 0.25 Na2Ti2O5 + 2 H2O	-0.0813	0.0332	0.1145	0.0584
285	H2O + 0.25 Ba4Ti3O10 -> 0.75 BaTiO3 + 0.25 BaH8O5	-0.0164	0.0585	0.0749	0.0584
286	0.5 Ba2Ti11O24 + 1.5 Na4TiO4 -> BaTiO3 + 3 Na2Ti2O5	-0.1738	0.0145	0.154	0.0585
287	0.25 BaTi2O5 + 0.25 Ba3Ti2O7 -> BaTiO3	-0.0683	0.0384	0.1067	0.0585
288	0.1111 Ba2Ti9O20 + 0.7778 BaH4O3 -> BaTiO3 + 1.556 H2O	-0.0636	0.0404	0.1044	0.0588
289	BaH8O5 + Ba4Ti3O10 -> 2 BaH4O3 + 3 BaTiO3	-0.0383	0.0365	0.1027	0.0588
290	BaTi2O5 + 0.1429 Na8Ti5O14 -> 0.5714 Na2Ti3O7 + BaTiO3	0.0639	0.0875	0.0292	0.0589
291	0.5 Ba4Ti3O10 + 2.5 BaH2Cl2O -> BaH5ClO3 + 1.5 BaTiO3 + 2 BaCl2	-0.0364	0.0385	0.1006	0.059
292	BaH4O3 + 0.05556 Ba4Ti13O30 -> 0.7222 BaTiO3 + 0.5 BaH8O5	-0.0114	0.0623	0.0714	0.059
293	BaTi6O13 + 5 Na2TiO3 -> BaTiO3 + 5 Na2Ti2O5	-0.1497	0.0086	0.156	0.0591
294	0.6667 BaTi4O9 + 5 BaHClO -> BaH5ClO3 + 2.667 BaTiO3 + 2 BaCl2	-0.0362	0.0436	0.0958	0.0591
295	Na2Ti2O5 + 0.5 BaTi2O5 -> 0.5 Na4Ti5O12 + 0.5 BaTiO3	0.1076	0.1076	0	0.0592
296	0.25 Ba4Ti11O26 + 1.75 NaH3O2 -> BaTiO3 + 0.875 Na2Ti2O5 + 2.625 H2O	-0.0777	0.0188	0.1304	0.0594
297	0.2857 Ba2Ti9O20 + 5 BaHClO -> BaH5ClO3 + 2.571 BaTiO3 + 2 BaCl2	-0.0381	0.0442	0.0967	0.0596
298	H13ClO6 + Ba2TiO4 -> BaH5ClO3 + BaTiO3 + 4 H2O	-0.1175	0.0081	0.1508	0.0598
299	Na4Ti5O12 + BaH4O3 -> BaTiO3 + 2 Na2Ti2O5 + 2 H2O	-0.0922	0.0154	0.1381	0.0599
300	Na8Ti5O14 + 5 BaTi2O5 -> 2 Na4Ti5O12 + 5 BaTiO3	0.0681	0.0917	0.0264	0.06
301	0.2 BaTi5O11 + 0.8 BaH8O5 -> BaTiO3 + 3.2 H2O	-0.059	0.0308	0.1162	0.0603
302	Ba3TiO5 + 2 BaH2Cl2O -> BaTiO3 + 4 BaHClO	-0.0847	0.0348	0.1185	0.0605
303	Ba4Ti13O30 + 1.8 Na4TiO4 -> 3.6 Na2Ti3O7 + 4 BaTiO3	-0.0052	0.092	0.0437	0.0605
304	0.25 Ba4Ti11O26 + 1.75 NaH15O8 -> BaTiO3 + 0.875 Na2Ti2O5 + 13.13 H2O	-0.0524	0.0161	0.1303	0.0606
305	BaCl2 + 0.3333 Ba4Ti3O10 -> 0.3333 Ba4Cl6O + BaTiO3	-0.0122	0.0627	0.0749	0.0607
306	0.25 Na2Ti6O13 + BaH8O5 -> BaTiO3 + 0.25 Na2Ti2O5 + 4 H2O	-0.0684	0.025	0.1251	0.0607
307	0.5 Ba2Ti11O24 + 1.5 Na8Ti5O14 -> BaTiO3 + 6 Na2Ti2O5	-0.101	0.0131	0.1452	0.0611
308	2 Ba4Ti3O10 -> Ba3TiO5 + 5 BaTiO3	-0.006	0.0689	0.0689	0.0614
309	BaHClO + 0.04545 Ba6Ti17O40 -> 0.7727 BaTiO3 + 0.5 BaH2Cl2O	-0.0178	0.0513	0.0898	0.0617
310	Na6Ti2O7 + 0.25 Ba3TiO5 -> 1.5 Na4TiO4 + 0.75 BaTiO3	-0.0125	0.0571	0.0829	0.0618
311	0.5556 Ba2Ti11O24 -> BaTi6O13 + 0.1111 BaTiO3	-0.0394	0.0734	0.0734	0.0621
312	Ba3TiO5 + 4 H2O -> BaTiO3 + 2 BaH4O3	-0.0646	0.0441	0.1084	0.0622
313	0.2 BaTi5O11 + 0.8 BaH4O3 -> BaTiO3 + 1.6 H2O	-0.0671	0.0422	0.1111	0.0623
314	0.01786 Ba2Ti9O20 + 0.125 Ba(H8O5)2 -> H2O + 0.1607 BaTiO3 + 0.0625 O2	-0.0731	0.0165	0.1383	0.0624
315	0.25 BaTi4O9 + 0.75 Ba(H8O5)2 -> BaTiO3 + 0.375 O2 + 6 H2O	-0.072	0.0161	0.1385	0.0624
316	0.7 Ba4Ti13O30 -> BaTiO3 + 0.9 Ba2Ti9O20	0.0524	0.0636	0.0636	0.0625
317	BaHClO + 0.1667 BaTi4O9 -> 0.6667 BaTiO3 + 0.5 BaH2Cl2O	-0.026	0.0538	0.0912	0.0626
318	0.05882 Ba6Ti17O40 + 0.6471 Ba(H8O5)2 -> BaTiO3 + 0.3235 O2 + 5.176 H2O	-0.0675	0.0131	0.1413	0.0627
319	Ba2Ti9O20 + 14 BaHClO -> 9 BaTiO3 + 7 BaH2Cl2O	-0.0281	0.0542	0.0916	0.0628
320	BaCO3 + TiO2 -> CO2 + BaTiO3	0.1119	0.1138	0.0009	0.0628
321	0.5 BaTi5O11 + 5 BaHClO -> BaH5ClO3 + 2.5 BaTiO3 + 2 BaCl2	-0.0404	0.0459	0.1035	0.0632
322	0.6 Ba4Ti11O26 -> BaTiO3 + 1.4 BaTi4O9	0.0017	0.0702	0.0702	0.0634
323	0.06667 BaTi6O13 + 0.3333 Ba4Cl6O -> BaCl2 + 0.4 BaTiO3	-0.0627	0.0317	0.1231	0.0634
324	Na2Ti2O5 + 4 BaTi2O5 -> 4 BaTiO3 + Na2Ti6O13	0.1154	0.1154	0	0.0635
325	0.4286 Ba6Ti17O40 -> BaTiO3 + 1.571 BaTi4O9	0.0266	0.0676	0.0676	0.0635
326	Ba4Ti13O30 + 1.636 Na6Ti2O7 -> 4 BaTiO3 + 2.455 Na4Ti5O12	0.0134	0.1009	0.0373	0.0635
327	0.5 Na4Ti5O12 + 0.5 Ba2TiO4 -> BaTiO3 + Na2Ti2O5	-0.0997	0.0191	0.1443	0.0636
328	BaH4O3 + 0.08333 Ba4Ti13O30 + 0.125 O2 -> 0.25 Ba(H8O5)2 + 1.083 BaTiO3	-0.0007	0.073	0.0692	0.0639
329	0.03571 Ba6Ti17O40 + 0.3929 Ba2TiO4 -> BaTiO3	-0.05	0.0458	0.1074	0.0639
330	Ba4Ti13O30 + 18 Na2Ti2O5 -> 9 Na4Ti5O12 + 4 BaTiO3	0.0983	0.1095	0.0112	0.0641
331	BaTi4O9 -> BaTiO3 + 3 TiO2	0.0275	0.0686	0.0686	0.0645
332	Na2Ti2O5 + 1.333 Ba3Ti2O7 -> 4 BaTiO3 + 0.3333 Na6Ti2O7	-0.0569	0.0498	0.1067	0.0648
333	Na2Ti2O5 + 1.5 Ba3Ti2O7 -> 0.5 Na4TiO4 + 4.5 BaTiO3	-0.0567	0.05	0.1067	0.0648
334	Na6Ti2O7 + 1.5 Ba2H14C4O15 + 3 O2 -> BaTiO3 + Ba2TiO4 + 10.5 H2O + 6 NaCO3	-0.5836	-0.014	0.2877	0.0648
335	TiSO5 + 2 Ba(H8O5)2 -> BaTiO3 + BaSO4 + 16 H2O + O2	-0.1364	0.0489	0.1255	0.0649
336	Ba2Ti13O22 + 2.214 O2 -> 1.571 BaTi8O16 + 0.4286 BaTiO3	-1.1116	-1.1116	1.5029	0.0649
337	0.5 Ba2Ti11O24 + 4.5 NaH3O2 -> BaTiO3 + 2.25 Na2Ti2O5 + 6.75 H2O	-0.1127	0.013	0.1564	0.065
338	0.2 BaTi5O11 + 0.8 Ba(H8O5)2 -> BaTiO3 + 0.4 O2 + 6.4 H2O	-0.0743	0.0172	0.1438	0.065
339	Ba(HO)2 + 0.08333 Ba4Ti13O30 -> 1.083 BaTiO3 + 0.25 BaH8O5	-0.1054	0.0162	0.1527	0.0655
340	BaTi5O11 + 8 BaHClO -> 5 BaTiO3 + 4 BaH2Cl2O	-0.0308	0.0554	0.0978	0.0659
341	Na2SO4 + 0.1667 BaTi(S2O7)3 -> Na2S2O7 + 0.1667 BaTiO3	-0.1888	0.076	0.1125	0.0659
342	0.5 Ba2Ti9O20 + 3.5 NaH8O5 -> BaTiO3 + 1.75 Na2Ti2O5 + 0.875 O2 + 14 H2O	-0.1141	0.0047	0.1673	0.066
343	BaTi4O9 + 3 NaH8O5 -> BaTiO3 + 1.5 Na2Ti2O5 + 0.75 O2 + 12 H2O	-0.1118	0.0048	0.169	0.0671
344	0.09091 Ba4Ti11O26 + 0.6364 Ba4Cl6O -> BaTiO3 + 1.909 BaCl2	-0.0523	0.0333	0.1274	0.0671
345	Ba(HO)2 + TiO2 -> H2O + BaTiO3	-0.1806	0.0325	0.1568	0.0671
346	Ba2TiO4 + 0.5 Na2Ti2O5 -> 0.5 Na2O + 2 BaTiO3	0.1223	0.1223	0	0.0672
347	Na4TiO4 + 0.4444 Ba4Ti13O30 -> Na4Ti5O12 + 1.778 BaTiO3	0.0003	0.0974	0.0524	0.0675
348	O2 + 4 Ba4Ti3O10 + 2 Na2Ti2O5 -> 2 Na2O2 + 16 BaTiO3	0.0003	0.0752	0.0749	0.0675
349	Ba3TiO5 + 0.6667 BaH8O5 -> 2.667 Ba(HO)2 + BaTiO3	-0.0172	0.064	0.09	0.0676
350	BaTi5O11 + 4 NaH8O5 -> O2 + BaTiO3 + 16 H2O + 2 Na2Ti2O5	-0.1165	0.0047	0.1715	0.0676
351	0.3333 Na4Ti5O12 + 1.333 BaHClO -> BaTiO3 + 0.6667 H2O + 1.333 NaCl + 0.3333 BaTi2O5	-0.0918	0.0224	0.1485	0.0677
352	BaTi(S2O7)3 + 3 Ba3(ClO)2 -> BaTiO3 + 6 BaSO4 + 3 BaCl2	-0.8139	0.0446	0.2876	0.0681
353	Na2Ti2O5 + 0.5556 Ba4Ti13O30 -> 2.222 BaTiO3 + Na2Ti7O15	0.1057	0.1169	0.0112	0.0682
354	0.025 Ba4Ti13O30 + 0.225 Ba4Ti3O10 -> BaTiO3	-0.0842	0.0176	0.1531	0.0684
355	Na6Ti2O7 + 0.2 BaNa6O4 -> 1.8 Na4TiO4 + 0.2 BaTiO3	-0.0782	0.033	0.1369	0.0686
356	Ba4Ti3O10 -> BaTiO3 + Ba3Ti2O7	0.0014	0.0762	0.0762	0.0687
357	0.25 Ba4Ti11O26 + 0.875 Na2H16O9 -> BaTiO3 + 0.875 Na2Ti2O5 + 7 H2O	-0.076	0.0125	0.158	0.0691
358	Ba3Ti2O7 + 2 H2O -> 2 BaTiO3 + BaH4O3	-0.0488	0.0579	0.1067	0.0692
359	Ba4Ti13O30 + 1.286 Na8Ti5O14 -> 5.143 Na2Ti3O7 + 4 BaTiO3	0.0264	0.0955	0.0529	0.0694
360	BaTi2O5 + 0.0625 Na6Ti2O7 -> BaTiO3 + 0.1875 Na2Ti6O13	0.0924	0.1142	0.0196	0.0694
361	0.5 Ba4Ti11O26 -> BaTiO3 + 0.5 Ba2Ti9O20	0.008	0.0764	0.0764	0.0696
362	H7ClO3 + Ba2TiO4 -> BaH5ClO3 + BaTiO3 + H2O	-0.1357	0.0176	0.1672	0.0696
363	Na2Ti2O5 + 0.5714 Ba2Ti9O20 -> 1.143 BaTiO3 + Na2Ti6O13	0.0587	0.1004	0.0418	0.0699
364	Ba6Ti17O40 + 7.333 Na4TiO4 -> 3.667 Na8Ti5O14 + 6 BaTiO3	-0.0572	0.0454	0.1226	0.0699
365	0.6364 Ba6Ti17O40 -> Ba2Ti9O20 + 1.818 BaTiO3	0.033	0.074	0.074	0.0699
366	Na8Ti5O14 + 0.5556 Ba4Ti13O30 -> 2 Na4Ti5O12 + 2.222 BaTiO3	0.0378	0.1069	0.0402	0.07
367	0.3333 Ba4Ti3O10 + 0.1111 Ba(H8O5)2 -> BaTiO3 + 0.05556 O2 + 0.4444 BaH4O3	-0.0586	0.0163	0.153	0.0703
368	Ba2Ti9O20 + 1.273 Na6Ti2O7 -> 2 BaTiO3 + 1.909 Na4Ti5O12	-0.0179	0.1074	0.0532	0.0705
369	BaTi5O11 + Na4TiO4 -> Na4Ti5O12 + BaTiO3	-0.0422	0.0967	0.0694	0.0705
370	1.8 BaTi2O5 -> BaTiO3 + 0.2 Ba4Ti13O30	0.0706	0.0706	0.0706	0.0706
371	0.25 Na2Ti6O13 + Ba(H8O5)2 -> BaTiO3 + 0.25 Na2Ti2O5 + 0.5 O2 + 8 H2O	-0.0794	0.0144	0.1602	0.0706
372	Ba(HO)2 + 0.04545 Ba6Ti17O40 -> 0.5 BaH4O3 + 0.7727 BaTiO3	-0.1104	0.0117	0.1699	0.0707
373	Ba2TiO4 + 2 HCl -> BaTiO3 + BaH2Cl2O	-0.2575	0.0561	0.1586	0.0709
374	0.1667 Ba6Ti17O40 + 1.833 NaH8O5 -> BaTiO3 + 0.9167 Na2Ti2O5 + 0.4583 O2 + 7.333 H2O	-0.1025	0.0024	0.1779	0.0709
375	Na2Ti2O5 + 1.333 BaTi4O9 -> 1.333 BaTiO3 + Na2Ti6O13	0.0616	0.1028	0.0412	0.0709
376	Na4Ti5O12 + BaH8O5 -> BaTiO3 + 2 Na2Ti2O5 + 4 H2O	-0.0819	0.0165	0.1601	0.0713
377	Na6Ti2O7 + 0.6364 Ba6Ti17O40 -> 3 Na2Ti3O7 + 3.818 BaTiO3	-0.0036	0.0908	0.0685	0.0714
378	BaH8O5 + 0.05556 Ba4Ti13O30 + 0.25 O2 -> 0.5 Ba(H8O5)2 + 0.7222 BaTiO3	0.0127	0.0794	0.0767	0.0715
379	Na2Ti2O5 + 5 BaTi2O5 -> 5 BaTiO3 + Na2Ti7O15	0.1305	0.1305	0	0.0718
380	Na6Ti2O7 + 2.333 BaTi4O9 -> 3 Na2Ti3O7 + 2.333 BaTiO3	-0.0239	0.0955	0.0696	0.0719
381	0.3333 Na4Ti5O12 + 1.667 BaHClO -> BaTiO3 + 0.3333 BaH5ClO3 + 1.333 NaCl + 0.3333 BaTi2O5	-0.0844	0.0298	0.1488	0.0719
382	Na2Ti2O5 + 0.1429 Ba2Ti9O20 -> Na2Ti3O7 + 0.2857 BaTiO3	0.0624	0.1042	0.0418	0.0719
383	0.05 BaTi6O13 + 0.25 BaH8O5 -> H2O + 0.3 BaTiO3	-0.0638	0.034	0.1401	0.072
384	0.4444 Ba4Ti13O30 -> BaTi5O11 + 0.7778 BaTiO3	0.0619	0.0731	0.0731	0.072
385	Na2Ti2O5 + BaTi5O11 -> BaTiO3 + Na2Ti6O13	0.0532	0.1007	0.0475	0.072
386	Na2Ti2O5 + 0.3333 BaTi4O9 -> Na2Ti3O7 + 0.3333 BaTiO3	0.0637	0.1049	0.0412	0.0721
387	TiO2 + 1.333 BaH4O3 + 0.1667 O2 -> 0.3333 Ba(H8O5)2 + BaTiO3	-0.0179	0.0955	0.0689	0.0722
388	1.25 BaTi5O11 -> BaTi6O13 + 0.25 BaTiO3	0.0295	0.077	0.077	0.0723
389	0.1429 Ba2Ti9O20 + 2 Na2O2 -> O2 + 0.2857 BaTiO3 + Na4TiO4	-0.3833	0.0067	0.2391	0.0723
390	Na2TiO3 + 0.5 Ba2H14C4O15 + O2 -> BaTiO3 + 3.5 H2O + 2 NaCO3	-0.5816	-0.0507	0.3408	0.0724
391	BaH4O3 + 0.5 TiO2 -> 0.5 BaTiO3 + 0.5 BaH8O5	-0.0242	0.0891	0.0773	0.0725
392	0.05882 Ba6Ti17O40 + 0.6471 Ba(HO)2 -> BaTiO3 + 0.6471 H2O	-0.122	0.0001	0.1881	0.0725
393	0.5 Na13Ti24O54 + 6.5 BaHClO + 0.125 O2 -> BaTiO3 + 5.5 BaTi2O5 + 6.5 NaCl + 3.25 H2O	-0.1623	0.0086	0.1887	0.0725
394	Ba4Ti3O10 + 0.5 Na2Ti2O5 -> 0.5 Na2O + 4 BaTiO3	0.0097	0.0846	0.0749	0.0727
395	Na2Ti2O5 + 0.6 BaNa6O4 -> 1.4 Na4TiO4 + 0.6 BaTiO3	-0.2982	0.0362	0.1918	0.0728
396	0.03226 Ba4Ti13O30 + 0.2903 Ba3Ti2O7 -> BaTiO3	-0.11	0.0013	0.1849	0.0728
397	Na6Ti2O7 + 1.833 BaTi4O9 -> 1.5 Na4Ti5O12 + 1.833 BaTiO3	-0.0131	0.1063	0.0585	0.0728
398	0.25 Ba4Ti13O30 + 2.25 Na2H20CO13 + 0.5625 O2 -> BaTiO3 + 1.125 Na2Ti2O5 + 22.5 H2O + 2.25 NaCO3	-0.1321	0.0002	0.1912	0.0729
399	0.3333 BaTi4O9 + 2 Na2O2 -> O2 + 0.3333 BaTiO3 + Na4TiO4	-0.3745	0.0083	0.2371	0.073
400	0.25 Ba4Ti11O26 + 1.75 Na2TiO3 -> BaTiO3 + 1.75 Na2Ti2O5	-0.1127	0.0087	0.1785	0.073
401	0.09091 Ba4Ti11O26 + 0.6364 BaH4O3 -> BaTiO3 + 1.273 H2O	-0.0561	0.0424	0.1322	0.073
402	Ba6Ti17O40 + 6.286 Na6Ti2O7 -> 4.714 Na8Ti5O14 + 6 BaTiO3	-0.0379	0.0565	0.1141	0.073
403	Ba(HO)2 + 0.09722 Ba4Ti13O30 + 0.0625 O2 -> 0.125 Ba(H8O5)2 + 1.264 BaTiO3	-0.0932	0.0283	0.1548	0.0731
404	Na2Ti3O7 + Ba(H8O5)2 -> BaTiO3 + Na2Ti2O5 + 0.5 O2 + 8 H2O	-0.0775	0.01	0.1701	0.0733
405	0.2 Na2Ti7O15 + BaH4O3 -> BaTiO3 + 0.2 Na2Ti2O5 + 2 H2O	-0.0887	0.0391	0.144	0.0735
406	BaTi5O11 + 0.7273 Na6Ti2O7 -> BaTiO3 + 1.091 Na4Ti5O12	-0.0244	0.1079	0.0609	0.0735
407	Ba4Ti3O10 + 3 Na2TiO3 -> 4 BaTiO3 + Na6Ti2O7	-0.0644	0.0154	0.1625	0.0736
408	Na2TiO3 + 0.5 Ba4Ti3O10 -> 0.5 Na4TiO4 + 2 BaTiO3	-0.0596	0.0201	0.1568	0.0736
409	0.2 Na2Ti7O15 + BaH8O5 -> BaTiO3 + 0.2 Na2Ti2O5 + 4 H2O	-0.0729	0.029	0.1526	0.0744
410	TiO2 + 2 BaH8O5 + 0.5 O2 -> Ba(H8O5)2 + BaTiO3	0.0064	0.0952	0.0689	0.0745
411	Na6Ti2O7 + Ba2Ti9O20 -> 3 Na2Ti3O7 + 2 BaTiO3	-0.0297	0.0956	0.0767	0.0746
412	Na2Ti2O5 + 0.09091 Ba6Ti17O40 -> Na2Ti3O7 + 0.5455 BaTiO3	0.0684	0.1095	0.041	0.0746
413	BaTi2O5 + BaCO3 -> CO2 + 2 BaTiO3	0.1358	0.1358	0	0.0747
414	0.09091 Ba4Ti11O26 + 0.6364 BaH8O5 -> BaTiO3 + 2.545 H2O	-0.0525	0.035	0.143	0.0748
415	BaTi2O5 + Na2H20CO13 + 0.25 O2 -> BaTiO3 + 0.5 Na2Ti2O5 + 10 H2O + NaCO3	-0.1183	0.0102	0.1826	0.0749
416	BaH8O5 + 3 Ba4Ti3O10 -> 4 Ba(HO)2 + 9 BaTiO3	-0.0128	0.0621	0.1077	0.0751
417	BaH4O3 + Ba4Ti3O10 -> 2 Ba(HO)2 + 3 BaTiO3	0.0096	0.0844	0.0804	0.0751
418	Na2Ti2O5 + 0.75 Ba3Ti2O7 -> 0.25 Na8Ti5O14 + 2.25 BaTiO3	-0.038	0.0687	0.1067	0.0751
419	BaTi5O11 + 8 Na2O2 -> BaTiO3 + 4 Na4TiO4 + 4 O2	-0.3915	0.007	0.2471	0.0752
420	0.1 BaTi6O13 + 0.5 BaH4O3 -> H2O + 0.6 BaTiO3	-0.075	0.0473	0.1366	0.0752
421	Na4TiO4 + 1.667 BaTi4O9 -> 2 Na2Ti3O7 + 1.667 BaTiO3	-0.0377	0.096	0.0796	0.0752
422	Na4TiO4 + 0.5714 Ba2Ti9O20 -> Na4Ti5O12 + 1.143 BaTiO3	-0.0348	0.1065	0.0687	0.0753
423	3.667 Na2O2 + 0.1667 Ba6Ti17O40 -> BaTiO3 + 1.833 Na4TiO4 + 1.833 O2	-0.3393	0.0173	0.2258	0.0754
424	0.3333 Ba4Ti3O10 + 0.3333 Ba(H8O5)2 -> BaTiO3 + 0.1667 O2 + 0.6667 BaH8O5	-0.0417	0.0332	0.1439	0.0755
425	Na2Ti2O5 + 1.111 Ba4Ti13O30 -> Na2Ti12O25 + 4.444 BaTiO3	0.119	0.1302	0.0112	0.0755
426	BaTi5O11 + 4 Na2Ti2O5 -> 4 Na2Ti3O7 + BaTiO3	0.06	0.1075	0.0475	0.0758
427	BaTi6O11 + 0.7222 O2 -> 0.4444 BaTiO3 + 0.5556 BaTi10O20	-0.7697	-0.7697	1.1093	0.0758
428	0.5 Ba3(ClO)2 + TiO2 -> BaTiO3 + 0.5 BaCl2	-0.32	0.0051	0.2345	0.0758
429	Na6Ti2O7 + 0.5 Ba4Ti3O10 -> 1.5 Na4TiO4 + 2 BaTiO3	-0.0116	0.0633	0.108	0.0759
430	BaH4O3 + 0.04545 Ba6Ti17O40 -> 0.7727 BaTiO3 + 0.5 BaH8O5	-0.0137	0.0688	0.1029	0.0759
431	Ba3Ti2O7 + BaH2Cl2O -> 2 BaTiO3 + 2 BaHClO	-0.0644	0.0423	0.1409	0.076
432	0.1667 BaTi6O13 + 0.8333 Ba(H8O5)2 -> BaTiO3 + 0.4167 O2 + 6.667 H2O	-0.0771	0.0194	0.1667	0.076
433	Ba6Ti17O40 + 2.75 Na2Ti2O5 -> 6 BaTiO3 + 2.75 Na2Ti6O13	0.0711	0.1122	0.041	0.0761
434	Na6Ti2O7 + 10 BaTi2O5 -> 10 BaTiO3 + 3 Na2Ti4O9	0.1069	0.1287	0.017	0.0763
435	0.8 BaTi6O13 + 4 NaH8O5 -> O2 + 0.8 BaTiO3 + 16 H2O + 2 Na2Ti2O5	-0.1219	0.0047	0.192	0.0763
436	Na4TiO4 + 0.4545 Ba6Ti17O40 -> 2 Na2Ti3O7 + 2.727 BaTiO3	-0.0146	0.0881	0.0852	0.0765
437	0.4 BaTi6O13 + 5 BaHClO -> BaH5ClO3 + 2.4 BaTiO3 + 2 BaCl2	-0.0458	0.0509	0.1294	0.0765
438	Ba6Ti17O40 + 1.571 Na8Ti5O14 -> 6.286 Na2Ti3O7 + 6 BaTiO3	0.0174	0.0942	0.0724	0.0767
439	0.2857 Ba4Ti11O26 + 5 BaHClO -> BaH5ClO3 + 3.143 BaTiO3 + 2 BaCl2	-0.034	0.0507	0.1273	0.0767
440	0.375 Ba3TiO5 + 0.25 Ba(H8O5)2 -> BaH4O3 + 0.375 BaTiO3 + 0.125 O2	-0.0914	0.031	0.1601	0.0769
441	1.667 Ba2Ti9O20 -> BaTiO3 + 2.333 BaTi6O13	0.0396	0.0813	0.0813	0.0771
442	0.875 Ba2TiO4 + 0.125 Ba(H8O5)2 -> Ba(HO)2 + 0.875 BaTiO3 + 0.0625 O2	0.05	0.1052	0.0552	0.0772
443	Ba4Ti3O10 + 0.4286 Na2Ti2O5 -> 0.1429 BaNa6O4 + 3.857 BaTiO3	0.018	0.0928	0.0749	0.0773
444	Ba4Ti11O26 + Na8Ti5O14 -> 4 Na2Ti3O7 + 4 BaTiO3	0.0042	0.0733	0.0975	0.0773
445	Na4TiO4 + 11 BaTi2O5 -> 11 BaTiO3 + 2 Na2Ti6O13	0.0884	0.1176	0.0346	0.0773
446	0.3333 Na4Ti5O12 + 1.333 BaH5ClO3 -> BaTiO3 + 3.333 H2O + 1.333 NaCl + 0.3333 BaTi2O5	-0.0415	0.0519	0.1292	0.0773
447	Ba4Ti13O30 + 36 Na2TiO3 -> 9 Na8Ti5O14 + 4 BaTiO3	-0.0644	0.0398	0.1465	0.0774
448	Na4TiO4 + 1.333 BaTi4O9 -> Na4Ti5O12 + 1.333 BaTiO3	-0.0291	0.1047	0.074	0.0775
449	Ba4Ti13O30 + 9 BaCO3 -> 9 CO2 + 13 BaTiO3	0.1201	0.1313	0.0149	0.0778
450	0.4444 Ba4Ti11O26 -> BaTiO3 + 0.7778 BaTi5O11	0.0163	0.0847	0.0847	0.0779
451	Na6Ti2O7 + 1.75 BaTi5O11 -> 3 Na2Ti3O7 + 1.75 BaTiO3	-0.0373	0.0951	0.087	0.0782
452	0.2 BaTi6O13 + 2 BaHClO -> BaH2Cl2O + 1.2 BaTiO3	-0.0372	0.0595	0.1227	0.0782
453	Na2Ti2O5 + 10 BaTi2O5 -> Na2Ti12O25 + 10 BaTiO3	0.1424	0.1424	0	0.0783
454	TiSO5 + 2 BaH8O5 -> BaTiO3 + BaSO4 + 8 H2O	-0.17	0.0814	0.1306	0.0784
455	0.3077 Ba6Ti17O40 -> BaTiO3 + 0.8462 BaTi5O11	0.0415	0.0826	0.0826	0.0785
456	Ba2Ti9O20 + 1.4 Na4TiO4 -> 2.8 Na2Ti3O7 + 2 BaTiO3	-0.0443	0.0969	0.0877	0.0787
457	Ba(HO)2 + 0.06818 Ba6Ti17O40 -> 1.159 BaTiO3 + 0.25 BaH8O5	-0.1068	0.0153	0.1835	0.0788
458	Na6Ti2O7 + 19 BaTi2O5 -> 19 BaTiO3 + 3 Na2Ti7O15	0.1089	0.1306	0.0203	0.0788
459	BaNa6O4 + 0.8333 Na8Ti5O14 -> 3.167 Na4TiO4 + BaTiO3	-0.2345	0.0342	0.1931	0.0788
460	Ba6Ti17O40 + 2 Na6Ti2O7 -> 6 BaTiO3 + 3 Na4Ti5O12	0.0042	0.0986	0.0765	0.0792
461	0.4286 Ba2TiO4 + 0.1429 BaTi4O9 -> BaTiO3	-0.0664	0.0622	0.1289	0.0794
462	Ba2TiO4 + 0.4286 Na2Ti2O5 -> 0.1429 BaNa6O4 + 1.857 BaTiO3	0.1444	0.1444	0	0.0794
463	Ba4Ti3O10 + 8 H2O + 0.5 O2 -> Ba(H8O5)2 + 3 BaTiO3	0.0222	0.097	0.0749	0.0796
464	0.09091 Ba4Ti11O26 + 0.6364 Ba(H8O5)2 -> BaTiO3 + 0.3182 O2 + 5.091 H2O	-0.07	0.0195	0.1729	0.0796
465	0.25 Ba4Ti13O30 -> BaTiO3 + 2.25 TiO2	0.0696	0.0808	0.0808	0.0797
466	0.5 Na13Ti24O54 + 6.5 BaHClO -> BaTiO3 + 3 H2O + 6.5 NaCl + 5.5 BaTi2O5 + 0.25 H2	-0.1492	0.0216	0.1887	0.0797
467	0.3333 H18SO12 + 0.3333 Ba4Ti3O10 -> BaTiO3 + 0.3333 BaSO4 + 3 H2O	-0.1294	0.0102	0.1962	0.0799
468	Ba3Ti2O7 + 0.5 O2 -> BaO2 + 2 BaTiO3	0.0581	0.0581	0.1067	0.08
469	Na2Ti2O5 + Ba3Ti2O7 -> 3 BaTiO3 + Na2TiO3	-0.0289	0.0778	0.1067	0.0801
470	BaTi2O5 + 0.05263 Na8Ti5O14 -> BaTiO3 + 0.2105 Na2Ti6O13	0.0989	0.1225	0.0336	0.0801
471	Na2TiO3 + 0.1111 Ba2Ti11O24 -> 0.2222 BaTiO3 + Na2Ti2O5	-0.161	0.0116	0.2023	0.0801
472	Na4TiO4 + 0.5 BaTi4O9 -> 0.5 Na8Ti5O14 + 0.5 BaTiO3	-0.0732	0.0605	0.1339	0.0802
473	BaH4O3 + 0.06818 Ba6Ti17O40 + 0.125 O2 -> 0.25 Ba(H8O5)2 + 1.159 BaTiO3	-0.0041	0.0784	0.1008	0.0802
474	0.3333 Na2Ti3O7 + 1.667 BaHClO -> BaTiO3 + 0.3333 BaH5ClO3 + 0.3333 BaCl2 + 0.6667 NaCl	-0.0557	0.0499	0.1414	0.0805
475	Na2Ti2O5 + 0.7143 Ba2Ti9O20 -> 1.429 BaTiO3 + Na2Ti7O15	0.0781	0.1199	0.0418	0.0806
476	2.2 BaTi2O5 -> BaTiO3 + 0.2 Ba6Ti17O40	0.0806	0.0806	0.0806	0.0806
477	0.25 BaTi4O9 + 0.75 Ba(HO)2 -> BaTiO3 + 0.75 H2O	-0.145	0.0139	0.1975	0.0807
478	0.5 Ba2TiO4 + 0.5 TiO2 -> BaTiO3	-0.0889	0.0848	0.1144	0.0807
479	BaH8O5 + Ba3Ti2O7 -> 2 BaH4O3 + 2 BaTiO3	-0.0445	0.0622	0.1271	0.0808
480	BaHClO + 0.07143 Ba4Ti11O26 -> 0.7857 BaTiO3 + 0.5 BaH2Cl2O	-0.024	0.0607	0.1247	0.081
481	Na2Ti2O5 + 2 BaTi2O5 -> 2 BaTiO3 + Na2Ti4O9	0.1476	0.1476	0	0.0812
482	Na2Ti2O5 + 1.667 BaTi4O9 -> 1.667 BaTiO3 + Na2Ti7O15	0.0805	0.1217	0.0412	0.0813
483	Ba4Ti13O30 + 27 Na4TiO4 -> 4 BaTiO3 + 18 Na6Ti2O7	-0.0285	0.0686	0.1192	0.0817
484	Ba2TiO4 + 0.5714 Na2Ti3O7 -> 0.1429 Na8Ti5O14 + 2 BaTiO3	-0.0552	0.0553	0.1386	0.0817
485	0.1111 Ba4Ti13O30 + Na2Ti6O13 -> Na2Ti7O15 + 0.4444 BaTiO3	0.0426	0.1019	0.0704	0.0818
486	BaTi(S2O7)3 + 6 NaH3O2 -> BaTiO3 + 6 NaH3SO5	-0.2129	0.1052	0.1241	0.0819
487	0.5 Ba3Ti2O7 + 1.25 BaH4(ClO)2 -> BaH5ClO3 + BaTiO3 + 0.75 BaCl2	-0.0471	0.0596	0.1331	0.082
488	TiO2 + 0.6 Ba3(ClO)2 -> BaTiO3 + 0.2 Ba4Cl6O	-0.3018	0.0234	0.226	0.082
489	Ba2Ti9O20 + 4.667 Na4TiO4 -> 2.333 Na8Ti5O14 + 2 BaTiO3	-0.0773	0.0639	0.1362	0.0823
490	Ba4Cl6O + 2.5 Ba3TiO5 -> 2.5 BaTiO3 + 3 Ba3(ClO)2	0.0923	0.1274	0.0351	0.0824
491	1.667 BaTi4O9 -> BaTi6O13 + 0.6667 BaTiO3	0.0453	0.0865	0.0865	0.0824
492	Na4TiO4 + 7 BaTi2O5 -> 7 BaTiO3 + 2 Na2Ti4O9	0.1007	0.1299	0.0311	0.0825
493	Na4TiO4 + 0.3636 Ba6Ti17O40 -> Na4Ti5O12 + 2.182 BaTiO3	-0.0087	0.0939	0.0916	0.0826
494	Na6Ti2O7 + 0.5833 BaTi4O9 -> 0.75 Na8Ti5O14 + 0.5833 BaTiO3	-0.0494	0.07	0.1246	0.0826
495	0.5 Ba2Ti11O24 + 4.5 NaH9O5 -> BaTiO3 + 2.25 Na2Ti2O5 + 20.25 H2O	-0.07	0.0427	0.1565	0.0827
496	Na2Ti2O5 + 1.25 BaTi5O11 -> 1.25 BaTiO3 + Na2Ti7O15	0.0728	0.1203	0.0475	0.0828
497	0.1111 Ba2Ti9O20 + 0.7778 Ba(HO)2 -> BaTiO3 + 0.7778 H2O	-0.151	0.0179	0.1997	0.0828
498	0.05556 Ba4Ti11O26 + 0.3889 Ba2TiO4 -> BaTiO3	-0.0596	0.0554	0.1419	0.0828
499	0.02 Ba6Ti17O40 + 0.22 Ba4Ti3O10 -> BaTiO3	-0.0856	0.0209	0.1822	0.0829
500	BaTi5O11 + 0.8 Na4TiO4 -> 1.6 Na2Ti3O7 + BaTiO3	-0.0527	0.0971	0.0988	0.0829
501	BaTi4O9 + 0.4286 Na8Ti5O14 -> 1.714 Na2Ti3O7 + BaTiO3	0.0037	0.0915	0.0919	0.0829
502	19.67 BaTi2O5 + 2.167 Na6Ti2O7 -> Na13Ti24O54 + 19.67 BaTiO3 + 0.25 O2	0.1196	0.1413	0.0163	0.0829
503	BaCl2 + 2 Ba4Ti3O10 -> 6 BaTiO3 + Ba3(ClO)2	0.0283	0.1031	0.0749	0.0829
504	H2O + Ba3Ti2O7 -> Ba(HO)2 + 2 BaTiO3	-0.0238	0.0829	0.1067	0.0829
505	0.1 Na2Ti12O25 + BaH8O5 -> BaTiO3 + 0.1 Na2Ti2O5 + 4 H2O	-0.0745	0.0322	0.169	0.0831
506	Na8Ti5O14 + 1.667 BaTi4O9 -> 2 Na4Ti5O12 + 1.667 BaTiO3	0.0197	0.1074	0.0729	0.0831
507	0.2 Na2Ti7O15 + Ba(H8O5)2 -> BaTiO3 + 0.2 Na2Ti2O5 + 0.5 O2 + 8 H2O	-0.082	0.0169	0.1861	0.0832
508	0.5 Ba2Ti11O24 + 2.25 Na2H16O9 -> BaTiO3 + 2.25 Na2Ti2O5 + 18 H2O	-0.0941	0.0187	0.1872	0.0833
509	0.4375 Ba2TiO4 + 0.0625 Ba2Ti9O20 -> BaTiO3	-0.0707	0.0665	0.1344	0.0834
510	Na2Ti3O7 + Ba(HO)2 -> BaTiO3 + Na2Ti2O5 + H2O	-0.1297	0.0008	0.2136	0.0835
511	0.1667 Na2Ti6O13 + 0.8333 Ba4Cl6O -> BaTiO3 + 0.3333 NaCl + 2.333 BaCl2	-0.0679	0.0382	0.1625	0.0835
512	Ba2Ti9O20 + Na8Ti5O14 -> 4 Na2Ti3O7 + 2 BaTiO3	-0.0001	0.09	0.0956	0.0835
513	1.25 Na2Ti2O5 + BaTi6O13 -> BaTiO3 + 1.25 Na2Ti6O13	0.037	0.1072	0.0703	0.0836
514	Ba3Ti2O7 + 0.3333 Na8Ti5O14 -> 0.6667 Na4TiO4 + 3 BaTiO3	-0.0512	0.0555	0.1425	0.084
515	0.5 H18SO12 + 0.5 Ba3Ti2O7 -> BaTiO3 + 0.5 BaSO4 + 4.5 H2O	-0.1406	0.0036	0.2142	0.084
516	TiO2 + BaH5ClO3 -> H5ClO2 + BaTiO3	0.1531	0.1531	0	0.0842
517	Na2TiO3 + Ba(H8O5)2 -> Na2H16O9 + BaTiO3 + 0.5 O2	-0.0113	0.0536	0.1361	0.0842
518	0.4375 Ba3TiO5 + 0.125 Ba(H8O5)2 -> Ba(HO)2 + 0.4375 BaTiO3 + 0.0625 O2	-0.0476	0.0748	0.1234	0.0844
519	0.5 Ba2Ti9O20 + 3.5 Na2H20CO13 + 0.875 O2 -> BaTiO3 + 1.75 Na2Ti2O5 + 35 H2O + 3.5 NaCO3	-0.1378	0.0015	0.2168	0.0844
520	Ba4Ti13O30 + 4.5 Na2Ti2O5 -> 4 BaTiO3 + 4.5 Na2Ti4O9	0.1353	0.1465	0.0112	0.0845
521	0.5 Ba2TiO4 + 0.125 Na2Ti6O13 -> BaTiO3 + 0.125 Na2Ti2O5	-0.0948	0.0604	0.1487	0.0846
522	Ba2Ti9O20 + 4 Na6Ti2O7 -> 3 Na8Ti5O14 + 2 BaTiO3	-0.0524	0.0729	0.1267	0.0846
523	Na6Ti2O7 + Ba4Ti11O26 -> 3 Na2Ti3O7 + 4 BaTiO3	-0.0193	0.0916	0.1007	0.0846
524	0.25 Ba4Ti11O26 -> BaTiO3 + 1.75 TiO2	0.0231	0.0915	0.0915	0.0847
525	0.1 Na2Ti12O25 + BaH4O3 -> BaTiO3 + 0.1 Na2Ti2O5 + 2 H2O	-0.0924	0.0455	0.1634	0.0847
526	Ba2TiO4 + 2 Na2Ti3O7 -> 2 BaTiO3 + Na4Ti5O12	-0.0112	0.0992	0.0917	0.0848
527	Na8Ti5O14 + 0.7143 Ba2Ti9O20 -> 2 Na4Ti5O12 + 1.429 BaTiO3	0.0169	0.107	0.0777	0.0848
528	2.5 Na6Ti2O7 + 3 Ba3CCl4O3 + 0.75 O2 -> BaTiO3 + 12 NaCl + 4 Ba2TiO4 + 3 NaCO3	-0.2381	0.0164	0.225	0.0849
529	BaTi2O5 + Na2Ti6O13 -> BaTiO3 + Na2Ti7O15	0.0576	0.1168	0.0592	0.085
530	BaTi4O9 + 3 Na2H20CO13 + 0.75 O2 -> BaTiO3 + 1.5 Na2Ti2O5 + 30 H2O + 3 NaCO3	-0.1368	0.0014	0.218	0.085
531	Na4Ti5O12 + 0.1111 Ba4Ti13O30 -> 2 Na2Ti3O7 + 0.4444 BaTiO3	-0.0072	0.0862	0.1046	0.0851
532	Ba3Ti2O7 + 4 H2O -> 2 BaTiO3 + BaH8O5	-0.0196	0.0871	0.1067	0.0852
533	Na2Ti2O5 + 0.4545 Ba6Ti17O40 -> 2.727 BaTiO3 + Na2Ti7O15	0.0879	0.129	0.041	0.0853
534	0.1667 Ba6Ti17O40 -> BaTiO3 + 1.833 TiO2	0.0485	0.0895	0.0895	0.0854
535	0.6667 Na6Ti2O7 + 0.7333 BaTi6O13 -> Na4Ti5O12 + 0.7333 BaTiO3	-0.0408	0.1079	0.091	0.0854
536	0.5 Ba3Ti2O7 + 2.5 BaH2Cl2O -> BaH5ClO3 + BaTiO3 + 2 BaCl2	-0.0391	0.0676	0.131	0.0855
537	BaTi5O11 + 0.5714 Na8Ti5O14 -> 2.286 Na2Ti3O7 + BaTiO3	-0.0054	0.0881	0.1035	0.0857
538	BaH4O3 + 0.1667 BaTi4O9 -> 0.6667 BaTiO3 + 0.5 BaH8O5	-0.0189	0.081	0.1135	0.0857
539	0.6667 Ba3Ti2O7 -> BaTiO3 + 0.3333 Ba3TiO5	-0.0103	0.0964	0.0964	0.0857
540	0.5 Na6Ti2O7 + BaH3C3O7 + 1.5 O2 -> BaTiO3 + 1.5 H2O + 3 NaCO3	-0.9995	-0.0544	0.4674	0.0859
541	Ba2Ti9O20 + 0.7 Na2Ti2O5 -> 0.7 Na2Ti12O25 + 2 BaTiO3	0.0879	0.1297	0.0418	0.086
542	Ba(HO)2 + 0.07955 Ba6Ti17O40 + 0.0625 O2 -> 0.125 Ba(H8O5)2 + 1.352 BaTiO3	-0.0953	0.0269	0.1854	0.086
543	0.25 Ba4Ti13O30 + 2.25 Na2H14CO10 + 0.5625 O2 -> BaTiO3 + 1.125 Na2Ti2O5 + 15.75 H2O + 2.25 NaCO3	-0.1547	0.0007	0.2249	0.086
544	Ba(HO)2 + 0.5 TiO2 -> 0.5 BaH4O3 + 0.5 BaTiO3	-0.1421	0.0711	0.1518	0.0861
545	0.25 Ba4Ti11O26 + 1.75 NaH8O5 -> BaTiO3 + 0.875 Na2Ti2O5 + 0.4375 O2 + 7 H2O	-0.1067	0.0062	0.209	0.0862
546	BaTi2O5 + BaH5ClO3 -> H5ClO2 + 2 BaTiO3	0.1568	0.1568	0	0.0862
547	Ba(HO)2 + 0.75 TiO2 -> 0.75 BaTiO3 + 0.25 BaH8O5	-0.1504	0.0628	0.1624	0.0863
548	Na8Ti5O14 + 0.4545 Ba6Ti17O40 -> 2 Na4Ti5O12 + 2.727 BaTiO3	0.0298	0.1065	0.0787	0.0863
549	BaTi5O11 + 4 Na2H20CO13 + O2 -> BaTiO3 + 2 Na2Ti2O5 + 40 H2O + 4 NaCO3	-0.139	0.0016	0.2212	0.0864
550	Na8Ti5O14 + 2.333 Ba3Ti2O7 -> 7 BaTiO3 + 1.333 Na6Ti2O7	-0.0506	0.0561	0.1472	0.0864
551	Ba(HO)2 + 0.1667 BaTi4O9 -> 0.5 BaH4O3 + 0.6667 BaTiO3	-0.1238	0.0352	0.1844	0.0864
552	0.02564 Ba6Ti17O40 + 0.2821 Ba3Ti2O7 -> BaTiO3	-0.1111	0.0032	0.2141	0.0866
553	Na2Ti2O5 + 3.333 BaTi4O9 -> Na2Ti12O25 + 3.333 BaTiO3	0.0903	0.1315	0.0412	0.0867
554	Na8Ti5O14 + Ba4Ti3O10 -> 4 BaTiO3 + 4 Na2TiO3	0.0073	0.0822	0.1093	0.0869
555	Na4TiO4 + 13 BaTi2O5 -> 13 BaTiO3 + 2 Na2Ti7O15	0.1052	0.1343	0.0355	0.0869
556	Na4TiO4 + 0.375 BaTi5O11 -> 0.5 Na8Ti5O14 + 0.375 BaTiO3	-0.0822	0.0676	0.1439	0.087
557	O2 + 1.333 Ba4Ti3O10 + 0.6667 Na2Ti2O5 -> 1.333 NaO2 + 5.333 BaTiO3	0.0359	0.1107	0.0749	0.0871
558	2 Na2O2 + 0.2 BaTi6O13 -> O2 + 0.2 BaTiO3 + Na4TiO4	-0.407	0.0082	0.2765	0.0874
559	Na8Ti5O14 + 2 O2 + 5 Ba2TiO4 -> 4 Na2O2 + 10 BaTiO3	0.1354	0.1498	0.0144	0.0875
560	Na2Ti2O5 + 0.1667 BaTi4O9 -> 0.5 Na4Ti5O12 + 0.1667 BaTiO3	0.0917	0.1329	0.0412	0.0875
561	0.2 BaTi5O11 + 0.8 Ba(HO)2 -> BaTiO3 + 0.8 H2O	-0.1573	0.0221	0.2074	0.0875
562	Na2Ti2O5 + 2.5 BaTi5O11 -> Na2Ti12O25 + 2.5 BaTiO3	0.0818	0.1293	0.0475	0.0878
563	Na2Ti2O5 + 0.07143 Ba2Ti9O20 -> 0.5 Na4Ti5O12 + 0.1429 BaTiO3	0.0912	0.133	0.0418	0.0878
564	Ba4Ti11O26 + 4.667 Na4TiO4 -> 2.333 Na8Ti5O14 + 4 BaTiO3	-0.0661	0.0533	0.1564	0.0878
565	0.3333 Na8Ti5O14 + 1.333 BaH2C2O5 + 1.333 O2 -> BaTiO3 + 0.3333 BaTi2O5 + 1.333 H2O + 2.667 NaCO3	-0.8514	-0.0645	0.449	0.0879
566	BaH4O3 + 0.07143 Ba2Ti9O20 -> 0.6429 BaTiO3 + 0.5 BaH8O5	-0.0202	0.0837	0.1161	0.0879
567	BaTi5O11 + 0.8 Na8Ti5O14 -> 1.6 Na4Ti5O12 + BaTiO3	0.0129	0.1063	0.0862	0.0879
568	BaH4O3 + 0.25 BaTi4O9 + 0.125 O2 -> 0.25 Ba(H8O5)2 + BaTiO3	-0.011	0.089	0.1089	0.0879
569	Ba3Ti2O7 + 3 BaCl2 -> 2 BaTiO3 + Ba4Cl6O	-0.0146	0.0921	0.1067	0.088
570	0.7143 Na6Ti2O7 + BaTi6O13 -> BaTiO3 + 2.143 Na2Ti3O7	-0.0561	0.0925	0.1156	0.088
571	1.25 Na4TiO4 + BaTi6O13 -> BaTiO3 + 1.25 Na4Ti5O12	-0.0605	0.1085	0.1006	0.0881
572	Na2Ti2O5 + 0.04545 Ba6Ti17O40 -> 0.5 Na4Ti5O12 + 0.2727 BaTiO3	0.0934	0.1344	0.041	0.0883
573	0.1667 Ba6Ti17O40 + 1.833 Na2H20CO13 + 0.4583 O2 -> BaTiO3 + 0.9167 Na2Ti2O5 + 18.33 H2O + 1.833 NaCO3	-0.1322	0.0002	0.2255	0.0883
574	0.3077 Na13Ti24O54 + 5 BaHClO + 0.07692 O2 -> BaH5ClO3 + 0.6154 BaTiO3 + 3.385 BaTi2O5 + 4 NaCl	-0.1475	0.0233	0.2058	0.0884
575	20.75 BaTi2O5 + 3.25 Na4TiO4 -> Na13Ti24O54 + 0.25 O2 + 20.75 BaTiO3	0.1125	0.1417	0.0302	0.0886
576	0.09091 Ba4Ti11O26 + 0.6364 Ba(HO)2 -> BaTiO3 + 0.6364 H2O	-0.1309	0.0038	0.2224	0.0887
577	0.6667 Ti(SO4)2 + 2 Ba(H8O5)2 -> O2 + 0.6667 BaTiO3 + 1.333 BaSO4 + 16 H2O	-0.1687	0.0413	0.1933	0.0887
578	Ba(HO)2 + 0.07143 Ba4Ti11O26 -> 0.5 BaH4O3 + 0.7857 BaTiO3	-0.1161	0.0186	0.2046	0.0888
579	HCl + 0.25 Ba3TiO5 -> 0.25 BaTiO3 + 0.5 BaH2Cl2O	-0.3807	0.0245	0.2579	0.089
580	BaH8O5 + 0.25 O2 + 0.04545 Ba6Ti17O40 -> 0.5 Ba(H8O5)2 + 0.7727 BaTiO3	0.0111	0.0855	0.1097	0.089
581	0.875 Ba4Ti3O10 + 0.125 Ba(H8O5)2 -> Ba(HO)2 + 2.625 BaTiO3 + 0.0625 O2	-0.0268	0.0481	0.1556	0.089
582	Na8Ti5O14 + 2 O2 + 5 Ba4Ti3O10 -> 4 Na2O2 + 20 BaTiO3	0.0244	0.0993	0.0931	0.089
583	0.1667 Na2Ti6O13 + 2.083 BaHClO -> BaTiO3 + 0.4167 BaH5ClO3 + 0.6667 BaCl2 + 0.3333 NaCl	-0.0529	0.0573	0.1527	0.0892
584	3 Ba2TiO4 + 5 HCl -> BaH5ClO3 + 3 BaTiO3 + 2 BaCl2	-0.254	0.0596	0.1951	0.0892
585	Na6Ti2O7 + 0.4375 BaTi5O11 -> 0.75 Na8Ti5O14 + 0.4375 BaTiO3	-0.0559	0.0764	0.1344	0.0893
586	0.25 Ba4Ti3O10 + 0.25 Na2Ti3O7 -> BaTiO3 + 0.25 Na2Ti2O5	-0.0996	0.0201	0.2006	0.0893
587	BaTi2O5 + 0.04348 Na8Ti5O14 -> BaTiO3 + 0.1739 Na2Ti7O15	0.1154	0.139	0.034	0.0894
588	Na4Ti5O12 + Ba(H8O5)2 -> BaTiO3 + 2 Na2Ti2O5 + 0.5 O2 + 8 H2O	-0.0858	0.0118	0.206	0.0894
589	BaHClO + BaTi2O5 -> 2 BaTiO3 + HCl	0.1573	0.1606	0.0035	0.0895
590	Na2Ti3O7 + 2.333 Ba2TiO4 -> 4.667 BaTiO3 + 0.3333 Na6Ti2O7	-0.0472	0.0633	0.1463	0.0896
591	Ba2Ti9O20 + 9.333 BaH4O3 + 1.167 O2 -> 2.333 Ba(H8O5)2 + 9 BaTiO3	-0.0127	0.0912	0.1108	0.0896
592	Na4TiO4 + 0.7143 Ba4Ti11O26 -> 2 Na2Ti3O7 + 2.857 BaTiO3	-0.0308	0.0886	0.1177	0.0898
593	0.25 Ba(H8O5)2 + 0.75 Ba3Ti2O7 -> BaH4O3 + 1.5 BaTiO3 + 0.125 O2	-0.0705	0.0362	0.179	0.0898
594	Na2Ti3O7 + 0.75 BaTi5O11 -> 0.75 BaTiO3 + Na2Ti6O13	0.0213	0.0843	0.1106	0.0899
595	Na8Ti5O14 + 11 BaTi2O5 -> 11 BaTiO3 + 4 Na2Ti4O9	0.1183	0.1419	0.0317	0.09
596	0.4444 Ba2TiO4 + 0.1111 BaTi5O11 -> BaTiO3	-0.0758	0.0716	0.1452	0.09
597	0.09091 Ba2Ti11O24 + 0.8182 Ba4Cl6O -> BaTiO3 + 2.455 BaCl2	-0.0674	0.0454	0.1697	0.09
598	0.1 Na2Ti12O25 + Ba(H8O5)2 -> BaTiO3 + 0.1 Na2Ti2O5 + 0.5 O2 + 8 H2O	-0.0832	0.0186	0.2	0.09
599	Na2Ti3O7 + 0.4286 Ba2Ti9O20 -> 0.8571 BaTiO3 + Na2Ti6O13	0.0263	0.0894	0.1049	0.0901
600	0.25 Na2Ti6O13 + Ba(HO)2 -> BaTiO3 + 0.25 Na2Ti2O5 + H2O	-0.1682	0.0179	0.2199	0.0902
601	Na4Ti5O12 + BaTi2O5 -> 2 Na2Ti3O7 + BaTiO3	0.0111	0.1045	0.0934	0.0902
602	0.5 Ba2Ti11O24 + 4.5 NaH15O8 -> BaTiO3 + 2.25 Na2Ti2O5 + 33.75 H2O	-0.0623	0.0505	0.1638	0.0902
603	Na2Ti3O7 + 0.3333 Ba4Ti13O30 -> 1.333 BaTiO3 + Na2Ti6O13	0.0518	0.1149	0.0743	0.0903
604	TiO2 + 1.143 Ba(HO)2 + 0.07143 O2 -> 0.1429 Ba(H8O5)2 + BaTiO3	-0.1416	0.0715	0.1607	0.0903
605	Na6Ti2O7 + 34 BaTi2O5 -> 3 Na2Ti12O25 + 34 BaTiO3	0.1287	0.1505	0.0219	0.0904
606	3 Na2O2 + 2 BaTi2O5 -> Na6Ti2O7 + 2 BaTiO3 + 1.5 O2	-0.2393	0.0641	0.1901	0.0904
607	Ba6Ti17O40 + 1.1 Na2Ti2O5 -> 1.1 Na2Ti12O25 + 6 BaTiO3	0.0973	0.1383	0.041	0.0904
608	Na2TiO3 + 1.5 BaTi2O5 -> 0.5 Na4Ti5O12 + 1.5 BaTiO3	0.0408	0.1057	0.0862	0.0905
609	0.2 Na4Ti5O12 + 1.5 BaHClO -> BaTiO3 + 0.3 BaH5ClO3 + 0.2 BaCl2 + 0.8 NaCl	-0.0654	0.0488	0.1669	0.0905
610	BaO2 + Na4TiO4 + 0.5 O2 -> 2 Na2O2 + BaTiO3	0.1647	0.1647	0	0.0906
611	0.2222 Ba4Ti13O30 + 3 Na2O2 -> Na6Ti2O7 + 0.8889 BaTiO3 + 1.5 O2	-0.337	0.0228	0.2534	0.0906
612	Ba(HO)2 + 0.07143 Ba2Ti9O20 -> 0.5 BaH4O3 + 0.6429 BaTiO3	-0.1271	0.0418	0.1879	0.0906
613	3.5 Na2Ti6O13 + 0.5 Ba2Ti9O20 -> BaTiO3 + 3.5 Na2Ti7O15	0.0337	0.0929	0.101	0.0906
614	3 Ba2TiO4 + Na2Ti6O13 -> Na2Ti3O7 + 6 BaTiO3	-0.0721	0.0832	0.1344	0.0907
615	3 Na2Ti6O13 + BaTi4O9 -> BaTiO3 + 3 Na2Ti7O15	0.0348	0.094	0.1004	0.091
616	Na2Ti2O5 + 0.5714 Ba4Ti11O26 -> 2.286 BaTiO3 + Na2Ti6O13	0.0534	0.1219	0.0684	0.091
617	BaTi2O5 + Na2H14CO10 + 0.25 O2 -> BaTiO3 + 0.5 Na2Ti2O5 + 7 H2O + NaCO3	-0.1355	0.0168	0.2158	0.0911
618	0.1429 Ba4Ti11O26 + 2 Na2O2 -> O2 + Na4TiO4 + 0.5714 BaTiO3	-0.3449	0.017	0.2622	0.0911
619	BaTi2O5 + 0.6 Ba3(ClO)2 -> 2 BaTiO3 + 0.2 Ba4Cl6O	-0.144	0.0756	0.1593	0.0913
620	Ba(HO)2 + 0.25 BaTi4O9 -> BaTiO3 + 0.25 BaH8O5	-0.1246	0.0343	0.1965	0.0914
621	Na2TiO3 + 0.2222 Ba4Ti13O30 -> Na2Ti3O7 + 0.8889 BaTiO3	-0.0075	0.0967	0.1084	0.0915
622	Na2Ti3O7 + BaTi4O9 -> BaTiO3 + Na2Ti6O13	0.0296	0.0927	0.1043	0.0916
623	Ba4Ti11O26 + 4 Na6Ti2O7 -> 3 Na8Ti5O14 + 4 BaTiO3	-0.0454	0.0656	0.1481	0.0916
624	BaTi5O11 + 8 Na2Ti2O5 -> 4 Na4Ti5O12 + BaTiO3	0.09	0.1375	0.0475	0.0923
625	0.25 BaTi5O11 + Na2Ti6O13 -> Na2Ti7O15 + 0.25 BaTiO3	0.0321	0.0913	0.1067	0.0923
626	Na2Ti2O5 + 0.2 BaTi6O13 -> Na2Ti3O7 + 0.2 BaTiO3	0.0529	0.1232	0.0703	0.0924
627	11 BaTi2O5 + 6.5 Na2Ti2O5 -> Na13Ti24O54 + 0.25 O2 + 11 BaTiO3	0.1681	0.1681	0	0.0924
628	BaH4O3 + 0.125 BaTi5O11 -> 0.625 BaTiO3 + 0.5 BaH8O5	-0.0219	0.0874	0.1241	0.093
629	Ba6Ti17O40 + 44 Na2TiO3 -> 11 Na8Ti5O14 + 6 BaTiO3	-0.0656	0.042	0.1793	0.093
630	0.5 Na2Ti4O9 + BaH4O3 -> BaTiO3 + 0.5 Na2Ti2O5 + 2 H2O	-0.1056	0.0383	0.1919	0.093
631	0.09091 Ba6Ti17O40 + Na2Ti6O13 -> Na2Ti7O15 + 0.5455 BaTiO3	0.0388	0.098	0.1003	0.0931
632	Ba2TiO4 + 0.75 O2 + 0.5 Na2Ti2O5 -> NaO2 + 2 BaTiO3	0.1693	0.1693	0	0.0931
633	Ba2TiO4 + 0.4 Na2Ti3O7 -> 0.2 Na4TiO4 + 2 BaTiO3	-0.0419	0.0686	0.1479	0.0932
634	BaTi2O5 + 0.5 Na2TiO3 -> 0.5 Na2Ti3O7 + BaTiO3	0.0414	0.1063	0.0917	0.0932
635	Ba4Ti13O30 + 9 Na4TiO4 -> 4 BaTiO3 + 18 Na2TiO3	0.0039	0.1011	0.1053	0.0933
636	Ba4Ti13O30 + 6 Na2TiO3 -> 3 Na4Ti5O12 + 4 BaTiO3	-0.002	0.1022	0.1055	0.0933
637	BaTi6O13 + 0.7143 Na8Ti5O14 -> BaTiO3 + 2.857 Na2Ti3O7	-0.0192	0.0827	0.1289	0.0933
638	Na6Ti2O7 + 0.7857 Ba4Ti11O26 -> 1.5 Na4Ti5O12 + 3.143 BaTiO3	-0.0103	0.1006	0.1093	0.0934
639	BaCl2 + 2 Ba2TiO4 -> 2 BaTiO3 + Ba3(ClO)2	0.1699	0.1699	0	0.0934
640	0.5 Na4TiO4 + 0.5 BaTi6O13 -> Na2Ti3O7 + 0.5 BaTiO3	-0.0734	0.0956	0.1285	0.0935
641	BaCl2 + Ba3TiO5 -> BaTiO3 + Ba3(ClO)2	0.0807	0.1295	0.0605	0.0936
642	BaTi4O9 + 6 BaH8O5 + 1.5 O2 -> 3 Ba(H8O5)2 + 4 BaTiO3	0.0085	0.093	0.1132	0.0936
643	BaO2 + 2 Na2TiO3 -> Na4TiO4 + 0.5 O2 + BaTiO3	-0.1536	0.0838	0.1584	0.0936
644	Na4Ti5O12 + 0.1429 Ba2Ti9O20 -> 2 Na2Ti3O7 + 0.2857 BaTiO3	-0.0168	0.0766	0.1352	0.0936
645	Ba4Cl6O + 5 Ba2TiO4 -> 5 BaTiO3 + 3 Ba3(ClO)2	0.1703	0.1703	0	0.0937
646	0.5 Na13Ti24O54 + 8 BaHClO -> BaTiO3 + 1.5 BaH5ClO3 + 6.5 NaCl + 5.5 BaTi2O5 + 0.25 H2	-0.1369	0.034	0.2046	0.0937
647	Ba2TiO4 + 0.5 Na2Ti3O7 -> 2 BaTiO3 + 0.5 Na2TiO3	-0.0362	0.0743	0.1424	0.0939
648	Na2Ti2O5 + BaTi6O13 -> Na2Ti7O15 + BaTiO3	0.0559	0.1262	0.0703	0.094
649	BaH4O3 + 0.125 O2 + 0.1875 BaTi5O11 -> 0.25 Ba(H8O5)2 + 0.9375 BaTiO3	-0.015	0.0943	0.1182	0.0941
650	Na4Ti5O12 + 0.3333 BaTi4O9 -> 2 Na2Ti3O7 + 0.3333 BaTiO3	-0.0154	0.078	0.1346	0.0942
651	0.5 Na13Ti24O54 + 6.5 Ba3CCl4O3 + 1.75 O2 -> BaTiO3 + 5.5 BaTi2O5 + 6.5 NaCO3 + 13 BaCl2	-0.2946	0.0019	0.2729	0.0942
652	Na2Ti2O5 + 0.1429 Ba4Ti11O26 -> Na2Ti3O7 + 0.5714 BaTiO3	0.0594	0.1278	0.0684	0.0943
653	2 H18SO12 + Ba3TiO5 -> BaTiO3 + 2 BaSO4 + 18 H2O	-0.1582	0.03	0.2148	0.0943
654	0.3333 Ba3Ti2O7 + 0.3333 Na2Ti3O7 -> BaTiO3 + 0.3333 Na2Ti2O5	-0.1205	0.0068	0.2299	0.0945
655	0.3333 Na2Ti3O7 + 0.6667 Ba4Cl6O -> BaTiO3 + 0.6667 NaCl + 1.667 BaCl2	-0.0691	0.0562	0.1692	0.0945
656	Ba2Ti9O20 + 14 BaH8O5 + 3.5 O2 -> 7 Ba(H8O5)2 + 9 BaTiO3	0.0078	0.0945	0.1141	0.0947
657	0.5 Na2Ti2O5 + 0.8359 Ba3CCl4O3 -> BaTiO3 + 0.002604 NaC64 + 0.6693 NaCO3 + 0.3281 NaCl + 1.508 BaCl2	-0.1128	0.1304	0.1051	0.0947
658	Ba(HO)2 + 0.1071 Ba2Ti9O20 -> 0.9643 BaTiO3 + 0.25 BaH8O5	-0.1291	0.0397	0.1996	0.0948
659	0.25 Ba4Ti13O30 + 2.25 Na2H20CO13 -> BaTiO3 + 1.125 Na2Ti2O5 + 21.38 H2O + 2.25 NaCO3 + 1.125 H2	-0.0923	0.04	0.1912	0.0948
660	0.3333 Na8Ti5O14 + 0.6667 Ba2H2C4O9 + 1.333 O2 -> BaTiO3 + 0.3333 BaTi2O5 + 0.6667 H2O + 2.667 NaCO3	-0.9338	-0.0631	0.4819	0.0951
661	Na4Ti5O12 + 0.25 BaTi5O11 -> 2 Na2Ti3O7 + 0.25 BaTiO3	-0.0186	0.0748	0.1409	0.0952
662	Ba(HO)2 + 0.1071 Ba4Ti11O26 -> 1.179 BaTiO3 + 0.25 BaH8O5	-0.1144	0.0203	0.217	0.0953
663	0.4545 Ba4Ti13O30 -> BaTiO3 + 0.8182 BaTi6O13	0.0853	0.0965	0.0965	0.0954
664	1.5 BaO2 + 0.5 Na8Ti5O14 -> Na4TiO4 + 1.5 BaTiO3 + 0.75 O2	-0.144	0.1074	0.1366	0.0954
665	7 Ba2TiO4 + 2 Na2Ti6O13 -> Na4Ti5O12 + 14 BaTiO3	-0.0702	0.0851	0.1426	0.0954
666	O2 + 4 Ba3Ti2O7 + 2 Na2Ti2O5 -> 2 Na2O2 + 12 BaTiO3	-0.0009	0.1058	0.1067	0.0955
667	BaTi6O13 + 5 Na2H20CO13 + 1.25 O2 -> BaTiO3 + 2.5 Na2Ti2O5 + 50 H2O + 5 NaCO3	-0.1414	0.0018	0.2421	0.0956
668	Ba4Ti13O30 + 18 Na2O -> 9 Na4TiO4 + 4 BaTiO3	-0.4032	0.0176	0.2845	0.0956
669	0.5 Ba(H8O5)2 + 0.5 Ba3Ti2O7 -> BaH8O5 + BaTiO3 + 0.25 O2	-0.0459	0.0608	0.1619	0.0956
670	BaTi6O13 + 1.667 Na2Ti3O7 -> BaTiO3 + 1.667 Na2Ti6O13	0.0075	0.0778	0.1334	0.0958
671	BaTi2O5 + Na2H20CO13 -> BaTiO3 + 0.5 Na2Ti2O5 + 9.5 H2O + NaCO3 + 0.5 H2	-0.0802	0.0482	0.1826	0.0959
672	BaH4O3 + 0.07143 Ba4Ti11O26 -> 0.7857 BaTiO3 + 0.5 BaH8O5	-0.0179	0.0806	0.1366	0.096
673	0.25 Ba3TiO5 + 2.5 BaH2Cl2O -> BaH5ClO3 + 0.25 BaTiO3 + 2 BaCl2	-0.0416	0.0778	0.1448	0.096
674	19 Ba2TiO4 + 4 Na2Ti6O13 -> Na8Ti5O14 + 38 BaTiO3	-0.0805	0.0748	0.1573	0.0964
675	0.5 Ba2Ti9O20 + 3.5 Na2H14CO10 + 0.875 O2 -> BaTiO3 + 1.75 Na2Ti2O5 + 24.5 H2O + 3.5 NaCO3	-0.1627	0.0011	0.2496	0.0966
676	Na4Ti5O12 + Ba(HO)2 -> BaTiO3 + 2 Na2Ti2O5 + H2O	-0.1303	0.0005	0.2431	0.0966
677	0.25 Ba3TiO5 + 1.25 BaH4(ClO)2 -> BaH5ClO3 + 0.25 BaTiO3 + 0.75 BaCl2	-0.0517	0.0673	0.1589	0.0966
678	Ba4Ti13O30 + 5.4 Ba3(ClO)2 -> 13 BaTiO3 + 1.8 Ba4Cl6O	-0.2201	0.0416	0.2221	0.0966
679	0.4444 Ba2Ti11O24 + 4 NaH8O5 -> O2 + 0.8889 BaTiO3 + 16 H2O + 2 Na2Ti2O5	-0.1268	0.0065	0.2365	0.0967
680	Na4TiO4 + 0.5714 Ba4Ti11O26 -> Na4Ti5O12 + 2.286 BaTiO3	-0.0239	0.0956	0.1246	0.0967
681	Na8Ti5O14 + 5 Ba4Ti3O10 -> 4 Na2O + 20 BaTiO3	0.0385	0.1133	0.0931	0.0968
682	0.09091 Ba2Ti11O24 + 0.8182 BaH8O5 -> BaTiO3 + 3.273 H2O	-0.069	0.0437	0.1869	0.0969
683	BaTi2O5 + 2 Na2O -> Na4TiO4 + BaTiO3	-0.3089	0.0508	0.2332	0.0969
684	Na4Ti5O12 + 0.09091 Ba6Ti17O40 -> 2 Na2Ti3O7 + 0.5455 BaTiO3	-0.0098	0.0836	0.1345	0.0972
685	Na2Ti2O5 + 2 BaTi6O13 -> Na2Ti12O25 + 2 BaTiO3	0.0618	0.132	0.0703	0.0972
686	BaTi4O9 + 3 Na2H14CO10 + 0.75 O2 -> BaTiO3 + 1.5 Na2Ti2O5 + 21 H2O + 3 NaCO3	-0.1611	0.0007	0.2512	0.0972
687	Ba4Cl6O + 5 Ba4Ti3O10 -> 15 BaTiO3 + 3 Ba3(ClO)2	0.0364	0.1112	0.0968	0.0973
688	Na4TiO4 + 0.0303 Ba6Ti17O40 -> 0.1818 BaTiO3 + 0.6667 Na6Ti2O7	-0.03	0.0727	0.1504	0.0974
689	Ba(HO)2 + 0.2917 BaTi4O9 + 0.0625 O2 -> 0.125 Ba(H8O5)2 + 1.167 BaTiO3	-0.1141	0.0448	0.1971	0.0974
690	Ba(HO)2 + 0.125 BaTi5O11 -> 0.5 BaH4O3 + 0.625 BaTiO3	-0.1307	0.0487	0.1969	0.0974
691	BaTi6O13 + Na8Ti5O14 -> BaTiO3 + 2 Na4Ti5O12	0.0021	0.104	0.1123	0.0976
692	Ba3TiO5 + 8 H2O -> BaTiO3 + 2 BaH8O5	-0.0204	0.0883	0.1331	0.0976
693	BaTi2O5 + 0.1429 Na2Ti2O5 -> BaTiO3 + 0.1429 Na2Ti9O19	0.1777	0.1777	0	0.0977
694	Na2Ti3O7 + 0.2727 Ba6Ti17O40 -> 1.636 BaTiO3 + Na2Ti6O13	0.041	0.1041	0.1041	0.0978
695	2.333 BaTi2O5 -> BaTiO3 + 0.3333 Ba4Ti11O26	0.0979	0.0979	0.0979	0.0979
696	TiH2SO6 + 2 Ba(H8O5)2 -> O2 + BaTiO3 + BaSO4 + 17 H2O	-0.1376	0.0452	0.2029	0.0979
697	15.87 BaTi2O5 + 1.625 Na8Ti5O14 -> Na13Ti24O54 + 15.88 BaTiO3 + 0.25 O2	0.1334	0.157	0.0312	0.098
698	TiO2 + 0.1667 BaTi(S2O7)3 -> TiSO5 + 0.1667 BaTiO3	0.0562	0.1682	0.0373	0.0981
699	Na4Ti5O12 + 2.5 Ba2TiO4 -> 0.5 Na8Ti5O14 + 5 BaTiO3	-0.0597	0.0591	0.1726	0.0983
700	0.2 Na8Ti5O14 + 0.4 Ba3CCl4O3 + 0.1 O2 -> BaTiO3 + 1.2 NaCl + 0.4 NaCO3 + 0.2 BaCl2	-0.2236	0.0346	0.2335	0.0983
701	O2 + 0.48 Ba2Ti13O22 -> 0.08 BaTiO3 + 0.88 BaTi7O14	-1.0508	-1.0508	1.5029	0.0984
702	BaTi5O11 + 4 Na2H14CO10 + O2 -> BaTiO3 + 2 Na2Ti2O5 + 28 H2O + 4 NaCO3	-0.1643	0.0014	0.2537	0.0984
703	BaH8O5 + 0.125 BaTi5O11 + 0.25 O2 -> 0.5 Ba(H8O5)2 + 0.625 BaTiO3	0.0069	0.0968	0.1207	0.0985
704	0.3846 Ba4Ti11O26 -> BaTiO3 + 0.5385 BaTi6O13	0.037	0.1054	0.1054	0.0986
705	0.1905 Ba2Ti9O20 + 2 Na2O2 -> O2 + 0.381 BaTiO3 + 0.6667 Na6Ti2O7	-0.3821	0.0079	0.2961	0.0986
706	BaCO3 + 0.1429 Ba2Ti9O20 -> CO2 + 1.286 BaTiO3	0.103	0.1448	0.0518	0.0988
707	BaTi4O9 + 2 Na2TiO3 -> Na4Ti5O12 + BaTiO3	-0.0255	0.0995	0.1256	0.0988
708	BaNa6O4 + 5 Na2TiO3 -> 4 Na4TiO4 + BaTiO3	-0.225	0.0289	0.2408	0.0989
709	0.5 BaTi2O5 + 0.25 Ba3(ClO)2 -> BaTiO3 + 0.25 BaCl2	-0.1413	0.0783	0.1727	0.0989
710	0.25 Ba4Ti3O10 + 0.25 Na4Ti5O12 -> BaTiO3 + 0.5 Na2Ti2O5	-0.1075	0.0166	0.227	0.0989
711	Ba4Ti13O30 + 0.5625 Na6Ti2O7 -> 4 BaTiO3 + 1.688 Na2Ti6O13	0.0468	0.1342	0.0753	0.0989
712	Ba4Ti13O30 + 9 Na6Ti2O7 -> 4 BaTiO3 + 27 Na2TiO3	0.0285	0.1159	0.0977	0.099
713	BaH4O3 + 0.125 O2 + 0.1071 Ba4Ti11O26 -> 0.25 Ba(H8O5)2 + 1.179 BaTiO3	-0.01	0.0885	0.1337	0.099
714	BaTi4O9 + 3 BaCO3 -> 3 CO2 + 4 BaTiO3	0.104	0.1452	0.0517	0.099
715	1.5 BaTi2O5 -> BaTiO3 + 0.5 BaTi4O9	0.0991	0.0991	0.0991	0.0991
716	0.07692 Ba4Ti13O30 + 0.3462 Ba3(ClO)2 -> BaTiO3 + 0.3462 BaCl2	-0.2253	0.0363	0.2341	0.0992
717	4.889 Ba4Ti13O30 + 26 Na2Ti2O5 -> O2 + 19.56 BaTiO3 + 4 Na13Ti24O54	0.1622	0.1734	0.0112	0.0993
718	Ba(HO)2 + 0.3333 Na2Ti3O7 -> 0.6667 NaH3O2 + BaTiO3	-0.1021	0.0284	0.215	0.0994
719	Na2Ti2O5 + 0.7143 Ba4Ti11O26 -> 2.857 BaTiO3 + Na2Ti7O15	0.0687	0.1372	0.0684	0.0994
720	Na4TiO4 + 23 BaTi2O5 -> 2 Na2Ti12O25 + 23 BaTiO3	0.1263	0.1555	0.0377	0.0996
721	Na8Ti5O14 + 43 BaTi2O5 -> 4 Na2Ti12O25 + 43 BaTiO3	0.1331	0.1567	0.035	0.0996
722	0.2632 Ba6Ti17O40 -> BaTiO3 + 0.5789 BaTi6O13	0.0627	0.1038	0.1038	0.0997
723	Ba3Ti2O7 + 0.3333 BaH8O5 -> 1.333 Ba(HO)2 + 2 BaTiO3	-0.0172	0.0895	0.136	0.0998
724	0.5 BaTi5O11 + 3 Na2O2 -> Na6Ti2O7 + 1.5 O2 + 0.5 BaTiO3	-0.3922	0.0063	0.3027	0.0999
725	0.09091 Ba2Ti11O24 + 0.8182 BaH4O3 -> BaTiO3 + 1.636 H2O	-0.0833	0.0558	0.1848	0.0999
726	Na8Ti5O14 + 0.7143 Ba4Ti11O26 -> 2 Na4Ti5O12 + 2.857 BaTiO3	0.0185	0.1084	0.11	0.1001
727	Ba2Ti6O13 + 0.3462 O2 -> 1.692 BaTiO3 + 0.3077 BaTi14O28	-0.1902	-0.1902	0.4554	0.1003
728	Ba(HO)2 + 0.125 Ba2Ti9O20 + 0.0625 O2 -> 0.125 Ba(H8O5)2 + 1.125 BaTiO3	-0.119	0.0499	0.1997	0.1004
729	Ba(HO)2 + 0.1875 BaTi5O11 -> 0.9375 BaTiO3 + 0.25 BaH8O5	-0.1341	0.0453	0.208	0.1006
730	Na2TiO3 + BaH2C2O5 + O2 -> BaTiO3 + H2O + 2 NaCO3	-0.8994	-0.0943	0.5179	0.1007
731	Ba2TiO4 + 0.2 Na8Ti5O14 -> 0.8 Na2O + 2 BaTiO3	0.1596	0.174	0.0144	0.1007
732	1.5 Ba3TiO5 + 5 HCl -> BaH5ClO3 + 1.5 BaTiO3 + 2 BaCl2	-0.392	0.0132	0.298	0.1008
733	Na6Ti2O7 + 0.6111 Ba2Ti11O24 -> 1.222 BaTiO3 + 1.5 Na4Ti5O12	-0.0598	0.1072	0.1303	0.1009
734	Ba4Ti13O30 + 0.4737 Na8Ti5O14 -> 4 BaTiO3 + 1.895 Na2Ti6O13	0.0594	0.1285	0.0826	0.1009
735	0.6667 BaTi4O9 + 3 Na2O2 -> Na6Ti2O7 + 1.5 O2 + 0.6667 BaTiO3	-0.3715	0.0113	0.2959	0.1011
736	Ba6Ti17O40 + 0.6875 Na6Ti2O7 -> 6 BaTiO3 + 2.062 Na2Ti6O13	0.0315	0.1259	0.0918	0.1011
737	BaTi6O11 + 0.6429 O2 -> 0.7143 BaTi8O16 + 0.2857 BaTiO3	-0.7237	-0.7237	1.1093	0.1011
738	Ba4Ti3O10 + 0.1579 Na8Ti5O14 -> 0.2105 BaNa6O4 + 3.789 BaTiO3	0.0455	0.1204	0.0944	0.1012
739	2.5 Na2Ti2O5 + Ba3CCl4O3 + 0.25 O2 -> BaTiO3 + 4 NaCl + 2 BaTi2O5 + NaCO3	-0.178	0.0652	0.1992	0.1012
740	0.25 Ba4Ti11O26 + 1.75 Na2H20CO13 + 0.4375 O2 -> BaTiO3 + 0.875 Na2Ti2O5 + 17.5 H2O + 1.75 NaCO3	-0.134	0.0003	0.2552	0.1016
741	1.5 Na4TiO4 + 2 BaH3C3O7 + 3 O2 -> BaTiO3 + 0.5 Ba2TiO4 + 3 H2O + 6 NaCO3	-1.0287	-0.0317	0.4862	0.1016
742	2 Ba2TiO4 + Na2Ti6O13 -> Na2Ti4O9 + 4 BaTiO3	-0.0283	0.127	0.1052	0.1017
743	Na2H16O9 + 0.1667 BaTi(S2O7)3 -> Na2H16SO12 + 0.1667 BaTiO3	-0.0854	0.1114	0.1336	0.1017
744	0.5 Ba3Ti2O7 + 0.5 CO2 -> BaTiO3 + 0.5 BaCO3	-0.2041	0.0678	0.2037	0.1018
745	BaCO3 + 0.09091 Ba6Ti17O40 -> CO2 + 1.545 BaTiO3	0.1068	0.1479	0.0546	0.1018
746	Ba(HO)2 + 0.125 Ba4Ti11O26 + 0.0625 O2 -> 0.125 Ba(H8O5)2 + 1.375 BaTiO3	-0.1037	0.0309	0.2184	0.1018
747	BaH4O3 + Ba3Ti2O7 -> 2 Ba(HO)2 + 2 BaTiO3	0.0105	0.1172	0.1067	0.1018
748	Na2Ti3O7 + 1.75 Ba4Ti3O10 -> 0.25 Na8Ti5O14 + 7 BaTiO3	-0.0859	0.0337	0.2117	0.1018
749	2 Na4TiO4 + 0.6 BaTi6O13 -> Na8Ti5O14 + 0.6 BaTiO3	-0.0933	0.0757	0.1715	0.1019
750	Ba3Ti2O7 + 2 Na2TiO3 -> Na4TiO4 + 3 BaTiO3	-0.0713	0.0354	0.2069	0.1019
751	0.1667 Ba6Ti17O40 + 1.833 Na2H14CO10 + 0.4583 O2 -> BaTiO3 + 0.9167 Na2Ti2O5 + 12.83 H2O + 1.833 NaCO3	-0.1546	0.0008	0.2601	0.102
752	Na2TiO3 + 0.1818 Ba6Ti17O40 -> Na2Ti3O7 + 1.091 BaTiO3	-0.0154	0.0922	0.138	0.102
753	Na2TiO3 + 0.3333 Ba3Ti2O7 -> BaTiO3 + 0.3333 Na6Ti2O7	-0.0742	0.0325	0.2109	0.1021
754	0.6615 Na2Ti2O5 + 1.646 Ba3CCl4O3 -> BaTiO3 + 0.3231 Ba2TiO4 + 0.005128 NaC64 + 1.318 NaCO3 + 3.292 BaCl2	-0.1139	0.1294	0.1228	0.1021
755	0.01389 Ba2Ti11O24 + 0.125 Ba(H8O5)2 -> H2O + 0.0625 O2 + 0.1528 BaTiO3	-0.08	0.0327	0.212	0.1021
756	Ba3Ti2O7 + 0.5 Na2Ti2O5 -> 0.5 Na2O + 3 BaTiO3	0.0111	0.1178	0.1067	0.1021
757	0.5 Ba3TiO5 + Cl2 -> BaCl2 + 0.5 O2 + 0.5 BaTiO3	-0.6148	0.0408	0.3232	0.1023
758	0.1667 BaTi6O13 + 0.8333 Ba(HO)2 -> BaTiO3 + 0.8333 H2O	-0.171	0.0308	0.2347	0.1024
759	0.2222 Ba2Ti11O24 + 5 BaHClO -> BaH5ClO3 + 2.444 BaTiO3 + 2 BaCl2	-0.0519	0.0608	0.1784	0.1025
760	16 Ba2TiO4 + 3 Na2Ti6O13 -> Na6Ti2O7 + 32 BaTiO3	-0.0747	0.0806	0.1639	0.1026
761	Ba4Ti13O30 + 0.9 Na6Ti2O7 -> 4 BaTiO3 + 2.7 Na2Ti4O9	0.0723	0.1598	0.0521	0.1026
762	0.1429 Na2Ti7O15 + 0.8571 Ba4Cl6O -> BaTiO3 + 0.2857 NaCl + 2.429 BaCl2	-0.0712	0.0498	0.194	0.1026
763	BaTi5O11 + 4 BaCO3 -> 4 CO2 + 5 BaTiO3	0.1	0.1476	0.0582	0.1026
764	0.07692 BaTi4O9 + 0.2308 Ba4Ti3O10 -> BaTiO3	-0.0962	0.0457	0.2038	0.1026
765	Na6Ti2O7 + 0.7778 Ba2Ti11O24 -> 3 Na2Ti3O7 + 1.556 BaTiO3	-0.0771	0.0898	0.1556	0.1027
766	Na2Ti2O5 + 1.429 Ba4Ti11O26 -> Na2Ti12O25 + 5.714 BaTiO3	0.0749	0.1433	0.0684	0.1028
767	0.5 Na4Ti5O12 + 0.1 BaTi6O13 -> Na2Ti3O7 + 0.1 BaTiO3	-0.023	0.0704	0.1637	0.103
768	Ba(H8O5)2 + Na2TiO3 -> BaTiO3 + 2 NaH8O5	0.0229	0.0878	0.1361	0.103
769	Ba3TiO5 + 0.6667 Na8Ti5O14 -> 1.333 Na4TiO4 + 3 BaTiO3	-0.0673	0.0845	0.1596	0.1031
770	Na2Ti2O5 + 0.6667 BaTi4O9 -> 0.6667 BaTiO3 + Na2Ti4O9	0.1201	0.1613	0.0412	0.1031
771	Ba2Ti11O24 + 2.25 Na4TiO4 -> 2.25 Na4Ti5O12 + 2 BaTiO3	-0.0806	0.1078	0.1395	0.1032
772	5 Ba2TiO4 + Na2Ti6O13 -> Na2TiO3 + 10 BaTiO3	-0.0706	0.0847	0.1603	0.1032
773	Ba2Ti11O24 + 18 BaHClO -> 11 BaTiO3 + 9 BaH2Cl2O	-0.0446	0.0682	0.1712	0.1033
774	3 Na8Ti5O14 + 8 BaH3C3O7 + 12 O2 -> BaTiO3 + 7 BaTi2O5 + 12 H2O + 24 NaCO3	-0.925	-0.0058	0.4409	0.1033
775	0.03125 Ba4Ti11O26 + 0.2188 Ba4Ti3O10 -> BaTiO3	-0.0908	0.033	0.2168	0.1033
776	Na2Ti2O5 + 0.2857 Ba2Ti9O20 -> 0.5714 BaTiO3 + Na2Ti4O9	0.1196	0.1614	0.0418	0.1034
777	Na2Ti3O7 + 3 BaTi2O5 -> 3 BaTiO3 + Na2Ti6O13	0.0849	0.1479	0.0631	0.1035
778	Na2Ti3O7 + BaTi5O11 -> BaTiO3 + Na2Ti7O15	0.0461	0.1092	0.1106	0.1035
779	7 BaTi2O5 -> Ba2Ti9O20 + 5 BaTiO3	0.1036	0.1036	0.1036	0.1036
780	Ba6Ti17O40 + 5.5 Na2Ti2O5 -> 6 BaTiO3 + 5.5 Na2Ti4O9	0.1213	0.1623	0.041	0.1036
781	TiSO5 + 2 BaH4O3 -> BaTiO3 + BaSO4 + 4 H2O	-0.2527	0.1161	0.1703	0.1036
782	0.2174 Na8Ti5O14 + 0.3478 Ba3CCl4O3 + 0.08696 O2 -> BaTiO3 + 1.391 NaCl + 0.04348 BaTi2O5 + 0.3478 NaCO3	-0.2166	0.0416	0.2368	0.1037
783	Ba2Ti9O20 + 1.75 Na2Ti3O7 -> 2 BaTiO3 + 1.75 Na2Ti7O15	0.0512	0.1143	0.1049	0.1038
784	0.5 Na2Ti4O9 + BaH8O5 -> BaTiO3 + 0.5 Na2Ti2O5 + 4 H2O	-0.0857	0.0458	0.204	0.1038
785	Na6Ti2O7 + 0.9091 Ba6Ti17O40 -> 5.455 BaTiO3 + 3 Na2Ti4O9	0.0569	0.1513	0.0671	0.104
786	TiH2SO6 + 2 BaH8O5 -> BaTiO3 + BaSO4 + 9 H2O	-0.169	0.0682	0.2006	0.1041
787	0.3333 Ba4Ti3O10 + 0.3333 CO2 -> BaTiO3 + 0.3333 BaCO3	-0.1519	0.0832	0.182	0.1042
788	2.857 Na6Ti2O7 + BaTi6O13 -> BaTiO3 + 2.143 Na8Ti5O14	-0.0643	0.0843	0.162	0.1044
789	Na2Ti3O7 + 0.4444 Ba4Ti13O30 -> 1.778 BaTiO3 + Na2Ti7O15	0.0776	0.1407	0.0743	0.1045
790	Na2Ti2O5 + 0.75 Ba3TiO5 -> 0.5 Na4TiO4 + 2.25 BaTiO3	-0.0822	0.0894	0.1612	0.1046
791	Ba4Ti13O30 + 1.286 Na2Ti2O5 -> 4 BaTiO3 + 1.286 Na2Ti9O19	0.1719	0.1831	0.0112	0.1046
792	1.667 H3ClO + 1.333 Ba2TiO4 -> BaH5ClO3 + 1.333 BaTiO3 + 0.3333 BaCl2	-0.2	0.0423	0.2346	0.1046
793	Na6Ti2O7 + 3 BaH2C2O5 + 3 O2 -> BaTiO3 + Ba2TiO4 + 3 H2O + 6 NaCO3	-0.9165	-0.0365	0.4727	0.1046
794	H5ClO2 + Ba2TiO4 -> BaTiO3 + BaH5ClO3	-0.1756	0.034	0.2377	0.1047
795	Na2Ti3O7 + 0.4286 Ba4Ti11O26 -> 1.714 BaTiO3 + Na2Ti6O13	0.0268	0.0953	0.1315	0.1047
796	Na2TiO3 + 0.2143 Ba2Ti9O20 -> 0.5 Na4Ti5O12 + 0.4286 BaTiO3	-0.0299	0.1088	0.1308	0.1048
797	Na2TiO3 + 0.08333 BaTi4O9 -> 0.25 Na8Ti5O14 + 0.08333 BaTiO3	-0.0717	0.0614	0.1881	0.1051
798	11 Ba2TiO4 + 2 Na2Ti6O13 -> Na4TiO4 + 22 BaTiO3	-0.0714	0.0839	0.1655	0.1051
799	Na2Ti3O7 + 1.333 BaTi4O9 -> 1.333 BaTiO3 + Na2Ti7O15	0.0541	0.1172	0.1043	0.1051
800	H13ClO6 + Ba4Ti3O10 -> BaH5ClO3 + 3 BaTiO3 + 4 H2O	-0.12	0.0108	0.2495	0.1051
801	Na2Ti6O13 + 0.2 BaTi6O13 -> Na2Ti7O15 + 0.2 BaTiO3	0.0277	0.098	0.1295	0.1051
802	0.3333 Na4Ti5O12 + 0.3333 Ba3Ti2O7 -> BaTiO3 + 0.6667 Na2Ti2O5	-0.1236	0.0053	0.256	0.1052
803	BaTi2O5 + 0.04 Na6Ti2O7 -> BaTiO3 + 0.12 Na2Ti9O19	0.1562	0.1779	0.0212	0.1052
804	Ba4Ti3O10 + 0.4286 Na2Ti3O7 -> 4 BaTiO3 + 0.1429 Na6Ti2O7	-0.0839	0.0358	0.2167	0.1052
805	0.1 Na2Ti7O15 + 0.5 Ba2TiO4 -> BaTiO3 + 0.1 Na2Ti2O5	-0.1059	0.0727	0.1848	0.1053
806	0.2 Na2Ti7O15 + Ba(HO)2 -> BaTiO3 + 0.2 Na2Ti2O5 + H2O	-0.1824	0.0254	0.25	0.1057
807	BaH5ClO3 + 0.1111 Ba4Ti13O30 -> H5ClO2 + 1.444 BaTiO3	0.1526	0.1792	0.0222	0.1059
808	Ba(HO)2 + 0.2187 BaTi5O11 + 0.0625 O2 -> 0.125 Ba(H8O5)2 + 1.094 BaTiO3	-0.1243	0.0551	0.2078	0.1059
809	0.5 Na13Ti24O54 + 6.5 BaH5ClO3 + 0.125 O2 -> BaTiO3 + 5.5 BaTi2O5 + 6.5 NaCl + 16.25 H2O	-0.0864	0.0796	0.1752	0.106
810	Ti(SO4)2 + 3 BaH8O5 -> BaTiO3 + 2 BaSO4 + 12 H2O	-0.2282	0.0676	0.2189	0.1061
811	H2O + 6 BaTi2O5 -> Ti6H2O13 + 6 BaTiO3	0.1931	0.1931	0	0.1062
812	Ba6Ti17O40 + 0.5789 Na8Ti5O14 -> 6 BaTiO3 + 2.316 Na2Ti6O13	0.0442	0.121	0.1053	0.1062
813	0.1111 Ba2Ti9O20 + 0.3889 Ba3(ClO)2 -> BaTiO3 + 0.3889 BaCl2	-0.2672	0.017	0.2785	0.1063
814	0.3 Ba3Ti2O7 + 0.1 BaTi4O9 -> BaTiO3	-0.1265	0.0289	0.2356	0.1064
815	0.04 Ba4Ti11O26 + 0.28 Ba3Ti2O7 -> BaTiO3	-0.1176	0.0139	0.2486	0.1064
816	0.3333 Na2Ti3O7 + 0.3333 Ba3(ClO)2 -> BaTiO3 + 0.6667 NaCl	-0.2599	0.0197	0.2749	0.1066
817	0.5 Ba2Ti9O20 + 3.5 Na2H20CO13 -> BaTiO3 + 1.75 Na2Ti2O5 + 33.25 H2O + 3.5 NaCO3 + 1.75 H2	-0.0975	0.0418	0.2168	0.1066
818	1.75 Na2Ti6O13 + 0.25 Ba4Ti11O26 -> BaTiO3 + 1.75 Na2Ti7O15	0.0335	0.1019	0.1277	0.1067
819	Na6Ti2O7 + 1.5 Ba2H2C4O9 + 3 O2 -> BaTiO3 + Ba2TiO4 + 1.5 H2O + 6 NaCO3	-1.0158	-0.0465	0.5095	0.1068
820	Na4TiO4 + 1.222 Ba4Ti13O30 -> 4.889 BaTiO3 + 2 Na2Ti6O13	0.04	0.1371	0.0913	0.1068
821	Ba4Ti13O30 + 1.286 Na4TiO4 -> 4 BaTiO3 + 2.571 Na2Ti4O9	0.0624	0.1595	0.064	0.1068
822	Ba2Ti9O20 + 4.2 Ba3(ClO)2 -> 9 BaTiO3 + 1.4 Ba4Cl6O	-0.257	0.0272	0.2673	0.1068
823	Ba6Ti17O40 + 1.571 Na4TiO4 -> 6 BaTiO3 + 3.143 Na2Ti4O9	0.0471	0.1498	0.0773	0.1069
824	Na4Ti5O12 + 0.1429 Ba4Ti11O26 -> 2 Na2Ti3O7 + 0.5714 BaTiO3	-0.0144	0.079	0.1618	0.107
825	0.2 BaTi5O11 + 0.4 Ba3(ClO)2 -> BaTiO3 + 0.4 BaCl2	-0.2764	0.0129	0.2863	0.107
826	Na2Ti3O7 + 2.5 Ba4Ti3O10 -> 0.5 Na4TiO4 + 10 BaTiO3	-0.0815	0.0382	0.2177	0.107
827	Na2TiO3 + 0.5 Ba2H2C4O9 + O2 -> BaTiO3 + 0.5 H2O + 2 NaCO3	-0.9915	-0.0947	0.5528	0.107
828	0.1429 Na2Ti7O15 + 2.143 BaHClO -> BaTiO3 + 0.4286 BaH5ClO3 + 0.7143 BaCl2 + 0.2857 NaCl	-0.0569	0.0646	0.186	0.1071
829	Na2Ti2O5 + 0.5 BaTi5O11 -> 0.5 BaTiO3 + Na2Ti4O9	0.1169	0.1644	0.0475	0.1071
830	BaTi4O9 + 3 Na2H20CO13 -> BaTiO3 + 1.5 Na2Ti2O5 + 28.5 H2O + 3 NaCO3 + 1.5 H2	-0.0966	0.0415	0.218	0.1071
831	Ba2TiO4 + 0.2727 Na4Ti5O12 -> 2 BaTiO3 + 0.1818 Na6Ti2O7	-0.0493	0.0695	0.1798	0.1072
832	Ba3Ti2O7 + 0.5714 Na2Ti3O7 -> 0.1429 Na8Ti5O14 + 3 BaTiO3	-0.109	0.0182	0.2444	0.1073
833	Ba3TiO5 + 2 NaCl3 -> O2 + BaTiO3 + 2 NaCl + 2 BaCl2	-0.4712	0.016	0.3272	0.1073
834	Ba2TiO4 + 0.5 Ba2H14C4O15 + 0.5 O2 -> BaTiO3 + 3.5 H2O + 2 BaCO3	-0.2227	0.0182	0.2698	0.1073
835	0.25 Ba4Ti13O30 + 0.375 Na2Ti6O13 -> BaTiO3 + 0.375 Na2Ti12O25	0.0892	0.1484	0.0704	0.1074
836	Na4TiO4 + 0.09091 Ba6Ti17O40 -> 0.5455 BaTiO3 + 2 Na2TiO3	-0.0004	0.1022	0.1366	0.1074
837	BaTi6O13 + 5 Na2H14CO10 + 1.25 O2 -> BaTiO3 + 2.5 Na2Ti2O5 + 35 H2O + 5 NaCO3	-0.1675	0.0018	0.2742	0.1075
838	Ba3TiO5 + 1.5 Na2Ti2O5 -> 3 BaTiO3 + 0.5 Na6Ti2O7	-0.0807	0.0909	0.166	0.1075
839	Ba6Ti17O40 + Na4TiO4 -> 6 BaTiO3 + 2 Na2Ti6O13	0.025	0.1276	0.1059	0.1076
840	0.03333 Ba2Ti9O20 + 0.2333 Ba4Ti3O10 -> BaTiO3	-0.0989	0.0518	0.2093	0.1076
841	Ba2Ti9O20 + 28 Na2TiO3 -> 7 Na8Ti5O14 + 2 BaTiO3	-0.0732	0.0654	0.19	0.1076
842	0.5833 Na2Ti6O13 + 0.5 Ba2Ti9O20 -> BaTiO3 + 0.5833 Na2Ti12O25	0.0648	0.124	0.101	0.1078
843	BaTi5O11 + 0.6667 Na2Ti6O13 -> BaTiO3 + 0.6667 Na2Ti12O25	0.0601	0.1194	0.1067	0.1078
844	BaTi4O9 + 1.8 Ba3(ClO)2 -> 0.6 Ba4Cl6O + 4 BaTiO3	-0.2489	0.0303	0.2647	0.1079
845	Ba3TiO5 + 4 Na2TiO3 -> 2 Na4TiO4 + 3 BaTiO3	-0.0917	0.064	0.196	0.1079
846	Ba2Ti9O20 + 14 Na2O -> 7 Na4TiO4 + 2 BaTiO3	-0.4439	0.0087	0.3297	0.1079
847	Na4TiO4 + 0.5556 Ba2Ti11O24 -> 2 Na2Ti3O7 + 1.111 BaTiO3	-0.0953	0.093	0.168	0.1079
848	Ba4Ti11O26 + 14 BaH8O5 + 3.5 O2 -> 7 Ba(H8O5)2 + 11 BaTiO3	0.0085	0.0959	0.1424	0.1081
849	Ba2Ti11O24 + 1.286 Na8Ti5O14 -> 5.143 Na2Ti3O7 + 2 BaTiO3	-0.0361	0.078	0.1702	0.1081
850	Ba3Ti2O7 + 0.4286 Na2Ti2O5 -> 0.1429 BaNa6O4 + 2.857 BaTiO3	0.0219	0.1286	0.1067	0.1081
851	Na6Ti2O7 + 2.286 Ba4Ti11O26 -> 9.143 BaTiO3 + 3 Na2Ti6O13	0.0112	0.1222	0.1155	0.1081
852	0.25 BaTi4O9 + 0.375 Ba3(ClO)2 -> BaTiO3 + 0.375 BaCl2	-0.2579	0.0213	0.2764	0.1082
853	Ba3(ClO)2 + 0.4167 BaTi5O11 -> 2.083 BaTiO3 + 0.3333 Ba4Cl6O	-0.2651	0.0242	0.2753	0.1083
854	Ba4Ti3O10 + 0.5 Na2Ti3O7 -> 4 BaTiO3 + 0.5 Na2TiO3	-0.0761	0.0436	0.2142	0.1084
855	Na2TiO3 + 0.1364 Ba6Ti17O40 -> 0.5 Na4Ti5O12 + 0.8182 BaTiO3	-0.0092	0.0984	0.1446	0.1084
856	Na4TiO4 + Ba4Ti11O26 -> 4 BaTiO3 + 2 Na2Ti4O9	0.0281	0.1344	0.1004	0.1085
857	Ba2Ti9O20 + 0.3684 Na8Ti5O14 -> 2 BaTiO3 + 1.474 Na2Ti6O13	0.0238	0.1139	0.1219	0.1085
858	BaTi5O11 + 4 Na2H20CO13 -> BaTiO3 + 2 Na2Ti2O5 + 38 H2O + 4 NaCO3 + 2 H2	-0.0986	0.042	0.2212	0.1086
859	Na2Ti2O5 + 0.4444 Ba2Ti11O24 -> 0.8889 BaTiO3 + Na2Ti6O13	0.013	0.1258	0.1128	0.1086
860	BaTi4O9 + 0.1579 Na8Ti5O14 -> BaTiO3 + 0.6316 Na2Ti6O13	0.0285	0.1163	0.119	0.1087
861	BaTi6O13 + 1.25 Na2Ti3O7 -> BaTiO3 + 1.25 Na2Ti7O15	0.0311	0.1014	0.1334	0.1087
862	BaTi6O13 + 6.667 BaH4O3 + 0.8333 O2 -> 1.667 Ba(H8O5)2 + 6 BaTiO3	-0.0207	0.1016	0.1447	0.1087
863	0.5 Na2Ti6O13 + BaTi4O9 -> BaTiO3 + 0.5 Na2Ti12O25	0.0672	0.1264	0.1004	0.1088
864	Ba3TiO5 + 0.8571 Na8Ti5O14 -> 3 BaTiO3 + 1.143 Na6Ti2O7	-0.0639	0.0879	0.1682	0.1089
865	0.08333 Na2Ti12O25 + 0.9167 Ba4Cl6O -> BaTiO3 + 0.1667 NaCl + 2.667 BaCl2	-0.0724	0.0509	0.2073	0.109
866	0.4545 Ba2TiO4 + 0.09091 BaTi6O13 -> BaTiO3	-0.0876	0.0834	0.1782	0.109
867	BaTi5O11 + 2.667 Na2TiO3 -> 1.333 Na4Ti5O12 + BaTiO3	-0.0356	0.1092	0.1409	0.109
868	Na2TiO3 + 0.6667 BaTi4O9 -> Na2Ti3O7 + 0.6667 BaTiO3	-0.0351	0.098	0.152	0.109
869	0.1667 BaTi6O13 + 1.667 BaH4O3 -> BaTiO3 + 0.8333 BaH8O5	-0.026	0.0963	0.1519	0.1091
870	Ba3Ti2O7 + 8 H2O + 0.5 O2 -> Ba(H8O5)2 + 2 BaTiO3	0.0238	0.1305	0.1067	0.1091
871	2 Na2O2 + 0.2667 BaTi6O13 -> O2 + 0.2667 BaTiO3 + 0.6667 Na6Ti2O7	-0.4111	0.004	0.3299	0.1091
872	Na2Ti7O15 + 4 Ba2TiO4 -> Na2Ti3O7 + 8 BaTiO3	-0.0891	0.0895	0.1728	0.1091
873	0.25 Ba4Ti3O10 + 0.25 TiO2 -> BaTiO3	-0.11	0.0777	0.1893	0.1092
874	BaTi5O11 + 0.2105 Na8Ti5O14 -> BaTiO3 + 0.8421 Na2Ti6O13	0.0164	0.1099	0.1292	0.1092
875	BaTi4O9 + 6 Na2O -> 3 Na4TiO4 + BaTiO3	-0.4341	0.0109	0.3285	0.1093
876	0.1667 Na2Ti6O13 + 0.4167 Ba3(ClO)2 -> BaTiO3 + 0.3333 NaCl + 0.25 BaCl2	-0.2984	0.0031	0.3065	0.1095
877	Na2O + 0.125 BaTi5O11 -> 0.5 Na4TiO4 + 0.125 BaTiO3	-0.4529	0.007	0.3371	0.1096
878	1.333 BaTi2O5 -> BaTiO3 + 0.3333 BaTi5O11	0.1096	0.1096	0.1096	0.1096
879	6.5 Na2Ti6O13 + 15 Ba2TiO4 -> Na13Ti24O54 + 30 BaTiO3 + 0.25 O2	-0.0234	0.1318	0.1169	0.1096
880	Na4TiO4 + 2.5 O2 + BaNa6O4 -> 5 Na2O2 + BaTiO3	0.0174	0.1287	0.1113	0.1097
881	O2 + Ba3TiO5 -> 2 BaO2 + BaTiO3	0.1709	0.1709	0.0351	0.1098
882	1.25 Na2TiO3 + 0.5 Ba3CCl4O3 + 0.125 O2 -> BaTiO3 + 2 NaCl + 0.25 Ba2TiO4 + 0.5 NaCO3	-0.2524	0.018	0.2821	0.1098
883	Ba4Ti11O26 + 14 Na2Ti2O5 -> 7 Na4Ti5O12 + 4 BaTiO3	0.0878	0.1562	0.0684	0.1099
884	8.667 Na6Ti2O7 + 8.741 Ba4Ti13O30 -> O2 + 4 Na13Ti24O54 + 34.96 BaTiO3	0.0911	0.1786	0.0454	0.1099
885	0.1667 Ba6Ti17O40 + 1.833 Na2H20CO13 -> BaTiO3 + 0.9167 Na2Ti2O5 + 17.42 H2O + 1.833 NaCO3 + 0.9167 H2	-0.0928	0.0397	0.2255	0.11
886	O2 + 0.4928 Ba2Ti13O22 -> 0.02899 BaTiO3 + 0.3188 Ba3Ti20O40	-1.0295	-1.0295	1.5029	0.1101
887	2.75 Na2O2 + 0.1667 Ba6Ti17O40 -> BaTiO3 + 1.375 O2 + 0.9167 Na6Ti2O7	-0.3296	0.027	0.291	0.1101
888	Ba4Ti13O30 + 9 Na2Ti3O7 -> 4 BaTiO3 + 9 Na2Ti4O9	0.0879	0.151	0.0743	0.1101
889	2.25 BaTi5O11 -> Ba2Ti11O24 + 0.25 BaTiO3	0.0674	0.1149	0.1149	0.1102
890	Na2Ti3O7 + 2.333 Ba3Ti2O7 -> 7 BaTiO3 + 0.3333 Na6Ti2O7	-0.1087	0.0186	0.2505	0.1102
891	0.5 Na13Ti24O54 + 6.5 BaH5ClO3 -> BaTiO3 + 16 H2O + 6.5 NaCl + 5.5 BaTi2O5 + 0.25 H2	-0.0787	0.0873	0.1752	0.1103
892	Na6Ti2O7 + 0.5 Ba3Ti2O7 -> 1.5 Na4TiO4 + 1.5 BaTiO3	-0.0131	0.0936	0.1545	0.1103
893	Ba6Ti17O40 + 2.75 Na2Ti3O7 -> 6 BaTiO3 + 2.75 Na2Ti7O15	0.0639	0.127	0.1041	0.1104
894	0.202 Na6Ti2O7 + 0.1667 Ba6Ti17O40 -> BaTiO3 + 0.09322 Na13Ti24O54 + 0.02331 O2	0.0748	0.1692	0.0599	0.1106
895	0.2222 Na8Ti5O14 + 0.3333 Ba3CCl4O3 + 0.08333 O2 -> BaTiO3 + 0.05556 Na2Ti2O5 + 1.333 NaCl + 0.3333 NaCO3	-0.2107	0.0475	0.2451	0.1106
896	Na4Ti5O12 + 2 Ba3(ClO)2 -> Ba2TiO4 + 4 BaTiO3 + 4 NaCl	-0.2658	0.0138	0.2913	0.1107
897	O2 + 2 Ba4Ti3O10 + 2 Na2TiO3 -> 2 Na2O2 + 8 BaTiO3	0.0256	0.1005	0.1398	0.1107
898	10 Na2Ti2O5 + BaTi6O13 -> BaTiO3 + 5 Na4Ti5O12	0.0863	0.1565	0.0703	0.1107
899	Na4TiO4 + BaH6(C2O5)2 + 2 O2 -> BaTiO3 + 3 H2O + 4 NaCO3	-1.0112	-0.038	0.5092	0.1109
900	Na2TiO3 + 0.2857 Ba2Ti9O20 -> Na2Ti3O7 + 0.5714 BaTiO3	-0.0405	0.0982	0.1576	0.111
901	Na6Ti2O7 + 1.5 BaH6(C2O5)2 + 3 O2 -> BaTiO3 + 0.5 BaTi2O5 + 4.5 H2O + 6 NaCO3	-0.985	-0.0239	0.4896	0.111
902	Ba3TiO5 + 2 BaH2(SO4)2 -> BaTiO3 + 4 BaSO4 + 2 H2O	-0.4962	0.0151	0.342	0.1111
903	H13ClO6 + Ba3Ti2O7 -> BaH5ClO3 + 2 BaTiO3 + 4 H2O	-0.1332	0.0036	0.2729	0.1111
904	BaTi5O11 + 0.5714 Na4Ti5O12 -> BaTiO3 + 1.143 Na2Ti6O13	0.0107	0.1041	0.1409	0.1113
905	Ba2TiO4 + 0.25 Na4Ti5O12 -> 0.25 Na4TiO4 + 2 BaTiO3	-0.0429	0.0759	0.1811	0.1113
906	0.3043 Ba3Ti2O7 + 0.04348 Ba2Ti9O20 -> BaTiO3	-0.1304	0.0353	0.2411	0.1114
907	0.125 Ba(H8O5)2 + 0.875 Ba3Ti2O7 -> Ba(HO)2 + 1.75 BaTiO3 + 0.0625 O2	-0.0353	0.0714	0.1839	0.1114
908	Na6Ti2O7 + 1.429 Ba4Ti11O26 -> 5.714 BaTiO3 + 3 Na2Ti4O9	0.0382	0.1492	0.0904	0.1117
909	Ba6Ti17O40 + 6.6 Ba3(ClO)2 -> 17 BaTiO3 + 2.2 Ba4Cl6O	-0.2172	0.043	0.2536	0.1117
910	0.25 Ba3TiO5 + 0.5 Ba(H8O5)2 -> BaH8O5 + 0.25 BaTiO3 + 0.25 O2	-0.0505	0.0719	0.1877	0.1118
911	Na6Ti2O7 + 1.5 O2 + 2 Ba2TiO4 -> 3 Na2O2 + 4 BaTiO3	0.2034	0.2034	0	0.1118
912	BaTi2O5 + 0.07692 BaH4O3 -> 0.1538 Ti6H2O13 + 1.077 BaTiO3	0.1731	0.1895	0.0205	0.1118
913	Ba2TiO4 + 3 Na2O2 -> BaTiO3 + BaNa6O4 + 1.5 O2	0.1781	0.2016	0.0078	0.112
914	Ba2Ti9O20 + Na4Ti5O12 -> 2 BaTiO3 + 2 Na2Ti6O13	0.0167	0.1101	0.1352	0.112
915	9 Na2O2 + 0.5 Ba2Ti11O24 -> BaTiO3 + 4.5 Na4TiO4 + 4.5 O2	-0.4141	0.0095	0.3315	0.112
916	0.09091 Na13Ti24O54 + BaH4O3 + 0.02273 O2 -> BaTiO3 + 2 H2O + 0.5909 Na2Ti2O5	-0.1206	0.0454	0.2304	0.1121
917	Ba3Ti2O7 + 0.4 Na2Ti3O7 -> 0.2 Na4TiO4 + 3 BaTiO3	-0.1061	0.0211	0.2517	0.1121
918	BaTi6O13 + 10 BaH8O5 + 2.5 O2 -> 5 Ba(H8O5)2 + 6 BaTiO3	0.0047	0.1026	0.1459	0.1123
919	BaTi(S2O7)3 + 6 Ba4Cl6O -> BaTiO3 + 6 BaSO4 + 18 BaCl2	-0.2369	0.0936	0.209	0.1125
920	0.2 Na4Ti5O12 + 0.6 Ba4Cl6O -> BaTiO3 + 0.8 NaCl + 1.4 BaCl2	-0.0764	0.063	0.2041	0.1125
921	Na2Ti4O9 + Ba2TiO4 -> Na2Ti3O7 + 2 BaTiO3	-0.0922	0.0933	0.1777	0.1127
922	0.5 Na4Ti5O12 + 0.7 BaTi6O13 -> Na2Ti6O13 + 0.7 BaTiO3	-0.0054	0.088	0.1637	0.1127
923	Ba4Ti11O26 + 28 Na2TiO3 -> 7 Na8Ti5O14 + 4 BaTiO3	-0.0691	0.0524	0.2136	0.1128
924	BaTi6O13 + 0.2632 Na8Ti5O14 -> BaTiO3 + 1.053 Na2Ti6O13	-0.0041	0.0978	0.1539	0.1129
925	BaTi5O11 + 16 Na2TiO3 -> 4 Na8Ti5O14 + BaTiO3	-0.0749	0.0699	0.1976	0.1129
926	Na2Ti3O7 + BaTi2O5 -> BaTiO3 + Na2Ti4O9	0.1021	0.1652	0.0631	0.113
927	Na4Ti5O12 + 3 Ba2TiO4 -> 6 BaTiO3 + 2 Na2TiO3	-0.0361	0.0827	0.1764	0.113
928	Na8Ti5O14 + 2.714 Ba4Ti11O26 -> 10.86 BaTiO3 + 4 Na2Ti6O13	0.025	0.1149	0.1306	0.113
929	TiSO5 + 2 Ba4Cl6O -> BaTiO3 + BaSO4 + 6 BaCl2	-0.1591	0.0822	0.2043	0.113
930	0.5455 Ba6Ti17O40 + Na2Ti6O13 -> Na2Ti12O25 + 3.273 BaTiO3	0.0751	0.1344	0.1003	0.1131
931	2.306 Ba4Ti13O30 + 3.25 Na4TiO4 -> Na13Ti24O54 + 9.222 BaTiO3 + 0.25 O2	0.0801	0.1772	0.0563	0.1131
932	2.25 Ba2Ti9O20 -> BaTiO3 + 1.75 Ba2Ti11O24	0.0757	0.1175	0.1175	0.1133
933	Ba4Ti13O30 + 0.8182 Na8Ti5O14 -> 4 BaTiO3 + 3.273 Na2Ti4O9	0.0922	0.1613	0.0704	0.1135
934	Ba2Ti6O13 + 0.2778 O2 -> 0.4444 BaTi10O20 + 1.556 BaTiO3	-0.1662	-0.1662	0.4554	0.1135
935	BaTi2O5 + 0.05882 Na4TiO4 -> BaTiO3 + 0.1176 Na2Ti9O19	0.1527	0.1819	0.0367	0.1136
936	Ba2TiO4 + 0.2222 Na2Ti7O15 -> 2 BaTiO3 + 0.1111 Na4Ti5O12	-0.0864	0.0922	0.1795	0.1136
937	BaTi4O9 + 0.1875 Na6Ti2O7 -> BaTiO3 + 0.5625 Na2Ti6O13	0.012	0.1314	0.1186	0.1137
938	Na8Ti5O14 + 0.5556 Ba2Ti11O24 -> 2 Na4Ti5O12 + 1.111 BaTiO3	-0.012	0.1021	0.1534	0.1138
939	TiH2SO6 + 2 BaH4O3 -> BaTiO3 + BaSO4 + 5 H2O	-0.2394	0.0829	0.2233	0.1139
940	0.1667 BaTi6O13 + 0.4167 Ba3(ClO)2 -> BaTiO3 + 0.4167 BaCl2	-0.2948	0.0047	0.3139	0.1139
941	0.3333 Ba3Ti2O7 + 0.3333 TiO2 -> BaTiO3	-0.1482	0.065	0.2211	0.1139
942	BaTi4O9 + 0.4286 Na4Ti5O12 -> BaTiO3 + 0.8571 Na2Ti6O13	0.0207	0.1141	0.1346	0.114
943	Na6Ti2O7 + 2.111 Ba4Ti13O30 -> 8.444 BaTiO3 + 3 Na2Ti7O15	0.0695	0.157	0.0811	0.1141
944	Na2TiO3 + 0.5 BaTi5O11 -> Na2Ti3O7 + 0.5 BaTiO3	-0.0474	0.0974	0.1667	0.1141
945	Ba(H8O5)2 + TiH2SO6 -> BaTiO3 + H18SO12 + 0.5 O2	-0.0645	0.095	0.1732	0.1142
946	Na2TiO3 + 0.1667 Ba3TiO5 -> 0.5 BaTiO3 + 0.3333 Na6Ti2O7	-0.0898	0.0659	0.208	0.1143
947	Na8Ti5O14 + 2.556 Ba4Ti13O30 -> 10.22 BaTiO3 + 4 Na2Ti7O15	0.0813	0.1505	0.0854	0.1143
948	Ba6Ti17O40 + 22 Na2O -> 11 Na4TiO4 + 6 BaTiO3	-0.3947	0.0217	0.3201	0.1143
949	BaTi2O5 -> BaTiO3 + TiO2	0.1144	0.1144	0.1144	0.1144
950	Na4TiO4 + 1.571 Ba4Ti11O26 -> 6.286 BaTiO3 + 2 Na2Ti6O13	0.0045	0.124	0.1293	0.1144
951	Ba6Ti17O40 + 11 Na6Ti2O7 -> 6 BaTiO3 + 33 Na2TiO3	0.0249	0.1193	0.1294	0.1144
952	0.25 Na2Ti4O9 + 0.5 Ba2TiO4 -> BaTiO3 + 0.25 Na2Ti2O5	-0.1251	0.0604	0.2217	0.1144
953	Ba4Ti13O30 + 1.286 Na4Ti5O12 -> 4 BaTiO3 + 2.571 Na2Ti6O13	0.0462	0.1396	0.1046	0.1145
954	Na2TiO3 + 0.5 BaO -> 0.5 Na4TiO4 + 0.5 BaTiO3	-0.1594	0.0882	0.2017	0.1145
955	Na2Ti3O7 + 2.25 BaTi5O11 -> Na2Ti12O25 + 2.25 BaTiO3	0.0662	0.1293	0.1106	0.1146
956	Na2TiO3 + 0.2857 Ba4Ti11O26 -> Na2Ti3O7 + 1.143 BaTiO3	-0.0295	0.0919	0.1694	0.1146
957	BaTi6O12 + 0.3077 O2 -> 0.6154 BaTiO3 + 0.3846 BaTi14O28	-0.2265	-0.2265	0.5318	0.1147
958	1.886 Ba6Ti17O40 + 3.25 Na4TiO4 -> Na13Ti24O54 + 11.32 BaTiO3 + 0.25 O2	0.064	0.1666	0.0742	0.1148
959	0.25 Ba4Ti13O30 + 2.25 Na2H14CO10 -> BaTiO3 + 1.125 Na2Ti2O5 + 14.63 H2O + 2.25 NaCO3 + 1.125 H2	-0.1023	0.0531	0.2249	0.1149
960	Ba2TiO4 + 0.1579 Na8Ti5O14 -> 0.2105 BaNa6O4 + 1.789 BaTiO3	0.1853	0.1997	0.0144	0.1149
961	Ba3Ti2O7 + 0.5 Na2Ti3O7 -> 3 BaTiO3 + 0.5 Na2TiO3	-0.0977	0.0296	0.2474	0.1149
962	0.25 Ba4Ti11O26 + 1.75 Na2H14CO10 + 0.4375 O2 -> BaTiO3 + 0.875 Na2Ti2O5 + 12.25 H2O + 1.75 NaCO3	-0.1569	0.0004	0.2903	0.1151
963	Ba6Ti17O40 + 0.5789 Na6Ti2O7 -> 6 BaTiO3 + 1.737 Na2Ti7O15	0.052	0.1464	0.0979	0.1151
964	0.05882 Ba6Ti17O40 + 0.3235 Ba3(ClO)2 -> BaTiO3 + 0.3235 BaCl2	-0.2219	0.0383	0.2669	0.1152
965	0.05882 BaTi5O11 + 0.2353 Ba4Ti3O10 -> BaTiO3	-0.1018	0.0587	0.2201	0.1152
966	Na2Ti6O13 + 1.2 BaTi6O13 -> Na2Ti12O25 + 1.2 BaTiO3	0.0461	0.1164	0.1295	0.1153
967	Ba2Ti9O20 + 0.7778 Na2Ti3O7 -> 0.7778 Na2Ti12O25 + 2 BaTiO3	0.0724	0.1355	0.1049	0.1154
968	0.5 Ba2Ti11O24 + 4.5 Na2H20CO13 + 1.125 O2 -> BaTiO3 + 2.25 Na2Ti2O5 + 45 H2O + 4.5 NaCO3	-0.1434	0.0026	0.2859	0.1155
969	Na2Ti7O15 + 5.75 Ba2TiO4 -> 0.25 Na8Ti5O14 + 11.5 BaTiO3	-0.0928	0.0858	0.1914	0.1155
970	BaCl2 + 2 Ba3Ti2O7 -> 4 BaTiO3 + Ba3(ClO)2	0.0355	0.1422	0.1067	0.1156
971	0.2 Ba3TiO5 + 0.4 BaTi2O5 -> BaTiO3	-0.0989	0.0948	0.1841	0.1156
972	BaTi2O5 + 0.25 Na2Ti3O7 -> BaTiO3 + 0.25 Na2Ti7O15	0.1071	0.1702	0.0631	0.1157
973	Na2Ti7O15 + Ba2TiO4 -> 2 BaTiO3 + Na2Ti6O13	-0.0538	0.1248	0.1443	0.1157
974	Ba2Ti9O20 + 0.4375 Na6Ti2O7 -> 2 BaTiO3 + 1.313 Na2Ti6O13	0.0061	0.1314	0.1245	0.1158
975	BaTi2O5 + 0.03226 Na8Ti5O14 -> BaTiO3 + 0.129 Na2Ti9O19	0.1633	0.1869	0.0346	0.116
976	0.3333 Ba3TiO5 + 0.6667 TiO2 -> BaTiO3	-0.2793	0.0213	0.2985	0.116
977	0.08333 Na2Ti12O25 + 2.292 BaHClO -> BaTiO3 + 0.4583 BaH5ClO3 + 0.8333 BaCl2 + 0.1667 NaCl	-0.0581	0.0653	0.2054	0.116
978	0.3333 Ba4Ti3O10 -> BaTiO3 + 0.3333 BaO	0.0487	0.1235	0.1235	0.116
979	Ba4Ti11O26 + 1.75 Na2Ti3O7 -> 4 BaTiO3 + 1.75 Na2Ti7O15	0.0476	0.1161	0.1315	0.1162
980	3 BaTi4O9 -> BaTiO3 + Ba2Ti11O24	0.0794	0.1206	0.1206	0.1165
981	BaTi2O5 + 0.1667 Na2Ti6O13 -> BaTiO3 + 0.1667 Na2Ti12O25	0.1152	0.1744	0.0592	0.1166
982	0.5 Ba3(ClO)2 + 0.1667 BaTi6O13 -> BaTiO3 + 0.1667 Ba4Cl6O	-0.2811	0.0185	0.3034	0.1167
983	Na2Ti3O7 + 3 BaTi4O9 -> Na2Ti12O25 + 3 BaTiO3	0.0753	0.1384	0.1043	0.1167
984	1.333 Na2Ti2O5 + 2 BaO2 -> O2 + 2 BaTiO3 + 0.6667 Na4TiO4	-0.1979	0.1342	0.1692	0.1167
985	1.667 Ba(HO)2 + 0.1667 BaTi6O13 -> BaTiO3 + 0.8333 BaH4O3	-0.1384	0.0634	0.2269	0.1168
986	H2O + 0.6667 Ba4Ti13O30 -> Ti6H2O13 + 2.667 BaTiO3	0.1943	0.2055	0.0112	0.1169
987	BaO + 0.3333 Na8Ti5O14 -> 0.6667 Na4TiO4 + BaTiO3	-0.1517	0.1126	0.1809	0.1169
988	0.5 BaTi5O11 + Na3ClO -> Na2Ti2O5 + 0.5 BaTiO3 + NaCl	-0.2794	0.0026	0.3198	0.1172
989	Ba2TiO4 + 0.3333 Na2Ti7O15 -> 2 BaTiO3 + 0.3333 Na2Ti4O9	-0.0579	0.1208	0.1525	0.1172
990	0.25 Ba4Ti3O10 + 0.0625 Na2Ti6O13 -> BaTiO3 + 0.0625 Na2Ti2O5	-0.1109	0.0564	0.2288	0.1172
991	Na2Ti12O25 + 5 Ba2TiO4 -> 10 BaTiO3 + Na2Ti7O15	-0.0836	0.1199	0.1595	0.1174
992	1.8 BaTi6O13 + Na2Ti3O7 -> Na2Ti12O25 + 1.8 BaTiO3	0.0469	0.1172	0.1334	0.1175
993	Na2Ti2O5 + 1.111 Ba2Ti11O24 -> Na2Ti12O25 + 2.222 BaTiO3	0.0294	0.1422	0.1128	0.1177
994	4 Ba(HO)2 + 0.6 BaTi6O13 -> BaH8O5 + 3.6 BaTiO3	-0.1448	0.057	0.2366	0.1177
995	Na2Ti2O5 + 0.5556 Ba2Ti11O24 -> 1.111 BaTiO3 + Na2Ti7O15	0.0295	0.1423	0.1128	0.1177
996	0.2571 Ba3TiO5 + 0.05714 Ba4Ti13O30 -> BaTiO3	-0.1817	0.0396	0.2623	0.1177
997	Ba2TiO4 + NaCl3 -> BaTiO3 + NaCl + BaCl2 + 0.5 O2	-0.335	0.059	0.2771	0.1177
998	12 NaH8O5 + BaTi(S2O7)3 -> BaTiO3 + 3 O2 + 6 Na2H16SO12	-0.1208	0.11	0.1785	0.1177
999	BaO2 + Na2TiO3 -> BaTiO3 + Na2O2	-0.0109	0.1849	0.0792	0.1178
1000	0.1 Na2Ti12O25 + Ba(HO)2 -> BaTiO3 + 0.1 Na2Ti2O5 + H2O	-0.1962	0.0361	0.2692	0.1178
1001	BaTi6O13 + 5 Na2H20CO13 -> BaTiO3 + 2.5 Na2Ti2O5 + 47.5 H2O + 5 NaCO3 + 2.5 H2	-0.1008	0.0424	0.2421	0.1179
1002	Na2Ti3O7 + 0.1429 Ba2Ti9O20 -> 0.2857 BaTiO3 + Na2Ti4O9	0.077	0.1401	0.1049	0.118
1003	0.09091 Na13Ti24O54 + BaH4O3 -> BaTiO3 + 0.5909 Na2Ti2O5 + 0.04545 H2 + 1.955 H2O	-0.1099	0.0562	0.2304	0.118
1004	BaO2 + 0.25 O2 + 0.5 Na6Ti2O7 -> 1.5 Na2O2 + BaTiO3	0.1199	0.1971	0.0386	0.1181
1005	Ba6Ti17O40 + 1.571 Na2Ti2O5 -> 6 BaTiO3 + 1.571 Na2Ti9O19	0.1476	0.1886	0.041	0.1181
1006	Na2Ti3O7 + 0.3333 BaTi4O9 -> 0.3333 BaTiO3 + Na2Ti4O9	0.0779	0.141	0.1043	0.1182
1007	0.5 Na2Ti4O9 + Ba(H8O5)2 -> BaTiO3 + 0.5 Na2Ti2O5 + 0.5 O2 + 8 H2O	-0.0892	0.0424	0.2402	0.1182
1008	BaTi2O5 + Na2H14CO10 -> BaTiO3 + 0.5 Na2Ti2O5 + 6.5 H2O + NaCO3 + 0.5 H2	-0.086	0.0663	0.2158	0.1183
1009	Na8Ti5O14 + 5 Ba4Ti3O10 + 6 O2 -> 8 NaO2 + 20 BaTiO3	0.0777	0.1526	0.0931	0.1183
1010	Ba6Ti17O40 + 0.4783 Na8Ti5O14 -> 6 BaTiO3 + 1.913 Na2Ti7O15	0.0638	0.1405	0.1084	0.1184
1011	1.083 Na2Ti2O5 + 0.1667 Ba6Ti17O40 -> BaTiO3 + 0.1667 Na13Ti24O54 + 0.04167 O2	0.1481	0.1892	0.041	0.1184
1012	BaTi5O11 + 0.25 Na6Ti2O7 -> BaTiO3 + 0.75 Na2Ti6O13	-0.0026	0.1297	0.134	0.1184
1013	BaTi4O9 + 9 Na4TiO4 -> BaTiO3 + 6 Na6Ti2O7	-0.0341	0.0997	0.1711	0.1184
1014	Ba6Ti17O40 + Na8Ti5O14 -> 6 BaTiO3 + 4 Na2Ti4O9	0.0773	0.154	0.092	0.1184
1015	Na4Ti5O12 + 2.5 Ba4Ti3O10 -> 0.5 Na8Ti5O14 + 10 BaTiO3	-0.0866	0.0376	0.2449	0.1184
1016	NaHO + 0.1667 BaTi(S2O7)3 -> 0.1667 BaTiO3 + NaHSO4	-0.3416	0.1636	0.1756	0.1185
1017	Na13Ti24O54 + 0.25 O2 + 4.5 Ba2TiO4 -> 9 BaTiO3 + 6.5 Na2Ti3O7	-0.1127	0.0949	0.1936	0.1185
1018	BaO2 + 0.4286 Na8Ti5O14 -> BaTiO3 + 0.5 O2 + 0.5714 Na6Ti2O7	-0.1256	0.1257	0.1656	0.1186
1019	2 BaTi2O5 + 4 BaCO3 -> Ba2C4O9 + 4 BaTiO3 + 0.5 O2	0.2158	0.2158	0	0.1187
1020	Na2Ti3O7 + Ba4Ti13O30 -> Na2Ti12O25 + 4 BaTiO3	0.1035	0.1666	0.0743	0.1187
1021	0.3333 Ba3TiO5 + 2 Na2O2 -> O2 + 0.6667 BaNa6O4 + 0.3333 BaTiO3	0.1401	0.1782	0.0546	0.1188
1022	0.3077 Ba3Ti2O7 + 0.07692 BaTi5O11 -> BaTiO3	-0.1346	0.0423	0.2519	0.1189
1023	Na2Ti12O25 + 6 Ba2TiO4 -> 12 BaTiO3 + Na2Ti6O13	-0.0959	0.1075	0.1784	0.1191
1024	H7ClO3 + Ba4Ti3O10 -> BaH5ClO3 + 3 BaTiO3 + H2O	-0.1344	0.0233	0.2713	0.1191
1025	BaCO3 + 0.2 BaTi6O13 -> CO2 + 1.2 BaTiO3	0.09	0.1602	0.0845	0.1191
1026	0.2857 Ba2Ti9O20 + Na3ClO -> Na2Ti2O5 + 0.5714 BaTiO3 + NaCl	-0.2688	0.0072	0.3177	0.1193
1027	BaNa6O4 + 2.5 TiO2 -> 1.5 Na4TiO4 + BaTiO3	-0.5485	0.0107	0.3765	0.1194
1028	BaTi5O11 + 4 Na2Ti3O7 -> BaTiO3 + 4 Na2Ti4O9	0.0751	0.1382	0.1106	0.1195
1029	6.5 Na2Ti2O5 + 3.667 BaTi4O9 -> Na13Ti24O54 + 0.25 O2 + 3.667 BaTiO3	0.1499	0.1911	0.0412	0.1195
1030	0.2 BaTi6O13 + 2 Na2O -> Na4TiO4 + 0.2 BaTiO3	-0.4695	0.0049	0.3655	0.1197
1031	Ba4Ti11O26 + 21 Na4TiO4 -> 4 BaTiO3 + 14 Na6Ti2O7	-0.0329	0.0866	0.1871	0.1199
1032	Na2Ti3O7 + 0.09091 Ba6Ti17O40 -> 0.5455 BaTiO3 + Na2Ti4O9	0.0811	0.1442	0.1041	0.1199
1033	BaTi4O9 + 0.4286 Na2Ti2O5 -> BaTiO3 + 0.4286 Na2Ti9O19	0.1507	0.1919	0.0412	0.1199
1034	0.6 BaTi6O13 + 2 Na2TiO3 -> Na4Ti5O12 + 0.6 BaTiO3	-0.0497	0.1087	0.1689	0.1199
1035	Ba4Ti3O10 + Na2TiO3 -> Na2O + 4 BaTiO3	0.0425	0.1174	0.1398	0.12
1036	0.08333 Na2Ti6O13 + 0.3333 Ba3Ti2O7 -> BaTiO3 + 0.08333 Na2Ti2O5	-0.144	0.0401	0.2588	0.1201
1037	2.81 Ba4Ti11O26 + 2.167 Na6Ti2O7 -> Na13Ti24O54 + 11.24 BaTiO3 + 0.25 O2	0.0563	0.1673	0.0872	0.1201
1038	2.068 Na2Ti2O5 + 0.5 Ba2Ti9O20 -> BaTiO3 + 0.07955 O2 + 0.3182 Na13Ti24O54	0.1501	0.1919	0.0418	0.1202
1039	Na2Ti7O15 + 0.5556 Ba4Ti13O30 -> Na2Ti12O25 + 2.222 BaTiO3	0.0706	0.1555	0.0961	0.1203
1040	H7ClO3 + 0.5 Ba3TiO5 -> BaH5ClO3 + 0.5 BaTiO3 + H2O	-0.1975	0.0091	0.3022	0.1203
1041	Ba4Ti13O30 + 4.5 Na2Ti4O9 -> 4 BaTiO3 + 4.5 Na2Ti6O13	-0.0054	0.1262	0.1427	0.1205
1042	Ba4Ti3O10 + 2 Na2Ti3O7 -> Na4Ti5O12 + 4 BaTiO3	-0.0394	0.0803	0.1964	0.1205
1043	Na2Ti2O5 + 0.2857 Ba4Ti11O26 -> 1.143 BaTiO3 + Na2Ti4O9	0.1072	0.1756	0.0684	0.1206
1044	Ba3Ti2O7 + 0.75 O2 + 0.5 Na2Ti2O5 -> NaO2 + 3 BaTiO3	0.0447	0.1514	0.1067	0.1206
1045	Ba2TiO4 + BaH2(SO4)2 -> BaTiO3 + 2 BaSO4 + H2O	-0.374	0.0589	0.2924	0.1207
1046	Ba2Ti9O20 + Na2Ti2O5 -> 2 BaTiO3 + Na2Ti9O19	0.1511	0.1929	0.0418	0.1207
1047	Na2Ti6O13 + 0.8571 Ba4Ti11O26 -> Na2Ti12O25 + 3.429 BaTiO3	0.0591	0.1275	0.1277	0.1207
1048	2 BaO2 + 6 Na2TiO3 -> O2 + 2 BaTiO3 + 2 Na6Ti2O7	-0.133	0.1044	0.1934	0.1207
1049	BaHClO + TiO2 -> BaTiO3 + HCl	0.1502	0.226	0.009	0.1208
1050	O2 + 1.333 Ba4Ti3O10 + 0.6667 Na6Ti2O7 -> 2 Na2O2 + 5.333 BaTiO3	0.0818	0.1566	0.0938	0.1209
1051	O2 + 5.2 Ba4Ti12O27 -> 17.6 BaTiO3 + 3.2 BaTi14O28	0.0166	0.0166	0.2485	0.121
1052	O2 + 0.6667 Ba3TiO5 + 0.6667 Na6Ti2O7 -> 2 Na2O2 + 2 BaTiO3	0.1569	0.199	0.0351	0.121
1053	H7ClO3 + Ba3Ti2O7 -> BaH5ClO3 + 2 BaTiO3 + H2O	-0.1558	0.0111	0.293	0.1212
1054	Ba2TiO4 + 0.1579 Na2Ti7O15 -> 2 BaTiO3 + 0.05263 Na6Ti2O7	-0.0871	0.0916	0.1977	0.1215
1055	Na6Ti2O7 + 3.333 BaTi4O9 -> 3.333 BaTiO3 + 3 Na2Ti4O9	0.0441	0.1635	0.0967	0.1215
1056	Na2Ti7O15 + 0.7143 Ba2Ti9O20 -> Na2Ti12O25 + 1.429 BaTiO3	0.0479	0.1328	0.1267	0.1215
1057	Ba6Ti17O40 + 1.571 Na4Ti5O12 -> 6 BaTiO3 + 3.143 Na2Ti6O13	0.0345	0.128	0.1345	0.1215
1058	0.5 BaO2 + 0.5 Na4TiO4 -> Na2O + 0.5 BaTiO3 + 0.25 O2	0.221	0.221	0	0.1215
1059	Na6Ti2O7 + 2.714 Ba4Ti11O26 -> 10.86 BaTiO3 + 3 Na2Ti7O15	0.0307	0.1416	0.1217	0.1216
1060	Ba6Ti17O40 + 1.222 Na2Ti3O7 -> 1.222 Na2Ti12O25 + 6 BaTiO3	0.0842	0.1473	0.1041	0.1216
1061	Ba2TiO4 + 0.1667 Na2Ti7O15 -> 2 BaTiO3 + 0.1667 Na2TiO3	-0.084	0.0946	0.1943	0.1216
1062	Na2Ti7O15 + Ba4Ti3O10 -> 4 BaTiO3 + Na2Ti6O13	-0.0731	0.1018	0.1847	0.1216
1063	Na2Ti7O15 + 1.25 BaTi5O11 -> Na2Ti12O25 + 1.25 BaTiO3	0.0435	0.1284	0.1324	0.1217
1064	Ba(HO)2 + 0.175 BaTi6O13 + 0.0625 O2 -> 0.125 Ba(H8O5)2 + 1.05 BaTiO3	-0.1361	0.0657	0.2355	0.122
1065	Na8Ti5O14 + 2 O2 + 5 Ba3Ti2O7 -> 4 Na2O2 + 15 BaTiO3	0.0296	0.1363	0.1282	0.122
1066	Ba2Ti9O20 + 3.5 Na2Ti4O9 -> 2 BaTiO3 + 3.5 Na2Ti6O13	-0.0274	0.1041	0.1733	0.1221
1067	0.4 BaTi6O13 + Na3ClO -> Na2Ti2O5 + 0.4 BaTiO3 + NaCl	-0.3007	0.001	0.3374	0.1222
1068	Ba2Ti9O20 + 7 BaH5ClO3 -> 7 H5ClO2 + 9 BaTiO3	0.1467	0.1885	0.0506	0.1222
1069	Ba4Ti11O26 + 4.667 Na2TiO3 -> 2.333 Na4Ti5O12 + 4 BaTiO3	-0.0217	0.0998	0.1767	0.1222
1070	Ba4Ti3O10 + 0.2727 Na4Ti5O12 -> 4 BaTiO3 + 0.1818 Na6Ti2O7	-0.0839	0.0403	0.2501	0.1223
1071	BaTi4O9 + 3 BaH5ClO3 -> 3 H5ClO2 + 4 BaTiO3	0.1466	0.1878	0.0514	0.1223
1072	BaTi5O11 + 2 Na2Ti4O9 -> BaTiO3 + 2 Na2Ti6O13	-0.0318	0.0997	0.1791	0.1223
1073	Na2Ti2O5 + 0.4 BaTi6O13 -> Na2Ti4O9 + 0.4 BaTiO3	0.1073	0.1776	0.0703	0.1223
1074	Na8Ti5O14 + 7.667 BaTi4O9 -> 7.667 BaTiO3 + 4 Na2Ti7O15	0.051	0.1388	0.1216	0.1223
1075	3 Na2TiO3 + 2 BaH3C3O7 + 3 O2 -> BaTiO3 + BaTi2O5 + 3 H2O + 6 NaCO3	-0.9775	-0.0265	0.5157	0.1224
1076	Ba2Ti9O20 + 0.3043 Na8Ti5O14 -> 2 BaTiO3 + 1.217 Na2Ti7O15	0.047	0.1371	0.1245	0.1224
1077	Ba2Ti11O24 + 0.4737 Na8Ti5O14 -> 2 BaTiO3 + 1.895 Na2Ti6O13	-0.0307	0.0834	0.1955	0.1225
1078	Ba6Ti17O40 + 0.8462 Na4TiO4 -> 6 BaTiO3 + 1.692 Na2Ti7O15	0.0461	0.1487	0.1132	0.1225
1079	Na2TiO3 + 5 BaTi2O5 -> 5 BaTiO3 + Na2Ti6O13	0.0867	0.1516	0.1013	0.1225
1080	Na2Ti2O5 + 0.4444 BaNa6O4 -> 0.4444 BaTiO3 + 0.7778 Na6Ti2O7	-0.2634	0.071	0.2599	0.1226
1081	Na2Ti7O15 + 1.667 BaTi4O9 -> Na2Ti12O25 + 1.667 BaTiO3	0.0504	0.1353	0.1261	0.1227
1082	Na8Ti5O14 + Ba3Ti2O7 -> 3 BaTiO3 + 4 Na2TiO3	0.0076	0.1143	0.1567	0.1227
1083	0.05263 Na2Ti6O13 + 0.25 Ba4Ti3O10 -> BaTiO3 + 0.01316 Na8Ti5O14	-0.1038	0.0636	0.2322	0.1227
1084	Na4TiO4 + 1.444 Ba4Ti13O30 -> 5.778 BaTiO3 + 2 Na2Ti7O15	0.0634	0.1606	0.0983	0.1228
1085	Ba3Ti20O40 + 0.8462 O2 -> 1.692 BaTiO3 + 1.308 BaTi14O28	-0.1658	-0.1658	0.4757	0.1229
1086	BaCO3 + 0.1429 Ba4Ti11O26 -> CO2 + 1.571 BaTiO3	0.0929	0.1614	0.0913	0.123
1087	0.4 BaTi6O13 + Na2TiO3 -> Na2Ti3O7 + 0.4 BaTiO3	-0.0643	0.094	0.1937	0.1231
1088	0.25 Ba4Ti11O26 + 1.75 Na2H20CO13 -> BaTiO3 + 0.875 Na2Ti2O5 + 16.63 H2O + 1.75 NaCO3 + 0.875 H2	-0.0946	0.0397	0.2552	0.1232
1089	Ba4Ti3O10 + Na2H4(SO4)3 -> Na2Ti2O5 + BaTiO3 + 2 H2O + 3 BaSO4	-0.3775	0.0309	0.3269	0.1233
1090	Na8Ti5O14 + 5.75 BaTi5O11 -> 5.75 BaTiO3 + 4 Na2Ti7O15	0.04	0.1334	0.1317	0.1233
1091	Ba2Ti9O20 + 21 Na4TiO4 -> 2 BaTiO3 + 14 Na6Ti2O7	-0.0351	0.1062	0.1758	0.1234
1092	26 Na2Ti7O15 + 86 Ba2TiO4 -> O2 + 172 BaTiO3 + 4 Na13Ti24O54	-0.0526	0.126	0.1601	0.1235
1093	1.625 Na8Ti5O14 + 1.764 Ba4Ti13O30 -> Na13Ti24O54 + 7.056 BaTiO3 + 0.25 O2	0.1136	0.1828	0.0667	0.1236
1094	Na4TiO4 + O2 + BaO -> 2 Na2O2 + BaTiO3	0.1579	0.1987	0.0409	0.1236
1095	BaTi4O9 + 1.5 Na2Ti4O9 -> BaTiO3 + 1.5 Na2Ti6O13	-0.024	0.1076	0.1728	0.1237
1096	Na4TiO4 + 0.3333 BaTi4O9 -> 0.3333 BaTiO3 + 2 Na2TiO3	-0.0088	0.1249	0.152	0.1237
1097	Na4Ti5O12 + 2.5 Ba3Ti2O7 -> 0.5 Na8Ti5O14 + 7.5 BaTiO3	-0.1078	0.021	0.2781	0.1238
1098	Ba2TiO4 + 0.1538 Na2Ti7O15 -> 0.07692 Na4TiO4 + 2 BaTiO3	-0.084	0.0946	0.1993	0.1239
1099	Na2Ti3O7 + 0.3333 Ba2Ti11O24 -> 0.6667 BaTiO3 + Na2Ti6O13	-0.0109	0.1019	0.1759	0.1239
1100	Na4TiO4 + 3.667 BaTi4O9 -> 3.667 BaTiO3 + 2 Na2Ti6O13	0.0038	0.1375	0.137	0.1239
1101	BaTi5O11 + 0.5714 Na2Ti2O5 -> BaTiO3 + 0.5714 Na2Ti9O19	0.1477	0.1952	0.0475	0.124
1102	BaTi2O5 + 1.444 Na2Ti3O7 -> BaTiO3 + 0.2222 Na13Ti24O54 + 0.05556 O2	0.1225	0.1856	0.0631	0.1242
1103	Ba6Ti17O40 + 11 BaH5ClO3 -> 11 H5ClO2 + 17 BaTiO3	0.1459	0.1869	0.0567	0.1242
1104	Na4Ti5O12 + 4 Ba4Ti3O10 -> Na4TiO4 + 16 BaTiO3	-0.081	0.0432	0.251	0.1243
1105	1.25 BaTi2O5 -> BaTiO3 + 0.25 BaTi6O13	0.1243	0.1243	0.1243	0.1243
1106	2.364 Na2Ti2O5 + BaTi5O11 -> BaTiO3 + 0.3636 Na13Ti24O54 + 0.09091 O2	0.1483	0.1958	0.0475	0.1243
1107	2.5 BaO2 + 1.5 Na4TiO4 -> BaNa6O4 + 1.5 BaTiO3 + 1.25 O2	0.2261	0.2261	0	0.1244
1108	Ba4Ti3O10 + 2 H2O + 1.5 O2 -> Ba(H2O3)2 + 3 BaTiO3	0.1038	0.1787	0.0749	0.1245
1109	Ba4Ti11O26 + 0.3043 Na8Ti5O14 -> 4 BaTiO3 + 1.217 Na2Ti7O15	0.0434	0.1333	0.1337	0.1245
1110	Na4TiO4 + O2 + Ba2TiO4 -> 2 Na2O2 + 2 BaTiO3	0.2265	0.2265	0	0.1246
1111	Na2Ti2O5 + 0.1111 Ba2Ti11O24 -> Na2Ti3O7 + 0.2222 BaTiO3	0.042	0.1548	0.1128	0.1246
1112	0.5 Ba4Ti13O30 + 6.5 Na2Ti3O7 -> Na13Ti24O54 + 0.25 O2 + 2 BaTiO3	0.1142	0.1773	0.0743	0.1246
1113	Ba4Ti11O26 + 4.2 Ba3(ClO)2 -> 11 BaTiO3 + 1.4 Ba4Cl6O	-0.2251	0.0399	0.2872	0.1247
1114	Na6Ti2O7 + 1.429 Ba2Ti9O20 -> 2.857 BaTiO3 + 3 Na2Ti4O9	0.0403	0.1656	0.1029	0.1248
1115	Na2Ti3O7 + 1.286 Ba4Ti11O26 -> Na2Ti12O25 + 5.143 BaTiO3	0.0634	0.1318	0.1315	0.1248
1116	0.6667 BaTi4O9 + Na3ClO -> Na2Ti2O5 + 0.6667 BaTiO3 + NaCl	-0.2582	0.0136	0.3217	0.125
1117	0.4091 Ba4Ti11O26 -> BaTiO3 + 0.3182 Ba2Ti11O24	0.0635	0.1319	0.1319	0.1251
1118	Na2Ti6O13 + 3 Ba4Ti3O10 -> Na2Ti3O7 + 12 BaTiO3	-0.0965	0.0709	0.2285	0.1251
1119	BaTi6O13 + Na2Ti7O15 -> BaTiO3 + Na2Ti12O25	0.031	0.1159	0.1552	0.1251
1120	BaTi(S2O7)3 + 9 Na2O2 -> BaTiO3 + 3 Na6S2O9 + 4.5 O2	-0.8011	0.0422	0.414	0.1252
1121	Ba4Ti11O26 + Na4Ti5O12 -> 4 BaTiO3 + 2 Na2Ti6O13	0.0189	0.1123	0.1618	0.1253
1122	0.5 Na2Ti4O9 + Ba(HO)2 -> BaTiO3 + 0.5 Na2Ti2O5 + H2O	-0.1862	0.0199	0.2998	0.1253
1123	0.3125 Na6Ti2O7 + BaTi6O13 -> BaTiO3 + 0.9375 Na2Ti6O13	-0.0261	0.1226	0.1618	0.1254
1124	0.07143 Na2Ti6O13 + 0.25 Ba4Ti3O10 -> BaTiO3 + 0.03571 Na4Ti5O12	-0.0964	0.071	0.2292	0.1254
1125	O2 + 0.4444 BaNa6O4 + 0.2222 Na6Ti2O7 -> 2 Na2O2 + 0.4444 BaTiO3	-0.0163	0.095	0.1874	0.1254
1126	0.28 Ba3TiO5 + 0.08 Ba2Ti9O20 -> BaTiO3	-0.2255	0.0104	0.3185	0.1254
1127	Na4Ti5O12 + 2.25 BaTi5O11 -> 2.25 BaTiO3 + 2 Na2Ti7O15	0.0364	0.1298	0.1409	0.1255
1128	0.5 Ba4Ti13O30 -> BaTiO3 + 0.5 Ba2Ti11O24	0.1154	0.1266	0.1266	0.1255
1129	O2 + 3.714 BaTi7O14 -> 2 BaTiO3 + 1.714 BaTi14O28	-0.1465	-0.1465	0.4585	0.1257
1130	0.2857 Ba4Ti11O26 + 3 Na2O2 -> Na6Ti2O7 + 1.5 O2 + 1.143 BaTiO3	-0.3363	0.0255	0.3287	0.1258
1131	0.04687 Na2Ti6O13 + 0.25 Ba4Ti3O10 -> BaTiO3 + 0.01563 Na6Ti2O7	-0.1012	0.0662	0.2358	0.1258
1132	Ba2Ti13O22 + 2.389 O2 -> 1.222 Ti9O17 + 2 BaTiO3	-1.0008	-1.0008	1.5029	0.1259
1133	0.5 Ba2Ti9O20 + 3.5 Na2H14CO10 -> BaTiO3 + 1.75 Na2Ti2O5 + 22.75 H2O + 3.5 NaCO3 + 1.75 H2	-0.1093	0.0545	0.2496	0.1259
1134	Ba4Ti13O30 + 9 BaHClO -> 13 BaTiO3 + 9 HCl	0.1497	0.2082	0.0384	0.1259
1135	BaTi4O9 + 0.2727 Na8Ti5O14 -> BaTiO3 + 1.091 Na2Ti4O9	0.0693	0.157	0.1077	0.1261
1136	Ba2Ti9O20 + 0.7778 Na4Ti5O12 -> 2 BaTiO3 + 1.556 Na2Ti7O15	0.0423	0.1357	0.1352	0.1261
1137	Ba4Ti3O10 + 0.3333 Na6Ti2O7 -> 0.3333 BaNa6O4 + 3.667 BaTiO3	0.0992	0.1741	0.0843	0.1262
1138	Na2Ti6O13 + 5 Ba4Ti3O10 -> Na2TiO3 + 20 BaTiO3	-0.0987	0.0687	0.2338	0.1263
1139	0.25 Ba4Ti11O26 + 0.2741 Na4TiO4 -> BaTiO3 + 0.08434 Na13Ti24O54 + 0.02108 O2	0.0451	0.1646	0.1061	0.1263
1140	Na8Ti5O14 + 1.571 Ba4Ti11O26 -> 6.286 BaTiO3 + 4 Na2Ti4O9	0.0605	0.1504	0.1169	0.1263
1141	0.5 Na4Ti5O12 + 0.9 BaTi6O13 -> Na2Ti7O15 + 0.9 BaTiO3	0.0194	0.1128	0.1637	0.1264
1142	0.2857 Ba3TiO5 + 0.1429 BaTi5O11 -> BaTiO3	-0.2352	0.0039	0.3293	0.1264
1143	BaTi4O9 + 3 Na2H14CO10 -> BaTiO3 + 1.5 Na2Ti2O5 + 19.5 H2O + 3 NaCO3 + 1.5 H2	-0.1081	0.0538	0.2512	0.1264
1144	0.5 Ba2TiO4 + 0.05 Na2Ti12O25 -> BaTiO3 + 0.05 Na2Ti2O5	-0.1129	0.0906	0.2156	0.1265
1145	BaTi5O11 + 4 BaH5ClO3 -> 4 H5ClO2 + 5 BaTiO3	0.1458	0.1933	0.0555	0.1265
1146	Na4Ti5O12 + 3 Ba4Ti3O10 -> 12 BaTiO3 + 2 Na2TiO3	-0.0741	0.0501	0.2476	0.1266
1147	2.5 Na2Ti4O9 + BaTi6O13 -> BaTiO3 + 2.5 Na2Ti6O13	-0.0426	0.0889	0.2018	0.1266
1148	Ba3Ti2O7 + 0.2727 Na4Ti5O12 -> 3 BaTiO3 + 0.1818 Na6Ti2O7	-0.1077	0.0212	0.2841	0.1266
1149	0.3333 Ba3Ti2O7 + 0.07018 Na2Ti6O13 -> BaTiO3 + 0.01754 Na8Ti5O14	-0.1362	0.0478	0.2641	0.1267
1150	Na4TiO4 + 0.1429 Ba4Ti11O26 -> 0.5714 BaTiO3 + 2 Na2TiO3	-0.0077	0.1118	0.1716	0.1267
1151	0.2727 Ba3TiO5 + 0.1818 BaTi4O9 -> BaTiO3	-0.216	0.0167	0.313	0.1268
1152	Na4TiO4 + 1.571 Ba2Ti9O20 -> 3.143 BaTiO3 + 2 Na2Ti6O13	-0.0026	0.1386	0.1439	0.1269
1153	0.8182 Ba6Ti17O40 -> Ba2Ti11O24 + 2.909 BaTiO3	0.0899	0.131	0.131	0.1269
1154	BaO2 + 0.2 Na8Ti5O14 -> BaTiO3 + 0.8 Na2O2 + 0.1 O2	-0.0182	0.2332	0.0529	0.1269
1155	0.2222 Ba4Ti13O30 + Na3ClO -> Na2Ti2O5 + 0.8889 BaTiO3 + NaCl	-0.2214	0.0352	0.296	0.1269
1156	BaTi6O13 + 0.2174 Na8Ti5O14 -> BaTiO3 + 0.8696 Na2Ti7O15	0.0195	0.1214	0.1564	0.127
1157	2 Na2Ti6O13 + 11 Ba4Ti3O10 -> Na4TiO4 + 44 BaTiO3	-0.0996	0.0677	0.2367	0.127
1158	Na4TiO4 + 0.1667 Ba2Ti11O24 -> 0.5 Na8Ti5O14 + 0.3333 BaTiO3	-0.1043	0.084	0.2216	0.1271
1159	Ba2Ti9O20 + 0.6364 Na8Ti5O14 -> 2 BaTiO3 + 2.545 Na2Ti4O9	0.0668	0.1569	0.1109	0.1272
1160	0.09091 Ba2Ti11O24 + 0.8182 Ba(HO)2 -> BaTiO3 + 0.8182 H2O	-0.1821	0.039	0.2842	0.1273
1161	BaTi2O5 + 0.3333 Na2TiO3 -> BaTiO3 + 0.3333 Na2Ti4O9	0.0992	0.1641	0.097	0.1274
1162	Ba6Ti17O40 + 2.2 Na2Ti7O15 -> 2.2 Na2Ti12O25 + 6 BaTiO3	0.0592	0.1441	0.1259	0.1274
1163	Na4TiO4 + 0.1429 Ba2Ti9O20 -> 0.2857 BaTiO3 + 2 Na2TiO3	-0.011	0.1303	0.1554	0.1274
1164	0.3333 Na7Ti11O24 + 2.333 BaCO3 + 0.8333 O2 -> BaTiO3 + 1.333 BaTi2O5 + 2.333 NaCO3	-0.7719	-0.0753	0.53	0.1275
1165	0.5 Ba2Ti11O24 + 4.5 Na2H14CO10 + 1.125 O2 -> BaTiO3 + 2.25 Na2Ti2O5 + 31.5 H2O + 4.5 NaCO3	-0.1702	0.0028	0.3183	0.1275
1166	0.1429 Na2Ti7O15 + 0.4286 Ba3(ClO)2 -> BaTiO3 + 0.2857 NaCl + 0.2857 BaCl2	-0.3137	0.0016	0.3514	0.1275
1167	Na2Ti3O7 + 0.5 O2 + 3 Ba4Ti3O10 -> Na2O2 + 12 BaTiO3	-0.0457	0.0739	0.22	0.1277
1168	BaTi4O9 + 0.4286 Na4TiO4 -> BaTiO3 + 0.8571 Na2Ti4O9	0.0322	0.1659	0.1108	0.1277
1169	Na4Ti5O12 + 3 BaTi4O9 -> 3 BaTiO3 + 2 Na2Ti7O15	0.0458	0.1392	0.1346	0.1278
1170	BaTi2O5 + 0.1 Na6Ti2O7 -> BaTiO3 + 0.05 O2 + 0.2 Na3Ti6O13	0.2007	0.2224	0.017	0.1278
1171	BaTi5O11 + 4 Na2H14CO10 -> BaTiO3 + 2 Na2Ti2O5 + 26 H2O + 4 NaCO3 + 2 H2	-0.1107	0.055	0.2537	0.1278
1172	Na4Ti5O12 + 0.1111 Ba2Ti11O24 -> 2 Na2Ti3O7 + 0.2222 BaTiO3	-0.0284	0.0844	0.2062	0.1279
1173	1.443 Ba6Ti17O40 + 1.625 Na8Ti5O14 -> Na13Ti24O54 + 8.659 BaTiO3 + 0.25 O2	0.0981	0.1749	0.0878	0.128
1174	H2O + 0.5455 Ba6Ti17O40 -> Ti6H2O13 + 3.273 BaTiO3	0.1657	0.2067	0.041	0.1281
1175	0.09091 Ba4Ti11O26 + 0.3182 Ba3(ClO)2 -> BaTiO3 + 0.3182 BaCl2	-0.2306	0.0344	0.3015	0.1281
1176	Na2Ti12O25 + 9 Ba2TiO4 -> Na2Ti3O7 + 18 BaTiO3	-0.1048	0.0987	0.2095	0.1282
1177	Na2TiO3 + 1.333 Ba4Ti3O10 -> 0.3333 BaNa6O4 + 5 BaTiO3	0.05	0.1297	0.1442	0.1282
1178	Ba(HO)2 + 0.75 O2 + 0.5 BaTi2O5 -> 0.5 Ba(H2O3)2 + BaTiO3	0.1022	0.1949	0.0676	0.1284
1179	O2 + 12 Ba2TiO4 + 2 Na2Ti6O13 -> 2 Na2O2 + 24 BaTiO3	-0.0324	0.1229	0.1698	0.1285
1180	21.5 Na8Ti5O14 + 214 Ba3CCl4O3 -> BaTiO3 + 106.5 Ba2TiO4 + 0.6667 NaC64 + 171.3 NaCO3 + 428 BaCl2	-0.1221	0.1361	0.1766	0.1285
1181	Na4Ti5O12 + Ba4Ti13O30 -> 4 BaTiO3 + 2 Na2Ti7O15	0.0719	0.1654	0.1046	0.1287
1182	Na2Ti3O7 + 9 BaTi2O5 -> Na2Ti12O25 + 9 BaTiO3	0.1307	0.1938	0.0631	0.1287
1183	Ba3Ti2O7 + 0.25 Na4Ti5O12 -> 0.25 Na4TiO4 + 3 BaTiO3	-0.1047	0.0242	0.2852	0.1287
1184	Na4TiO4 + 1.857 Ba4Ti11O26 -> 7.429 BaTiO3 + 2 Na2Ti7O15	0.0246	0.1441	0.1366	0.1288
1185	BaTi5O11 + 0.4 Na6Ti2O7 -> BaTiO3 + 1.2 Na2Ti4O9	0.0337	0.1661	0.1126	0.1288
1186	Ba4Cl6O + 5 Ba3Ti2O7 -> 10 BaTiO3 + 3 Ba3(ClO)2	0.0454	0.1521	0.1242	0.1289
1187	Ba2Ti11O24 + 1.286 Na4Ti5O12 -> 2 BaTiO3 + 2.571 Na2Ti6O13	-0.0261	0.0866	0.2062	0.1291
1188	0.2 BaTi6O13 + 4 Na2TiO3 -> Na8Ti5O14 + 0.2 BaTiO3	-0.0788	0.0795	0.2252	0.1293
1189	Na6Ti2O7 + 6.333 BaTi4O9 -> 6.333 BaTiO3 + 3 Na2Ti7O15	0.0359	0.1553	0.1242	0.1294
1190	Na8Ti5O14 + 2.75 BaTi5O11 -> 2.75 BaTiO3 + 4 Na2Ti4O9	0.0619	0.1554	0.1184	0.1294
1191	Na2Ti4O9 + 1.5 Ba2TiO4 -> 3 BaTiO3 + 0.5 Na4Ti5O12	-0.086	0.0996	0.2072	0.1294
1192	Ba4Ti13O30 + 0.2093 Na8Ti5O14 -> 0.8372 Na2Ti12O25 + 4 BaTiO3	0.104	0.1731	0.0917	0.1296
1193	Na6Ti2O7 + 0.3333 BaTi4O9 -> 0.3333 BaTiO3 + 3 Na2TiO3	0.0202	0.1397	0.1441	0.1297
1194	H13ClO6 + 0.5 Ba3TiO5 -> BaH5ClO3 + 0.5 BaTiO3 + 4 H2O	-0.1549	0.0275	0.2953	0.1298
1195	Ba2TiO4 + Cl2 -> BaCl2 + 0.5 O2 + BaTiO3	-0.3954	0.1187	0.2576	0.1298
1196	BaTi6O13 + 5 Na2Ti3O7 -> BaTiO3 + 5 Na2Ti4O9	0.0694	0.1397	0.1334	0.1298
1197	2 BaCO3 + TiO2 -> BaTiO3 + 0.5 Ba2C4O9 + 0.25 O2	0.2335	0.2354	0.0014	0.1299
1198	O2 + 2 Na2TiO3 + 2 Ba2TiO4 -> 2 Na2O2 + 4 BaTiO3	0.1301	0.195	0.0649	0.13
1199	BaTi2O5 + 0.1429 Na4Ti5O12 -> BaTiO3 + 0.2857 Na2Ti6O13	0.0836	0.1771	0.0934	0.1301
1200	16 Ba3Ti2O7 + 3 Na2Ti6O13 -> Na6Ti2O7 + 48 BaTiO3	-0.1338	0.0503	0.2687	0.1302
1201	Na6Ti2O7 + 0.1944 Ba2Ti11O24 -> 0.75 Na8Ti5O14 + 0.3889 BaTiO3	-0.0733	0.0937	0.2121	0.1303
1202	Na2Ti3O7 + 0.1429 Ba4Ti11O26 -> 0.5714 BaTiO3 + Na2Ti4O9	0.0733	0.1417	0.1315	0.1303
1203	Na4TiO4 + 2.75 BaTi5O11 -> 2.75 BaTiO3 + 2 Na2Ti6O13	-0.0119	0.1379	0.1543	0.1303
1204	Na2O + 0.07143 Ba4Ti11O26 -> 0.5 Na4TiO4 + 0.2857 BaTiO3	-0.3998	0.0216	0.3569	0.1303
1205	26.22 BaTi4O9 + 8.667 Na6Ti2O7 -> O2 + 4 Na13Ti24O54 + 26.22 BaTiO3	0.0654	0.1848	0.0905	0.1304
1206	0.1667 Ba6Ti17O40 + 1.833 Na2H14CO10 -> BaTiO3 + 0.9167 Na2Ti2O5 + 11.92 H2O + 1.833 NaCO3 + 0.9167 H2	-0.1027	0.0527	0.2601	0.1305
1207	Na2Ti7O15 + 5 BaTi2O5 -> Na2Ti12O25 + 5 BaTiO3	0.0984	0.1833	0.0849	0.1305
1208	TiH9(SO6)2 + 3 BaH4O3 + 0.25 O2 -> BaTiO3 + 2 BaSO4 + 10.5 H2O	-0.2815	0.0435	0.3092	0.1305
1209	Ba4Ti11O26 + Na2Ti2O5 -> 4 BaTiO3 + Na2Ti9O19	0.1256	0.194	0.0684	0.1307
1210	0.09091 Na13Ti24O54 + BaH8O5 + 0.02273 O2 -> BaTiO3 + 4 H2O + 0.5909 Na2Ti2O5	-0.0965	0.0695	0.2423	0.1307
1211	Ba2TiO4 + 0.1053 Na2Ti12O25 -> 2 BaTiO3 + 0.05263 Na4Ti5O12	-0.1028	0.1007	0.2127	0.1307
1212	Ba6Ti17O40 + 5.5 Na2Ti4O9 -> 6 BaTiO3 + 5.5 Na2Ti6O13	-0.0111	0.1205	0.1726	0.1308
1213	H2O + 0.75 O2 + 0.5 Ba2TiO4 -> 0.5 Ba(H2O3)2 + 0.5 BaTiO3	0.238	0.238	0	0.1309
1214	5 Ba3Ti2O7 + Na2Ti6O13 -> Na2TiO3 + 15 BaTiO3	-0.13	0.054	0.2662	0.1311
1215	H2O + 0.0625 Ba3TiO5 + 0.0625 O2 -> 0.125 Ba(H8O5)2 + 0.0625 BaTiO3	0.0306	0.1393	0.1452	0.1311
1216	O2 + 4.667 Ba2Ti6O13 -> 2.667 BaTi8O16 + 6.667 BaTiO3	-0.134	-0.134	0.4554	0.1312
1217	Na4TiO4 + 0.08333 BaTi5O11 -> 0.08333 BaTiO3 + 0.6667 Na6Ti2O7	-0.0363	0.1135	0.1862	0.1312
1218	0.3333 Ba3Ti2O7 + 0.09524 Na2Ti6O13 -> BaTiO3 + 0.04762 Na4Ti5O12	-0.1241	0.0599	0.2594	0.1313
1219	Ba4Ti3O10 + 0.3333 Na2Ti3O7 -> 0.3333 Na2O + 4 BaTiO3	-0.0392	0.0804	0.22	0.1313
1220	0.2444 Ba3TiO5 + 0.04444 Ba6Ti17O40 -> BaTiO3	-0.18	0.0407	0.2915	0.1315
1221	0.3333 Ba3Ti2O7 + 0.1111 Na2Ti6O13 -> BaTiO3 + 0.1111 Na2Ti3O7	-0.1229	0.0612	0.2584	0.1315
1222	Ba4Ti13O30 + 3 Na4Ti5O12 -> 4 BaTiO3 + 6 Na2Ti4O9	0.0772	0.1706	0.1046	0.1316
1223	Na2Ti12O25 + 10.75 Ba2TiO4 -> 0.25 Na8Ti5O14 + 21.5 BaTiO3	-0.1051	0.0984	0.2176	0.1317
1224	11 Ba3Ti2O7 + 2 Na2Ti6O13 -> Na4TiO4 + 33 BaTiO3	-0.1319	0.0521	0.2699	0.1317
1225	3 Na2Ti2O5 + 4 BaO2 -> Na6Ti2O7 + 2 O2 + 4 BaTiO3	-0.1863	0.1457	0.1885	0.1317
1226	Ba2TiO4 + 0.5 Na6Ti2O7 -> 1.5 Na2O + 2 BaTiO3	0.2395	0.2395	0	0.1317
1227	Ba3Ti2O7 + 0.2 Na8Ti5O14 -> 0.8 Na2O + 3 BaTiO3	0.0474	0.1541	0.1282	0.1318
1228	Ba6Ti17O40 + 0.2558 Na8Ti5O14 -> 1.023 Na2Ti12O25 + 6 BaTiO3	0.0826	0.1594	0.1151	0.1318
1229	0.1538 Na13Ti24O54 + 1.692 Ba2TiO4 + 0.03846 O2 -> Na2Ti2O5 + 3.385 BaTiO3	-0.1436	0.0639	0.2611	0.1319
1230	1.667 H3ClO + 0.6667 Ba3TiO5 -> BaH5ClO3 + 0.6667 BaTiO3 + 0.3333 BaCl2	-0.2975	0.003	0.3562	0.1319
1231	Ba2Ti9O20 + 0.3684 Na6Ti2O7 -> 2 BaTiO3 + 1.105 Na2Ti7O15	0.0309	0.1562	0.13	0.1319
1232	Na4TiO4 + Ba2Ti9O20 -> 2 BaTiO3 + 2 Na2Ti4O9	0.0277	0.1689	0.1181	0.1319
1233	6 Ba2TiO4 + Na2Ti6O13 -> Na2O + 12 BaTiO3	-0.0259	0.1294	0.1698	0.132
1234	Na2Ti7O15 + 0.7143 Ba4Ti11O26 -> Na2Ti12O25 + 2.857 BaTiO3	0.0453	0.1302	0.1533	0.1321
1235	Na2Ti12O25 + 8 Ba2TiO4 -> 16 BaTiO3 + Na2Ti4O9	-0.0912	0.1123	0.2018	0.1322
1236	H2O + 2 BaTi4O9 -> Ti6H2O13 + 2 BaTiO3	0.173	0.2142	0.0412	0.1322
1237	BaH8O5 + 25 BaTi2O5 -> 4 Ti6H2O13 + 26 BaTiO3	0.1804	0.2087	0.0455	0.1324
1238	BaTi2O5 + 0.1429 Na4TiO4 -> BaTiO3 + 0.1905 Na3Ti6O13 + 0.04762 O2	0.1921	0.2212	0.0311	0.1328
1239	Na2TiO3 + 6 BaTi2O5 -> 6 BaTiO3 + Na2Ti7O15	0.1045	0.1694	0.1024	0.1328
1240	Na2Ti3O7 + 0.5 O2 + 3 Ba2TiO4 -> Na2O2 + 6 BaTiO3	0.0273	0.1378	0.1515	0.1329
1241	TiH9(SO6)2 + 3 BaH8O5 + 0.25 O2 -> BaTiO3 + 2 BaSO4 + 16.5 H2O	-0.209	0.0416	0.3003	0.1329
1242	Na4Ti5O12 + 3 Ba3Ti2O7 -> 9 BaTiO3 + 2 Na2TiO3	-0.0938	0.0351	0.2813	0.133
1243	Ba3Ti2O7 + 2 Na2Ti3O7 -> 3 BaTiO3 + Na4Ti5O12	-0.0453	0.0819	0.2238	0.1331
1244	0.09091 Ba2Ti11O24 + 0.4091 Ba3(ClO)2 -> BaTiO3 + 0.4091 BaCl2	-0.3059	-0.0001	0.3639	0.1331
1245	Na6Ti2O7 + 0.1429 Ba2Ti9O20 -> 0.2857 BaTiO3 + 3 Na2TiO3	0.0191	0.1444	0.1474	0.1332
1246	0.4444 Ba4Ti13O30 + 8 BaCO3 -> O2 + 2 Ba2C4O9 + 5.778 BaTiO3	0.2206	0.2318	0.0156	0.1334
1247	BaNa6O4 + Na2Ti3O7 -> 2 Na4TiO4 + BaTiO3	-0.4037	0.0272	0.3591	0.1335
1248	6.75 Na2O2 + 0.5 Ba2Ti11O24 -> BaTiO3 + 3.375 O2 + 2.25 Na6Ti2O7	-0.4198	0.0038	0.3861	0.1335
1249	0.5 Na6Ti2O7 + Ba2H14C4O15 + 1.75 O2 -> BaTiO3 + BaCO3 + 7 H2O + 3 NaCO3	-0.5223	0.0613	0.3515	0.1335
1250	Ba4Ti3O10 + 0.5 Na6Ti2O7 -> 1.5 Na2O + 4 BaTiO3	0.1048	0.1797	0.0938	0.1335
1251	BaTi6O12 + 0.2222 O2 -> 0.4444 BaTiO3 + 0.5556 BaTi10O20	-0.1922	-0.1922	0.5318	0.1336
1252	0.25 Na2Ti4O9 + 1.875 BaHClO -> BaTiO3 + 0.375 BaH5ClO3 + 0.5 BaCl2 + 0.5 NaCl	-0.069	0.085	0.2273	0.1336
1253	H2O + 0.8571 Ba2Ti9O20 -> Ti6H2O13 + 1.714 BaTiO3	0.1747	0.2165	0.0418	0.1337
1254	BaTi6O11 + 0.5833 O2 -> 0.8333 BaTi7O14 + 0.1667 BaTiO3	-0.6644	-0.6644	1.1093	0.1337
1255	Na4TiO4 + 0.25 BaTi5O11 -> 0.25 BaTiO3 + 2 Na2TiO3	-0.0138	0.136	0.1643	0.1337
1256	Na2Ti2O5 + 0.375 Ba3TiO5 -> 0.25 Na8Ti5O14 + 1.125 BaTiO3	-0.0465	0.1251	0.1827	0.1339
1257	70 BaTi2O5 + 26 Na2TiO3 -> O2 + 4 Na13Ti24O54 + 70 BaTiO3	0.1119	0.1769	0.0958	0.1339
1258	TiSO5 + 0.1667 BaTi(S2O7)3 -> 0.1667 BaTiO3 + Ti(SO4)2	0.2435	0.2435	0	0.1339
1259	O2 + 4.333 BaTi8O16 -> 2 BaTiO3 + 2.333 BaTi14O28	-0.0874	-0.0874	0.4046	0.134
1260	Ti(SO4)2 + 3 BaH4O3 -> BaTiO3 + 2 BaSO4 + 6 H2O	-0.3497	0.0998	0.2756	0.134
1261	O2 + 1.333 BaO + 0.6667 Na6Ti2O7 -> 2 Na2O2 + 1.333 BaTiO3	0.1117	0.1935	0.0795	0.134
1262	Ba3Ti2O7 + 0.1579 Na8Ti5O14 -> 0.2105 BaNa6O4 + 2.789 BaTiO3	0.0571	0.1638	0.1215	0.1341
1263	Ba4Ti13O30 + 13.5 Na2O -> 4 BaTiO3 + 4.5 Na6Ti2O7	-0.3889	0.0319	0.3525	0.1341
1264	Ba6Ti17O40 + 0.3235 Na6Ti2O7 -> 0.9706 Na2Ti12O25 + 6 BaTiO3	0.0751	0.1695	0.1119	0.1341
1265	BaH4O3 + 0.125 O2 + 0.08333 Ba2Ti11O24 -> 0.25 Ba(H8O5)2 + 0.9167 BaTiO3	-0.0276	0.1115	0.1927	0.1341
1266	Ba6Ti17O40 + 1.222 Na4Ti5O12 -> 6 BaTiO3 + 2.444 Na2Ti7O15	0.0575	0.1509	0.1345	0.1342
1267	3.954 Na6Ti2O7 + 4.938 Ba3CCl4O3 -> BaTiO3 + 6.908 Ba2TiO4 + 0.01538 NaC64 + 3.954 NaCO3 + 19.75 NaCl	-0.1488	0.1057	0.2255	0.1342
1268	Ba4Ti12O27 + 0.05556 O2 -> 0.8889 BaTi10O20 + 3.111 BaTiO3	0.0406	0.0406	0.2485	0.1342
1269	2.81 Ba2Ti9O20 + 2.167 Na6Ti2O7 -> Na13Ti24O54 + 0.25 O2 + 5.619 BaTiO3	0.0625	0.1878	0.0969	0.1344
1270	6.5 Na2Ti3O7 + 1.5 BaTi4O9 -> Na13Ti24O54 + 0.25 O2 + 1.5 BaTiO3	0.1074	0.1705	0.1043	0.1344
1271	BaNa6O4 + 1.286 Na8Ti5O14 -> BaTiO3 + 2.714 Na6Ti2O7	-0.1879	0.0808	0.2597	0.1345
1272	2.571 Ba2Ti9O20 + 26 Na2Ti3O7 -> O2 + 4 Na13Ti24O54 + 5.143 BaTiO3	0.1071	0.1702	0.1049	0.1345
1273	0.09091 Na13Ti24O54 + BaH8O5 -> BaTiO3 + 0.5909 Na2Ti2O5 + 0.04545 H2 + 3.955 H2O	-0.0892	0.0768	0.2423	0.1347
1274	Na6Ti2O7 + 0.1429 Ba4Ti11O26 -> 0.5714 BaTiO3 + 3 Na2TiO3	0.0197	0.1306	0.1646	0.1348
1275	Na6Ti2O7 + 4.75 BaTi5O11 -> 4.75 BaTiO3 + 3 Na2Ti7O15	0.0228	0.1551	0.1395	0.1349
1276	Ba4Ti13O30 + 0.2647 Na6Ti2O7 -> 0.7941 Na2Ti12O25 + 4 BaTiO3	0.0964	0.1838	0.0946	0.1349
1277	1.636 Ba6Ti17O40 + 26 Na2Ti3O7 -> O2 + 9.818 BaTiO3 + 4 Na13Ti24O54	0.1085	0.1716	0.1041	0.1349
1278	Na2Ti12O25 + 3 Ba2TiO4 -> 6 BaTiO3 + Na2Ti9O19	-0.019	0.1845	0.1198	0.1351
1279	Ba2Ti11O24 + 2.25 Na2Ti3O7 -> 2 BaTiO3 + 2.25 Na2Ti7O15	0.0095	0.1222	0.1759	0.1351
1280	216 Ba2TiO4 + 26 Na2Ti12O25 -> O2 + 4 Na13Ti24O54 + 432 BaTiO3	-0.0879	0.1156	0.2043	0.1352
1281	Na2Ti12O25 + 11 Ba2TiO4 -> 22 BaTiO3 + Na2TiO3	-0.0999	0.1036	0.2195	0.1354
1282	Ba2Ti11O24 + 0.3913 Na8Ti5O14 -> 2 BaTiO3 + 1.565 Na2Ti7O15	-0.0092	0.1049	0.1981	0.1354
1283	BaTi2O5 + 0.5 Na2Ti4O9 -> BaTiO3 + 0.5 Na2Ti6O13	0.0309	0.1625	0.1316	0.1354
1284	0.3333 Ba3TiO5 + 0.1667 Na2Ti6O13 -> BaTiO3 + 0.1667 Na2Ti2O5	-0.2391	0.0012	0.3531	0.1355
1285	0.2581 Ba4Ti12O27 + 0.5323 Na6S2O9 -> BaSO4 + 1.532 Na2Ti2O5 + 0.03226 BaTiO3 + 0.06452 Na2S	-0.1643	0.0842	0.2536	0.1355
1286	6.917 BaTi4O9 + 3.25 Na4TiO4 -> Na13Ti24O54 + 6.917 BaTiO3 + 0.25 O2	0.0524	0.1861	0.1036	0.1356
1287	Na2Ti12O25 + 11.33 Ba2TiO4 -> 22.67 BaTiO3 + 0.3333 Na6Ti2O7	-0.1013	0.1022	0.2218	0.1356
1288	H5ClO2 + 0.5 Ba3TiO5 -> BaH5ClO3 + 0.5 BaTiO3	-0.2578	0.0006	0.3584	0.1357
1289	Ba2Ti11O24 + 6 Na2TiO3 -> 3 Na4Ti5O12 + 2 BaTiO3	-0.0656	0.1071	0.2092	0.1358
1290	6.5 Na2Ti2O5 + 1.571 Ba4Ti11O26 -> Na13Ti24O54 + 0.25 O2 + 6.286 BaTiO3	0.1349	0.2033	0.0684	0.1358
1291	Na6Ti2O7 + 1.778 Ba2Ti11O24 -> 3.556 BaTiO3 + 3 Na2Ti6O13	-0.0547	0.1122	0.2021	0.1359
1292	0.45 Ba2TiO4 + 0.05 Ba2Ti11O24 -> BaTiO3	-0.0995	0.0953	0.2289	0.136
1293	BaH4O3 + 0.05556 Ba2Ti11O24 -> 0.6111 BaTiO3 + 0.5 BaH8O5	-0.0309	0.1083	0.201	0.1361
1294	Na4TiO4 + O2 + 0.5 Ba3TiO5 -> 2 Na2O2 + 1.5 BaTiO3	0.19	0.2251	0.0351	0.1361
1295	9.071 Ba4Ti11O26 + 6.5 Na8Ti5O14 -> O2 + 4 Na13Ti24O54 + 36.29 BaTiO3	0.0817	0.1716	0.1127	0.1361
1296	0.04762 BaTi6O13 + 0.2381 Ba4Ti3O10 -> BaTiO3	-0.1083	0.0738	0.253	0.1362
1297	Na2Ti2O5 + 1.4 BaTi6O13 -> 1.4 BaTiO3 + Na2Ti9O19	0.1328	0.203	0.0703	0.1363
1298	BaTi6O13 + 0.4545 Na8Ti5O14 -> BaTiO3 + 1.818 Na2Ti4O9	0.0472	0.1491	0.1434	0.1363
1299	0.1429 Na2Ti9O19 + BaH4O3 -> BaTiO3 + 0.1429 Na2Ti2O5 + 2 H2O	-0.1129	0.0726	0.2555	0.1363
1300	Ba2Ti9O20 + 2.333 Na4Ti5O12 -> 2 BaTiO3 + 4.667 Na2Ti4O9	0.0609	0.1543	0.1352	0.1364
1301	Ba2TiO4 + 0.3636 Na2Ti4O9 -> 0.09091 Na8Ti5O14 + 2 BaTiO3	-0.0979	0.0876	0.2372	0.1364
1302	Ba2Ti11O24 + 5.4 Ba3(ClO)2 -> 11 BaTiO3 + 1.8 Ba4Cl6O	-0.2911	0.0148	0.353	0.1364
1303	5.778 Na2Ti3O7 + BaTi5O11 -> BaTiO3 + 0.8889 Na13Ti24O54 + 0.2222 O2	0.1059	0.169	0.1106	0.1364
1304	O2 + 2 BaO + 2 Na2TiO3 -> 2 Na2O2 + 2 BaTiO3	-0.0211	0.188	0.1201	0.1365
1305	Na8Ti5O14 + 6.143 Ba4Ti11O26 -> 4 Na2Ti12O25 + 24.57 BaTiO3	0.0597	0.1496	0.1406	0.1365
1306	Na4TiO4 + 1.75 BaTi5O11 -> 1.75 BaTiO3 + 2 Na2Ti4O9	0.0205	0.1703	0.1286	0.1366
1307	Na8Ti5O14 + 14.33 BaTi4O9 -> 4 Na2Ti12O25 + 14.33 BaTiO3	0.0722	0.16	0.1275	0.1366
1308	Ba4Ti11O26 + 0.7778 Na4Ti5O12 -> 4 BaTiO3 + 1.556 Na2Ti7O15	0.04	0.1335	0.1618	0.1369
1309	Ba2Ti9O20 + 0.1628 Na8Ti5O14 -> 0.6512 Na2Ti12O25 + 2 BaTiO3	0.0688	0.1589	0.1302	0.1369
1310	BaTi4O9 + Na4Ti5O12 -> BaTiO3 + 2 Na2Ti4O9	0.0625	0.1559	0.1346	0.137
1311	Na2Ti2O5 + 0.5 Ba3TiO5 -> 1.5 BaTiO3 + Na2TiO3	-0.0348	0.1368	0.1756	0.1371
1312	BaTi6O13 + 5 Na2H14CO10 -> BaTiO3 + 2.5 Na2Ti2O5 + 32.5 H2O + 5 NaCO3 + 2.5 H2	-0.1137	0.0557	0.2742	0.1371
1313	Ba2TiO4 + 0.08696 Na2Ti12O25 -> 0.04348 Na4TiO4 + 2 BaTiO3	-0.0994	0.1041	0.2229	0.1372
1314	BaTi5O11 + 0.6667 H2O -> 0.6667 Ti6H2O13 + BaTiO3	0.1717	0.2193	0.0475	0.1372
1315	Na2Ti6O13 + 0.3333 Ba4Ti13O30 -> 1.333 BaTiO3 + Na2Ti9O19	0.1435	0.2027	0.0704	0.1372
1316	Ba4Ti3O10 + 0.3 Na2Ti3O7 -> 0.1 BaNa6O4 + 3.9 BaTiO3	-0.0293	0.0904	0.2212	0.1373
1317	BaTi2O5 + 0.3333 Na2Ti6O13 -> BaTiO3 + 0.3333 Na2Ti9O19	0.1527	0.2119	0.0592	0.1373
1318	BaTi5O11 + 1.333 Na4Ti5O12 -> BaTiO3 + 2.667 Na2Ti4O9	0.0579	0.1513	0.1409	0.1373
1319	0.5 Na4Ti5O12 + 1.9 BaTi6O13 -> Na2Ti12O25 + 1.9 BaTiO3	0.0397	0.1331	0.1637	0.1375
1320	Ba4Ti11O26 + 3.5 Na2Ti4O9 -> 4 BaTiO3 + 3.5 Na2Ti6O13	-0.0211	0.1105	0.2	0.1376
1321	Na2TiO3 + 0.2222 Ba2Ti11O24 -> Na2Ti3O7 + 0.4444 BaTiO3	-0.0827	0.09	0.2344	0.1377
1322	BaTi5O11 + 0.09302 Na8Ti5O14 -> 0.3721 Na2Ti12O25 + BaTiO3	0.0616	0.155	0.1373	0.1377
1323	Ba2TiO4 + 0.2 Na8Ti5O14 + 1.2 O2 -> 1.6 NaO2 + 2 BaTiO3	0.2268	0.2412	0.0144	0.1377
1324	0.5 Ba2Ti11O24 + 4.5 Na2H20CO13 -> BaTiO3 + 2.25 Na2Ti2O5 + 42.75 H2O + 4.5 NaCO3 + 2.25 H2	-0.1029	0.0431	0.2859	0.1377
1325	6.5 Na8Ti5O14 + 21.17 BaTi4O9 -> O2 + 4 Na13Ti24O54 + 21.17 BaTiO3	0.0934	0.1812	0.1043	0.1378
1326	TiH2SO6 + 2 Ba(HO)2 -> BaTiO3 + BaSO4 + 3 H2O	-0.3895	0.0637	0.3296	0.1381
1327	BaTi2O5 + 0.3333 Na4Ti5O12 -> BaTiO3 + 0.6667 Na2Ti4O9	0.0982	0.1916	0.0934	0.1381
1328	BaH2Cl2O + BaTi2O5 -> 2 BaTiO3 + 2 HCl	0.2237	0.2404	0.0167	0.1381
1329	0.8 TiH9(SO6)2 + 2.4 Ba(H8O5)2 -> O2 + 0.8 BaTiO3 + 1.6 BaSO4 + 22.8 H2O	-0.1654	0.0309	0.3129	0.1382
1330	Na2Ti3O7 + 0.5 O2 + 3 Ba3Ti2O7 -> Na2O2 + 9 BaTiO3	-0.0609	0.0663	0.2545	0.1383
1331	0.125 Na2Ti6O13 + 0.25 Ba4Ti3O10 -> BaTiO3 + 0.125 Na2Ti4O9	-0.0656	0.1017	0.2203	0.1384
1332	0.4545 Na4TiO4 + BaTi6O13 -> BaTiO3 + 0.9091 Na2Ti6O13	-0.0364	0.1326	0.1833	0.1385
1333	0.5 Na6Ti2O7 + BaTi6O13 -> BaTiO3 + 1.5 Na2Ti4O9	0.0152	0.1638	0.1406	0.1385
1334	BaTi5O11 + 0.2105 Na4Ti5O12 -> 0.4211 Na2Ti12O25 + BaTiO3	0.0601	0.1535	0.1409	0.1385
1335	Ba2Ti11O24 + 18 BaH8O5 + 4.5 O2 -> 9 Ba(H8O5)2 + 11 BaTiO3	0.0018	0.1145	0.1932	0.1386
1336	0.4407 Na6Ti2O7 + BaTi5O11 -> BaTiO3 + 0.2034 Na13Ti24O54 + 0.05085 O2	0.0569	0.1892	0.1067	0.1388
1337	Ba2Ti11O24 + 4.5 Na2Ti4O9 -> 2 BaTiO3 + 4.5 Na2Ti6O13	-0.055	0.0766	0.2443	0.1389
1338	O2 + 12 Ba4Ti3O10 + 2 Na2Ti6O13 -> 2 Na2O2 + 48 BaTiO3	-0.0797	0.0876	0.2391	0.139
1339	Na2Ti2O5 + 1.5 BaO -> 0.5 Na4TiO4 + 1.5 BaTiO3	-0.209	0.1405	0.2151	0.1391
1340	BaTi2O5 + 1.5 Na2O -> BaTiO3 + 0.5 Na6Ti2O7	-0.2816	0.0782	0.2938	0.1392
1341	Ba4Ti11O26 + 1.167 H2O -> 1.167 Ti6H2O13 + 4 BaTiO3	0.1413	0.2097	0.0684	0.1393
1342	Na6Ti2O7 + 0.25 BaTi5O11 -> 0.25 BaTiO3 + 3 Na2TiO3	0.0173	0.1497	0.1562	0.1394
1343	0.25 Ba4Ti3O10 + 0.05 Na2Ti7O15 -> BaTiO3 + 0.05 Na2Ti2O5	-0.1173	0.0712	0.2647	0.1394
1344	Ba4Ti11O26 + 0.2059 Na6Ti2O7 -> 0.6176 Na2Ti12O25 + 4 BaTiO3	0.0516	0.1625	0.1359	0.1394
1345	Na2TiO3 + 0.5556 Ba4Ti13O30 -> 2.222 BaTiO3 + Na2Ti6O13	0.0403	0.1446	0.1564	0.1395
1346	Na2Ti3O7 + Ba2Ti11O24 -> Na2Ti12O25 + 2 BaTiO3	0.0175	0.1302	0.1759	0.1395
1347	6.5 Na8Ti5O14 + 9.071 Ba2Ti9O20 -> O2 + 18.14 BaTiO3 + 4 Na13Ti24O54	0.0919	0.182	0.1076	0.1395
1348	Ba2TiO4 + 0.3333 Na2Ti3O7 -> 0.3333 Na2O + 2 BaTiO3	0.0394	0.1499	0.1515	0.1395
1349	Ba2Ti9O20 + 0.3684 Na4Ti5O12 -> 0.7368 Na2Ti12O25 + 2 BaTiO3	0.0667	0.1602	0.1352	0.1396
1350	0.3125 Ba3Ti2O7 + 0.0625 BaTi6O13 -> BaTiO3	-0.1436	0.0573	0.2849	0.1396
1351	0.6667 CO2 + 0.3333 Ba4Ti3O10 -> BaTiO3 + 0.08333 O2 + 0.1667 Ba2C4O9	-0.0426	0.1925	0.1277	0.1399
1352	0.2941 Ba3TiO5 + 0.1176 BaTi6O13 -> BaTiO3	-0.2552	0.0052	0.3623	0.1399
1353	0.5 Ba2Ti11O24 + 4.5 Na2Ti6O13 -> BaTiO3 + 4.5 Na2Ti7O15	0.0216	0.1343	0.172	0.14
1354	Ba2Ti9O20 + 10.5 Na2O -> 2 BaTiO3 + 3.5 Na6Ti2O7	-0.4375	0.0151	0.3933	0.14
1355	Ba6Ti17O40 + 3.667 Na4Ti5O12 -> 6 BaTiO3 + 7.333 Na2Ti4O9	0.0682	0.1617	0.1345	0.1401
1356	Na2O + 0.1667 BaTi5O11 -> 0.1667 BaTiO3 + 0.3333 Na6Ti2O7	-0.4484	0.0115	0.3995	0.1401
1357	BaTi6O13 + 0.1163 Na8Ti5O14 -> BaTiO3 + 0.4651 Na2Ti12O25	0.0392	0.141	0.1619	0.1403
1358	2.964 Ba2Ti9O20 + 3.25 Na4TiO4 -> Na13Ti24O54 + 5.929 BaTiO3 + 0.25 O2	0.0488	0.1901	0.111	0.1404
1359	8.8 BaTi6O13 + 26 Na2Ti2O5 -> O2 + 8.8 BaTiO3 + 4 Na13Ti24O54	0.1405	0.2107	0.0703	0.1405
1360	0.1404 Na2Ti6O13 + 0.3333 Ba3TiO5 -> BaTiO3 + 0.03509 Na8Ti5O14	-0.2332	0.0071	0.3571	0.1406
1361	Na4TiO4 + 4.333 BaTi4O9 -> 4.333 BaTiO3 + 2 Na2Ti7O15	0.0285	0.1622	0.1438	0.1406
1362	Na4TiO4 + O2 + Ba4Ti3O10 -> 2 Na2O2 + 4 BaTiO3	0.1073	0.1822	0.1065	0.1406
1363	BaTi(S2O7)3 + 15 BaHClO -> BaTiO3 + 3 BaH5ClO3 + 6 BaSO4 + 6 BaCl2	-0.2692	0.122	0.2505	0.1407
1364	0.1083 Na2Ti6O13 + 0.25 Ba4Ti3O10 -> BaTiO3 + 0.004167 O2 + 0.01667 Na13Ti24O54	-0.0645	0.1028	0.2243	0.1407
1365	Na2Ti4O9 + 0.75 BaTi5O11 -> 0.75 BaTiO3 + Na2Ti7O15	0.0017	0.1333	0.1791	0.1407
1366	Na2Ti4O9 + 0.3333 Ba4Ti13O30 -> 1.333 BaTiO3 + Na2Ti7O15	0.0316	0.1632	0.1427	0.1408
1367	0.04167 Na2Ti6O13 + 0.25 Ba4Ti3O10 -> BaTiO3 + 0.04167 Na2O	-0.0764	0.091	0.2391	0.1409
1368	Na2Ti4O9 + 0.4286 Ba2Ti9O20 -> 0.8571 BaTiO3 + Na2Ti7O15	0.0067	0.1383	0.1733	0.1409
1369	2.008 Na2Ti2O5 + 0.8359 Ba3CCl4O3 -> BaTiO3 + 0.002604 NaC64 + 0.6693 NaCO3 + 3.344 NaCl + 1.508 BaTi2O5	-0.1061	0.1371	0.1996	0.1409
1370	2 BaO2 + 2 Na2TiO3 -> O2 + 2 Na2O + 2 BaTiO3	0.0313	0.2271	0.0792	0.141
1371	0.1111 BaTi(S2O7)3 + 0.6667 Ba(H2O3)2 -> O2 + 0.1111 BaTiO3 + 0.6667 BaSO4 + 1.333 H2O	-0.635	0.0349	0.4196	0.141
1372	Na4Ti5O12 + 6.333 BaTi4O9 -> 2 Na2Ti12O25 + 6.333 BaTiO3	0.07	0.1634	0.1346	0.1411
1373	19 Ba2TiO4 + 3 Na2Ti6O13 -> BaNa6O4 + 37 BaTiO3	-0.0114	0.1438	0.1723	0.1411
1374	BaHClO + 0.09091 Ba6Ti17O40 -> 1.545 BaTiO3 + HCl	0.1379	0.2069	0.0761	0.1412
1375	Ba2Ti11O24 + Na4Ti5O12 -> 2 BaTiO3 + 2 Na2Ti7O15	-0.0042	0.1086	0.2062	0.1412
1376	Na2Ti3O7 + 3 Ba4Ti3O10 + 1.5 O2 -> 2 NaO2 + 12 BaTiO3	-0.0211	0.0985	0.22	0.1412
1377	BaO + 0.4286 Na8Ti5O14 -> BaTiO3 + 0.5714 Na6Ti2O7	-0.1319	0.1324	0.2108	0.1413
1378	3 Na2Ti6O13 + 8 Ba3TiO5 -> Na6Ti2O7 + 24 BaTiO3	-0.2337	0.0065	0.3595	0.1413
1379	Na2TiO3 + 0.4545 Ba6Ti17O40 -> 2.727 BaTiO3 + Na2Ti6O13	0.0261	0.1338	0.1752	0.1417
1380	4 CO2 + 2 Ba3Ti2O7 -> Ba2C4O9 + 0.5 O2 + 4 BaTiO3	-0.0561	0.1973	0.13	0.1417
1381	0.06667 Na2Ti7O15 + 0.3333 Ba3Ti2O7 -> BaTiO3 + 0.06667 Na2Ti2O5	-0.1532	0.0541	0.2948	0.1417
1382	Ba2Ti9O20 + 7 BaHClO -> 9 BaTiO3 + 7 HCl	0.1385	0.2208	0.0634	0.1417
1383	BaTi2O5 + 0.1111 Na4Ti5O12 -> BaTiO3 + 0.2222 Na2Ti7O15	0.1049	0.1983	0.0934	0.1418
1384	BaHClO + 0.3333 BaTi4O9 -> 1.333 BaTiO3 + HCl	0.1385	0.2183	0.066	0.1418
1385	0.5 Ba2Ti11O24 + 0.75 Na2Ti6O13 -> BaTiO3 + 0.75 Na2Ti12O25	0.0249	0.1377	0.172	0.1419
1386	0.2632 Na6Ti2O7 + BaTi6O13 -> BaTiO3 + 0.7895 Na2Ti7O15	-0.0003	0.1483	0.1673	0.142
1387	Na2Ti6O13 + 6 Ba2TiO4 + 1.5 O2 -> 2 NaO2 + 12 BaTiO3	-0.0078	0.1475	0.1698	0.142
1388	0.5 Ba2TiO4 + 0.25 Na2Ti9O19 -> BaTiO3 + 0.25 Na2Ti7O15	-0.1169	0.1315	0.2103	0.1421
1389	0.2222 Ba2Ti11O24 + Na3ClO -> Na2Ti2O5 + 0.4444 BaTiO3 + NaCl	-0.3133	0.0003	0.3852	0.1421
1390	BaTi10O20 + 0.1538 O2 -> 0.3077 BaTiO3 + 0.6923 BaTi14O28	-0.0393	-0.0393	0.364	0.1422
1391	6.5 Na8Ti5O14 + 15.88 BaTi5O11 -> O2 + 4 Na13Ti24O54 + 15.88 BaTiO3	0.0879	0.1814	0.1152	0.1422
1392	Ba3Ti20O40 + 0.5556 O2 -> 1.889 BaTi10O20 + 1.111 BaTiO3	-0.1304	-0.1304	0.4757	0.1424
1393	0.5059 Na2Ti3O7 + 1.259 Ba3CCl4O3 -> BaTiO3 + 0.003922 NaC64 + 1.008 NaCO3 + 2.518 BaCl2 + 0.2588 BaTi2O5	-0.136	0.127	0.2199	0.1425
1394	Na2Ti4O9 + BaTi4O9 -> BaTiO3 + Na2Ti7O15	0.0102	0.1417	0.1728	0.1425
1395	3 Ba2TiO4 + Na2Ti9O19 -> Na2Ti6O13 + 6 BaTiO3	-0.1317	0.1168	0.2293	0.1426
1396	2 Na2Ti6O13 + 5.5 Ba3TiO5 -> Na4TiO4 + 16.5 BaTiO3	-0.2316	0.0087	0.3598	0.1426
1397	0.5 Na4Ti5O12 + 0.3 BaTi6O13 -> Na2Ti4O9 + 0.3 BaTiO3	0.0492	0.1426	0.1637	0.1427
1398	Ba3TiO5 + 6 Na2O -> 2 BaNa6O4 + BaTiO3	0.0768	0.1612	0.1391	0.1428
1399	0.2414 Ba3TiO5 + 0.06897 Ba4Ti11O26 -> BaTiO3	-0.1903	0.0338	0.326	0.1429
1400	0.09091 Na13Ti24O54 + Ba(HO)2 + 0.02273 O2 -> BaTiO3 + H2O + 0.5909 Na2Ti2O5	-0.2013	0.0231	0.3393	0.1429
1401	Ba3Ti2O7 + 0.3333 Na2Ti3O7 -> 0.3333 Na2O + 3 BaTiO3	-0.0525	0.0748	0.2545	0.1429
1402	BaNa6O4 + 3 TiO2 -> BaTiO3 + Na6Ti2O7	-0.5517	0.0103	0.43	0.143
1403	BaNa6O4 + 0.4545 Na2Ti6O13 -> BaTiO3 + 1.727 Na4TiO4	-0.481	0.0193	0.4055	0.143
1404	Na2TiO3 + 0.3333 BaO -> 0.3333 BaTiO3 + 0.3333 Na6Ti2O7	-0.1371	0.1106	0.2378	0.1431
1405	Na2TiO3 + BaSO4 -> BaTiO3 + Na2SO4	0.1541	0.219	0.0649	0.1432
1406	Ba4Ti13O30 + 3 Na2TiO3 -> 4 BaTiO3 + 3 Na2Ti4O9	0.064	0.1682	0.1359	0.1433
1407	BaTi4O9 + 4.5 Na2O -> BaTiO3 + 1.5 Na6Ti2O7	-0.4257	0.0192	0.3937	0.1433
1408	9 BaTi2O5 -> Ba2Ti11O24 + 7 BaTiO3	0.1433	0.1433	0.1433	0.1433
1409	Ba(HO)2 + 0.08333 Ba2Ti11O24 -> 0.9167 BaTiO3 + 0.25 BaH8O5	-0.154	0.0671	0.286	0.1435
1410	0.25 Na2Ti4O9 + 0.375 Ba3(ClO)2 -> BaTiO3 + 0.5 NaCl + 0.125 BaCl2	-0.3106	0	0.3881	0.1436
1411	0.25 Ba4Ti11O26 + 1.75 Na2H14CO10 -> BaTiO3 + 0.875 Na2Ti2O5 + 11.38 H2O + 1.75 NaCO3 + 0.875 H2	-0.1052	0.0521	0.2903	0.1436
1412	TiH2SO6 + 2.2 Ba4Cl6O -> BaTiO3 + 0.4 BaH5ClO3 + BaSO4 + 6.4 BaCl2	-0.1512	0.0756	0.2776	0.1438
1413	Na2Ti7O15 + 5.75 Ba4Ti3O10 -> 0.25 Na8Ti5O14 + 23 BaTiO3	-0.1107	0.0779	0.2664	0.1439
1414	Na2Ti4O9 + 0.6 BaTi6O13 -> Na2Ti7O15 + 0.6 BaTiO3	-0.0112	0.1203	0.2018	0.1439
1415	Ba6Ti17O40 + 3.667 Na2Ti6O13 -> 6 BaTiO3 + 3.667 Na2Ti9O19	0.1311	0.1903	0.1003	0.1439
1416	Na2Ti6O13 + BaTi4O9 -> BaTiO3 + Na2Ti9O19	0.1311	0.1903	0.1004	0.1439
1417	Ba4Ti13O30 + 0.4737 Na4Ti5O12 -> 0.9474 Na2Ti12O25 + 4 BaTiO3	0.0997	0.1931	0.1046	0.1439
1418	Ba6Ti17O40 + 0.4783 Na4TiO4 -> 0.9565 Na2Ti12O25 + 6 BaTiO3	0.0713	0.1739	0.1301	0.1439
1419	Ba2TiO4 + 0.3333 Na6Ti2O7 -> 0.3333 BaNa6O4 + 1.667 BaTiO3	0.2618	0.2618	0	0.144
1420	BaTi5O11 + 4 BaHClO -> 5 BaTiO3 + 4 HCl	0.1367	0.2229	0.0667	0.144
1421	4 BaTi2O5 + 0.5 Na2Ti2O5 -> NaTi5O10 + 0.25 O2 + 4 BaTiO3	0.2618	0.2618	0	0.144
1422	Ba2Ti9O20 + 2.333 Na2Ti6O13 -> 2 BaTiO3 + 2.333 Na2Ti9O19	0.1309	0.1901	0.101	0.1441
1423	Ba2Ti9O20 + 0.5385 Na4TiO4 -> 2 BaTiO3 + 1.077 Na2Ti7O15	0.0231	0.1643	0.1507	0.1441
1424	Ba3TiO5 + Na6Ti2O7 -> 3 Na2O + 3 BaTiO3	0.1991	0.2412	0.0351	0.1442
1425	Ba4Ti13O30 + 4.5 Na13Ti24O54 + 1.125 O2 -> 29.25 Na2Ti4O9 + 4 BaTiO3	-0.0183	0.1477	0.1772	0.1443
1426	Ba2Ti13O22 + 2.312 O2 -> 1.375 Ti8O15 + 2 BaTiO3	-0.9672	-0.9672	1.5029	0.1444
1427	Na4TiO4 + 1.667 Ba4Ti3O10 -> 0.6667 BaNa6O4 + 6 BaTiO3	0.1204	0.1953	0.0988	0.1444
1428	BaTi5O11 + 0.06667 O2 + 0.2667 Na13Ti24O54 -> BaTiO3 + 1.733 Na2Ti6O13	-0.0478	0.1182	0.2135	0.1445
1429	BaH4O3 + 0.25 Na2Ti4O9 -> BaTiO3 + 0.25 Na2H16O9	-0.0307	0.1132	0.2148	0.1445
1430	BaH5ClO3 + 0.2 BaTi6O13 -> H5ClO2 + 1.2 BaTiO3	0.1423	0.2125	0.0771	0.1446
1431	0.9435 Na4Ti5O12 + 0.25 Ba4Ti13O30 -> BaTiO3 + 0.07258 O2 + 0.2903 Na13Ti24O54	0.1009	0.1943	0.1046	0.1446
1432	Ba2Ti11O24 + 18 Na2O -> 9 Na4TiO4 + 2 BaTiO3	-0.4761	0.0064	0.4209	0.1447
1433	Ba(HO)2 + 0.05556 Ba2Ti11O24 -> 0.6111 BaTiO3 + 0.5 BaH4O3	-0.1452	0.0759	0.2779	0.1447
1434	O2 + 14 Ba2TiO4 + 2 Na2Ti7O15 -> 2 Na2O2 + 28 BaTiO3	-0.0496	0.129	0.2036	0.1447
1435	O2 + 4 Na13Ti24O54 + 8.571 Ba2Ti9O20 -> 17.14 BaTiO3 + 26 Na2Ti6O13	-0.0425	0.1235	0.2078	0.1448
1436	Na2Ti7O15 + 4 Ba4Ti3O10 -> 16 BaTiO3 + Na2Ti3O7	-0.1072	0.0813	0.2643	0.1448
1437	BaNa6O4 + 0.625 Na4Ti5O12 -> 2.125 Na4TiO4 + BaTiO3	-0.3869	0.0281	0.3798	0.1448
1438	Ba6Ti17O40 + 3.667 Na2TiO3 -> 6 BaTiO3 + 3.667 Na2Ti4O9	0.0501	0.1577	0.1534	0.145
1439	0.5 Na2Ti2O5 + BaO2 -> BaTiO3 + 0.25 O2 + 0.5 Na2O2	-0.099	0.233	0.1113	0.145
1440	O2 + 1.789 BaTi6O11 -> 0.2105 BaTiO3 + 0.5263 Ba3Ti20O40	-0.6437	-0.6437	1.1093	0.1451
1441	O2 + 4 Na13Ti24O54 + 6.667 Ba4Ti13O30 -> 26.67 BaTiO3 + 26 Na2Ti6O13	-0.0167	0.1493	0.1772	0.1452
1442	O2 + 4 Na13Ti24O54 + 8 BaTi2O5 -> 26 Na2Ti4O9 + 8 BaTiO3	-0.0076	0.1585	0.166	0.1453
1443	Na8Ti5O14 + 2 O2 + 5 BaO -> 4 Na2O2 + 5 BaTiO3	-0.0296	0.2347	0.0949	0.1454
1444	3 Na2Ti6O13 + 19 Ba4Ti3O10 -> BaNa6O4 + 75 BaTiO3	-0.0693	0.098	0.2404	0.1454
1445	Ba2Ti11O24 + 18 Na2Ti2O5 -> 9 Na4Ti5O12 + 2 BaTiO3	0.0798	0.1926	0.1128	0.1454
1446	Ba2TiO4 + Na2TiO3 -> Na2O + 2 BaTiO3	0.1582	0.2231	0.0649	0.1455
1447	BaTi7O14 + 0.1667 O2 -> 0.6667 BaTi10O20 + 0.3333 BaTiO3	-0.1105	-0.1105	0.4585	0.1455
1448	BaTi5O11 + 0.6265 Na4TiO4 -> BaTiO3 + 0.04819 O2 + 0.1928 Na13Ti24O54	0.0425	0.1923	0.1216	0.1455
1449	Na2Ti6O13 + 0.75 BaTi5O11 -> 0.75 BaTiO3 + Na2Ti9O19	0.1288	0.188	0.1067	0.1455
1450	Ba4Ti3O10 + 0.2222 Na2Ti7O15 -> 0.1111 Na4Ti5O12 + 4 BaTiO3	-0.1062	0.0823	0.2649	0.1456
1451	Na2TiO3 + Ba4Ti3O10 + 1.5 O2 -> 2 NaO2 + 4 BaTiO3	0.0896	0.1645	0.1398	0.1459
1452	0.5 Na2Ti4O9 + 0.5 Ba3(ClO)2 -> BaTiO3 + 0.5 BaTi2O5 + NaCl	-0.3105	0	0.3931	0.1459
1453	Ba2TiO4 + 0.129 Na13Ti24O54 + 0.03226 O2 -> 0.4194 Na4Ti5O12 + 2 BaTiO3	-0.1024	0.1052	0.2417	0.1459
1454	0.5 Na6Ti2O7 + BaO2 -> BaTiO3 + 1.5 Na2O + 0.5 O2	0.1706	0.2478	0.0386	0.146
1455	0.1818 Ba6Ti17O40 + Na3ClO -> Na2Ti2O5 + 1.091 BaTiO3 + NaCl	-0.2178	0.0377	0.3351	0.146
1456	Na2TiO3 + 11 BaTi2O5 -> Na2Ti12O25 + 11 BaTiO3	0.1265	0.1915	0.1049	0.146
1457	Ba4Ti13O30 + 9 BaH2Cl2O -> 13 BaTiO3 + 18 HCl	0.2291	0.2458	0.0279	0.1461
1458	Na8Ti5O14 + 4.778 Ba2Ti11O24 -> 4 Na2Ti12O25 + 9.556 BaTiO3	0.0056	0.1197	0.2036	0.1461
1459	Na2Ti6O13 + 6 Ba4Ti3O10 + 1.5 O2 -> 2 NaO2 + 24 BaTiO3	-0.0669	0.1004	0.2391	0.1461
1460	Na2Ti6O13 + 2.5 Ba3TiO5 -> Na2TiO3 + 7.5 BaTiO3	-0.2241	0.0162	0.3584	0.1461
1461	Na4TiO4 + 2.556 Ba4Ti13O30 -> 2 Na2Ti12O25 + 10.22 BaTiO3	0.0925	0.1896	0.1147	0.1462
1462	2.528 Na2Ti3O7 + 0.25 Ba4Ti11O26 -> BaTiO3 + 0.3889 Na13Ti24O54 + 0.09722 O2	0.1024	0.1708	0.1315	0.1463
1463	Ba4Ti13O30 + 1.5 Na2Ti3O7 -> 4 BaTiO3 + 1.5 Na2Ti9O19	0.1539	0.217	0.0743	0.1464
1464	Ba4Ti11O26 + 2.333 Na4Ti5O12 -> 4 BaTiO3 + 4.667 Na2Ti4O9	0.0575	0.1509	0.1618	0.1465
1465	BaTi2O5 + 0.5 Na2Ti2O5 -> BaTiO3 + 0.3333 Na3Ti6O13 + 0.08333 O2	0.2663	0.2663	0	0.1465
1466	Ba2TiO4 + 3 Na2O -> BaNa6O4 + BaTiO3	0.1218	0.2063	0.0923	0.1465
1467	Ba6Ti17O40 + 0.5789 Na4Ti5O12 -> 1.158 Na2Ti12O25 + 6 BaTiO3	0.0801	0.1735	0.1345	0.1466
1468	0.08333 Na2Ti12O25 + 0.4583 Ba3(ClO)2 -> BaTiO3 + 0.1667 NaCl + 0.375 BaCl2	-0.3319	0.0119	0.3877	0.1466
1469	BaTi2O5 + 0.09091 Na8Ti5O14 -> BaTiO3 + 0.2424 Na3Ti6O13 + 0.06061 O2	0.2216	0.2452	0.0317	0.1468
1470	0.25 Na2Ti4O9 + 0.75 Ba4Cl6O -> BaTiO3 + 0.5 NaCl + 2 BaCl2	-0.0802	0.0825	0.2615	0.1468
1471	Ba2Ti11O24 + 10.29 Ba(HO)2 + 0.6429 O2 -> 1.286 Ba(H8O5)2 + 11 BaTiO3	-0.1465	0.0746	0.2842	0.1468
1472	O2 + 4 Na13Ti24O54 + 20 BaTi4O9 -> 20 BaTiO3 + 26 Na2Ti6O13	-0.0383	0.1277	0.2072	0.1469
1473	Ba2TiO4 + 0.3 Na2Ti4O9 -> 2 BaTiO3 + 0.1 Na6Ti2O7	-0.0873	0.0983	0.2475	0.1469
1474	Na2Ti7O15 + 0.5556 Ba2Ti11O24 -> Na2Ti12O25 + 1.111 BaTiO3	0.0131	0.1258	0.1977	0.1469
1475	Ba4Ti3O10 + 0.1579 Na2Ti7O15 -> 4 BaTiO3 + 0.05263 Na6Ti2O7	-0.1079	0.0806	0.2698	0.1469
1476	TiH9(SO6)2 + 3 BaH8O5 -> BaTiO3 + 2 BaSO4 + 16 H2O + 0.5 H2	-0.1836	0.067	0.3003	0.1469
1477	Ba4Ti11O26 + 7 BaH5ClO3 -> 7 H5ClO2 + 11 BaTiO3	0.1394	0.2078	0.0879	0.147
1478	Na2Ti7O15 + 6 Ba4Ti3O10 -> 24 BaTiO3 + Na2TiO3	-0.1061	0.0824	0.2679	0.147
1479	O2 + 12 Ba3Ti2O7 + 2 Na2Ti6O13 -> 2 Na2O2 + 36 BaTiO3	-0.1064	0.0776	0.273	0.1471
1480	Na4Ti5O12 + 2.714 Ba4Ti11O26 -> 2 Na2Ti12O25 + 10.86 BaTiO3	0.0587	0.1521	0.1618	0.1471
1481	0.3333 Na8Ti5O14 + 0.5 Ba2H14C4O15 + O2 -> BaTiO3 + 0.3333 Na2Ti2O5 + 3.5 H2O + 2 NaCO3	-0.5183	0.0395	0.4028	0.1472
1482	BaTi2O5 + 0.1667 Na2Ti3O7 -> BaTiO3 + 0.1667 Na2Ti9O19	0.1645	0.2276	0.0631	0.1473
1483	0.09091 Na13Ti24O54 + Ba(H8O5)2 -> BaTiO3 + 0.5909 Na2Ti2O5 + 0.4773 O2 + 8 H2O	-0.0957	0.0704	0.2782	0.1473
1484	0.5 Na4TiO4 + 0.7 BaTi6O13 -> Na2Ti4O9 + 0.7 BaTiO3	0.0005	0.1695	0.1577	0.1473
1485	Ba3Ti2O7 + 0.1739 Na2Ti7O15 -> 0.04348 Na8Ti5O14 + 3 BaTiO3	-0.1458	0.0616	0.2982	0.1473
1486	0.4 BaTi6O13 + 3 Na2O -> Na6Ti2O7 + 0.4 BaTiO3	-0.4687	0.0058	0.4259	0.1474
1487	Na2Ti4O9 + 3 Ba2TiO4 -> 6 BaTiO3 + Na2TiO3	-0.0818	0.1037	0.2421	0.1474
1488	BaS4O13 + TiO2 -> 0.6667 BaTi(S2O7)3 + 0.3333 BaTiO3	0.0038	0.2018	0.1251	0.1475
1489	1.25 BaO2 + 0.25 Na8Ti5O14 -> Na2O + 1.25 BaTiO3 + 0.625 O2	0.0193	0.2707	0.0529	0.1476
1490	BaTi(S2O7)3 + 12 NaH2SO4 + 3 O2 -> BaTiO3 + 6 Na2H4(SO4)3	-0.1651	0.0998	0.2649	0.1476
1491	TiH9(SO6)2 + 3 Ba(HO)2 + 0.25 O2 -> BaTiO3 + 2 BaSO4 + 7.5 H2O	-0.4008	0.0267	0.3905	0.1476
1492	BaH2Cl2O + TiO2 -> BaTiO3 + 2 HCl	0.2411	0.2578	0.0167	0.1476
1493	3.25 Na4Ti5O12 + 7.75 BaTi2O5 -> Na13Ti24O54 + 7.75 BaTiO3 + 0.25 O2	0.1156	0.209	0.0934	0.1477
1494	Na2Ti7O15 + 0.2222 Ba4Ti13O30 -> 0.8889 BaTiO3 + Na2Ti9O19	0.1204	0.2053	0.0961	0.1477
1495	6.5 Na2Ti3O7 + 0.9 BaTi6O13 -> Na13Ti24O54 + 0.9 BaTiO3 + 0.25 O2	0.102	0.1723	0.1334	0.1477
1496	O2 + 4 Na13Ti24O54 + 12 BaTi6O13 -> 12 BaTiO3 + 26 Na2Ti6O13	-0.0605	0.1055	0.2363	0.1478
1497	Ba2TiO4 + Na4TiO4 -> 2 Na2O + 2 BaTiO3	0.2687	0.2687	0	0.1478
1498	Ba2TiO4 + 0.1429 Na2Ti7O15 -> 0.1429 Na2O + 2 BaTiO3	-0.044	0.1346	0.2036	0.1478
1499	Na4TiO4 + 3.25 BaTi5O11 -> 3.25 BaTiO3 + 2 Na2Ti7O15	0.0145	0.1643	0.1611	0.1478
1500	TiSO5 + 2 Ba(HO)2 -> BaTiO3 + BaSO4 + 2 H2O	-0.447	0.1237	0.3043	0.1479
1501	Na2Ti7O15 + 6.5 Ba4Ti3O10 -> 0.5 Na4TiO4 + 26 BaTiO3	-0.1064	0.0821	0.2707	0.1481
1502	0.2003 Na8Ti5O14 + 0.3336 Ba3CCl4O3 -> BaTiO3 + 0.001039 NaC64 + 0.2671 NaCO3 + 1.334 NaCl + 0.0007794 BaTi2O5	-0.1357	0.1225	0.2368	0.1481
1503	Na2TiO3 + 0.7143 Ba4Ti11O26 -> 2.857 BaTiO3 + Na2Ti6O13	0.0067	0.1281	0.1995	0.1481
1504	0.2 Na8Ti5O14 + 0.3344 Ba3CCl4O3 -> BaTiO3 + 0.001042 NaC64 + 0.2677 NaCO3 + 1.331 NaCl + 0.003125 BaCl2	-0.1357	0.1225	0.2368	0.1481
1505	0.2004 Na8Ti5O14 + 0.3333 Ba3CCl4O3 -> BaTiO3 + 0.001038 Na2Ti2O5 + 0.001038 NaC64 + 0.2669 NaCO3 + 1.333 NaCl	-0.1357	0.1226	0.2368	0.1481
1506	Na8Ti5O14 + 1.222 Ba2Ti11O24 -> 2.444 BaTiO3 + 4 Na2Ti4O9	0.0247	0.1388	0.1849	0.1482
1507	1.5 Na2Ti6O13 + 3 Ba2TiO4 -> Na3Ti6O13 + 6 BaTiO3 + 0.25 O2	0.0566	0.2118	0.1052	0.1483
1508	Na4Ti5O12 + O2 + 5 Ba4Ti3O10 -> 2 Na2O2 + 20 BaTiO3	-0.0388	0.0853	0.253	0.1484
1509	BaTi2O5 + 0.5 Na2Ti7O15 -> BaTiO3 + 0.5 Na2Ti9O19	0.1308	0.2157	0.0849	0.1484
1510	Ba6Ti17O40 + 1.833 Na2Ti3O7 -> 6 BaTiO3 + 1.833 Na2Ti9O19	0.133	0.1961	0.1041	0.1484
1511	Na4TiO4 + BaNa6O4 -> 5 Na2O + BaTiO3	0.0878	0.1991	0.1113	0.1484
1512	Na4Ti5O12 + 2.111 Ba2Ti11O24 -> 2 Na2Ti12O25 + 4.222 BaTiO3	0.0091	0.1219	0.2062	0.1485
1513	BaTi4O9 + 0.5 Na2Ti3O7 -> BaTiO3 + 0.5 Na2Ti9O19	0.1333	0.1964	0.1043	0.1486
1514	Ba3TiO5 + 2 HCl -> BaTiO3 + 2 BaHClO	-0.3596	0.0456	0.3649	0.1487
1515	Ba2Ti9O20 + 1.167 Na2Ti3O7 -> 2 BaTiO3 + 1.167 Na2Ti9O19	0.133	0.1961	0.1049	0.1487
1516	4.667 BaTi2O5 + 0.1667 Na6Ti2O7 -> NaTi5O10 + 4.667 BaTiO3 + 0.25 O2	0.2351	0.2569	0.0215	0.1488
1517	4 CO2 + 2 Ba2TiO4 -> Ba2C4O9 + 2 BaTiO3 + 0.5 O2	0.0281	0.2572	0.0677	0.149
1518	Na4TiO4 + 1.222 Ba2Ti11O24 -> 2.444 BaTiO3 + 2 Na2Ti6O13	-0.0655	0.1229	0.223	0.1491
1519	BaTi6O13 + 0.8333 H2O -> BaTiO3 + 0.8333 Ti6H2O13	0.1561	0.2264	0.0703	0.1491
1520	Na4TiO4 + 3.286 Ba4Ti11O26 -> 2 Na2Ti12O25 + 13.14 BaTiO3	0.0478	0.1672	0.1536	0.1491
1521	BaTi5O11 + 0.6667 Na2Ti3O7 -> BaTiO3 + 0.6667 Na2Ti9O19	0.1294	0.1925	0.1106	0.1494
1522	Na2Ti4O9 + 0.2727 Ba6Ti17O40 -> 1.636 BaTiO3 + Na2Ti7O15	0.0227	0.1543	0.1726	0.1494
1523	48 Ba2TiO4 + 6 Na2Ti12O25 -> O2 + 96 BaTiO3 + 4 Na3Ti6O13	-0.0599	0.1435	0.2018	0.1494
1524	O2 + 2 Ba3TiO5 + 2 Na2Ti2O5 -> 2 Na2O2 + 6 BaTiO3	0.0112	0.1828	0.1469	0.1495
1525	3.933 BaTi6O13 + 2.167 Na6Ti2O7 -> Na13Ti24O54 + 0.25 O2 + 3.933 BaTiO3	0.04	0.1886	0.1348	0.1495
1526	6 Ba3Ti2O7 + Na2Ti6O13 -> Na2O + 18 BaTiO3	-0.102	0.0821	0.273	0.1496
1527	2 Ba3Ti2O7 + Na2Ti6O13 -> Na2Ti4O9 + 6 BaTiO3	-0.0813	0.1028	0.2478	0.1496
1528	Na2Ti7O15 + 4 Ba3Ti2O7 -> Na2Ti3O7 + 12 BaTiO3	-0.1381	0.0693	0.2944	0.1498
1529	1.267 BaO2 + 0.2 Na8Ti5O14 -> BaTiO3 + 0.2667 BaNa6O4 + 0.6333 O2	0.0368	0.2881	0.0367	0.1498
1530	Na6Ti2O7 + 11.33 BaTi4O9 -> 3 Na2Ti12O25 + 11.33 BaTiO3	0.0626	0.182	0.1373	0.1499
1531	Ba3TiO5 + 0.8 Na2Ti3O7 -> 0.4 Na4TiO4 + 3 BaTiO3	-0.1729	0.0412	0.3305	0.15
1532	Ba3TiO5 + 0.8571 Na2Ti3O7 -> 3 BaTiO3 + 0.2857 Na6Ti2O7	-0.175	0.0391	0.3332	0.1501
1533	BaTi6O13 + 0.5118 Na8Ti5O14 -> BaTiO3 + 0.07874 O2 + 0.315 Na13Ti24O54	0.0749	0.1768	0.1402	0.1501
1534	2 BaTi2O5 + Na3ClO -> Na2Ti2O5 + 2 BaTiO3 + NaCl	-0.1299	0.0961	0.2664	0.1502
1535	O2 + 2 Na2Ti12O25 + 24 Ba2TiO4 -> 2 Na2O2 + 48 BaTiO3	-0.0783	0.1252	0.226	0.1502
1536	Ba3Ti2O7 + 0.2222 Na2Ti7O15 -> 3 BaTiO3 + 0.1111 Na4Ti5O12	-0.1379	0.0694	0.2951	0.1502
1537	0.1875 Ba4Ti12O27 + 0.5 Na4TiO4 + 0.09375 O2 -> Na2Ti2O5 + 0.75 BaTiO3	-0.2126	0.0429	0.3382	0.1503
1538	0.04167 Na13Ti24O54 + 0.5 Ba2TiO4 -> BaTiO3 + 0.25 Na2Ti2O5 + 0.04167 Na	-0.1089	0.0987	0.26	0.1505
1539	Ba3Ti2O7 + 0.3 Na2Ti3O7 -> 0.1 BaNa6O4 + 2.9 BaTiO3	-0.0398	0.0875	0.2559	0.1506
1540	Na2Ti2O5 + 0.2222 Ba2Ti11O24 -> 0.4444 BaTiO3 + Na2Ti4O9	0.0894	0.2022	0.1128	0.1507
1541	0.1333 Na2Ti7O15 + 0.3333 Ba3TiO5 -> BaTiO3 + 0.1333 Na2Ti2O5	-0.2607	0.0062	0.3866	0.1507
1542	Ba2Ti11O24 + 0.9 Na6Ti2O7 -> 2 BaTiO3 + 2.7 Na2Ti4O9	-0.0105	0.1564	0.1808	0.1507
1543	0.09091 Na13Ti24O54 + Ba(HO)2 -> BaTiO3 + 0.5909 Na2Ti2O5 + 0.04545 H2 + 0.9545 H2O	-0.1871	0.0372	0.3393	0.1507
1544	TiH9(SO6)2 + 3 BaH4O3 -> BaTiO3 + 2 BaSO4 + 10 H2O + 0.5 H2	-0.2448	0.0802	0.3092	0.1507
1545	Ba2TiO4 + 0.2857 Na2Ti4O9 -> 0.1429 Na4TiO4 + 2 BaTiO3	-0.082	0.1035	0.2498	0.1508
1546	Na2Ti7O15 + 6.333 Ba3Ti2O7 -> 19 BaTiO3 + 0.3333 Na6Ti2O7	-0.143	0.0643	0.3026	0.1508
1547	0.8357 Na2TiO3 + 0.25 Ba4Ti13O30 -> BaTiO3 + 0.03214 O2 + 0.1286 Na13Ti24O54	0.0828	0.1871	0.1298	0.1509
1548	Ba2TiO4 + 0.5 O2 -> BaO2 + BaTiO3	0.2747	0.2747	0	0.1511
1549	BaO2 + TiO2 -> BaTiO3 + 0.5 O2	-0.5899	0.078	0.3891	0.1512
1550	Na2Ti7O15 + 6 Ba3Ti2O7 -> 18 BaTiO3 + Na2TiO3	-0.1403	0.0671	0.3002	0.1513
1551	1.107 Ba2Ti9O20 + 3.25 Na4Ti5O12 -> Na13Ti24O54 + 0.25 O2 + 2.214 BaTiO3	0.0884	0.1818	0.1352	0.1515
1552	Na6Ti2O7 + 2.111 Ba2Ti11O24 -> 4.222 BaTiO3 + 3 Na2Ti7O15	-0.0308	0.1361	0.2076	0.1516
1553	Ba2Ti11O24 + 9 BaCO3 -> 9 CO2 + 11 BaTiO3	0.0723	0.1851	0.136	0.1517
1554	BaTi4O9 + 1.258 Na4Ti5O12 -> BaTiO3 + 0.09677 O2 + 0.3871 Na13Ti24O54	0.0893	0.1827	0.1346	0.1517
1555	0.5 Na4TiO4 + 0.1 BaTi6O13 -> Na2TiO3 + 0.1 BaTiO3	-0.021	0.148	0.1942	0.1519
1556	BaTi5O11 + 3.2 Na2O2 -> BaTiO3 + 1.6 O2 + 0.8 Na8Ti5O14	-0.3547	0.0438	0.3727	0.1519
1557	0.681 Na2TiO3 + 0.1667 Ba6Ti17O40 -> BaTiO3 + 0.1048 Na13Ti24O54 + 0.02619 O2	0.0682	0.1759	0.1468	0.152
1558	Na2TiO3 + 1.667 BaTi4O9 -> 1.667 BaTiO3 + Na2Ti6O13	0.0065	0.1396	0.1968	0.152
1559	Ba2TiO4 + 0.08333 Na2Ti12O25 -> 0.08333 Na2O + 2 BaTiO3	-0.0749	0.1286	0.226	0.1521
1560	0.1429 Na2Ti9O19 + BaH8O5 -> BaTiO3 + 0.1429 Na2Ti2O5 + 4 H2O	-0.0876	0.0979	0.2596	0.1521
1561	Ba3TiO5 + Ba2H14C4O15 + O2 -> BaTiO3 + 7 H2O + 4 BaCO3	-0.2814	0.0012	0.3995	0.1521
1562	6.5 Na2Ti6O13 + 15 Ba3Ti2O7 -> Na13Ti24O54 + 45 BaTiO3 + 0.25 O2	-0.0809	0.1031	0.253	0.1522
1563	Ba4Ti11O26 + 1.167 Na2Ti3O7 -> 4 BaTiO3 + 1.167 Na2Ti9O19	0.1132	0.1816	0.1315	0.1523
1564	Ba2TiO4 + 0.3 Na2Ti3O7 -> 0.1 BaNa6O4 + 1.9 BaTiO3	0.0611	0.1716	0.1533	0.1523
1565	Ba3Ti2O7 + 0.1538 Na2Ti7O15 -> 0.07692 Na4TiO4 + 3 BaTiO3	-0.1413	0.0661	0.3038	0.1523
1566	Ba4Ti11O26 + 2.333 Na2TiO3 -> 4 BaTiO3 + 2.333 Na2Ti4O9	0.0327	0.1542	0.1773	0.1524
1567	Na4Ti5O12 + 5 Ba4Ti3O10 -> 2 Na2O + 20 BaTiO3	-0.0312	0.093	0.253	0.1526
1568	0.3571 Ba2Ti9O20 + 2 Na2O2 -> O2 + 0.7143 BaTiO3 + 0.5 Na8Ti5O14	-0.3411	0.0489	0.366	0.1526
1569	0.3333 Na6Ti2O7 + 0.1667 Ba4Ti12O27 + 0.08333 O2 -> Na2Ti2O5 + 0.6667 BaTiO3	-0.19	0.0586	0.3229	0.1527
1570	0.5556 Ba4Ti13O30 + 4 Na2O2 -> Na8Ti5O14 + 2.222 BaTiO3 + 2 O2	-0.2817	0.0782	0.3238	0.1527
1571	2 Na2O2 + 0.8 BaTi6O13 -> O2 + 2 Na2Ti2O5 + 0.8 BaTiO3	-0.3802	0.035	0.3889	0.1528
1572	O2 + 2 Ba3Ti2O7 + 2 Na2TiO3 -> 2 Na2O2 + 6 BaTiO3	0.0309	0.1376	0.1952	0.1528
1573	3.25 Na4Ti5O12 + 1.938 BaTi5O11 -> Na13Ti24O54 + 0.25 O2 + 1.938 BaTiO3	0.0862	0.1796	0.1409	0.1528
1574	Na2TiO3 + 0.1111 BaNa6O4 -> 0.1111 BaTiO3 + 0.4444 Na6Ti2O7	-0.1755	0.0784	0.3004	0.1529
1575	Ba2Ti9O20 + 0.2059 Na6Ti2O7 -> 0.6176 Na2Ti12O25 + 2 BaTiO3	0.0585	0.1838	0.143	0.1529
1576	3 Na2Ti2O5 + 7 BaO2 -> BaNa6O4 + 3.5 O2 + 6 BaTiO3	-0.0528	0.2792	0.0725	0.153
1577	0.25 Ba4Ti12O27 + 2 NaHO + 0.125 O2 -> BaTiO3 + H2O + Na2Ti2O5	-0.1975	0.051	0.3328	0.153
1578	1.5 Na4TiO4 + 0.1 BaTi6O13 -> Na6Ti2O7 + 0.1 BaTiO3	-0.0392	0.1297	0.2192	0.1531
1579	Ba6Ti17O40 + 0.44 Na6Ti2O7 -> 6 BaTiO3 + 1.32 Na2Ti9O19	0.1148	0.2092	0.1056	0.1531
1580	Ba3Ti2O7 + 2 HCl -> 2 BaTiO3 + BaH2Cl2O	-0.2595	0.0707	0.3274	0.1532
1581	3.25 Na4Ti5O12 + 0.7045 Ba6Ti17O40 -> Na13Ti24O54 + 4.227 BaTiO3 + 0.25 O2	0.0923	0.1857	0.1345	0.1533
1582	Na2TiO3 + 0.7143 Ba2Ti9O20 -> 1.429 BaTiO3 + Na2Ti6O13	0.0006	0.1393	0.2013	0.1533
1583	0.1154 BaTi14O28 + 0.5 Na4TiO4 + 0.05769 O2 -> Na2Ti2O5 + 0.1154 BaTiO3	-0.2882	0.0455	0.3595	0.1534
1584	0.25 Ba4Ti3O10 + 0.125 Na2Ti4O9 -> BaTiO3 + 0.125 Na2Ti2O5	-0.1274	0.0646	0.3047	0.1535
1585	6 Na2Ti7O15 + 18 Ba2TiO4 -> O2 + 4 Na3Ti6O13 + 36 BaTiO3	0.0081	0.1867	0.1525	0.1535
1586	Na2Ti6O13 + 0.4286 Ba4Ti11O26 -> 1.714 BaTiO3 + Na2Ti9O19	0.1189	0.1873	0.1277	0.1536
1587	Na8Ti5O14 + 3.444 Ba4Ti13O30 -> 13.78 BaTiO3 + 4 Na2Ti9O19	0.1502	0.2193	0.0889	0.1537
1588	0.1667 BaTi6O13 + 0.8333 BaHClO -> BaTiO3 + 0.8333 HCl	0.1297	0.2264	0.0865	0.1538
1589	Ba4Ti3O10 + 0.3333 Na2Ti7O15 -> 4 BaTiO3 + 0.3333 Na2Ti4O9	-0.0871	0.1014	0.2596	0.1538
1590	Na2Ti4O9 + 0.3333 Ba2Ti11O24 -> 0.6667 BaTiO3 + Na2Ti7O15	-0.0276	0.104	0.2443	0.154
1591	Ba2Ti6O13 + 0.1667 O2 -> 0.6667 BaTi7O14 + 1.333 BaTiO3	-0.0925	-0.0925	0.4554	0.154
1592	Ba6Ti17O40 + 0.3548 Na8Ti5O14 -> 6 BaTiO3 + 1.419 Na2Ti9O19	0.1261	0.2029	0.1121	0.1543
1593	41.33 Ba2TiO4 + 4.667 Na2Ti12O25 -> O2 + 1.333 Na7Ti11O24 + 82.67 BaTiO3	-0.0564	0.1471	0.2085	0.1544
1594	0.3333 Ba3Ti2O7 + 0.1667 Na2Ti4O9 -> BaTiO3 + 0.1667 Na2Ti2O5	-0.1605	0.0453	0.3337	0.1545
1595	BaTi8O16 + 0.1111 O2 -> 0.7778 BaTi10O20 + 0.2222 BaTiO3	-0.0501	-0.0501	0.4046	0.1545
1596	BaO + Na4TiO4 -> 2 Na2O + BaTiO3	0.2142	0.255	0.0409	0.1546
1597	Na2Ti4O9 + 0.4286 Ba4Ti11O26 -> 1.714 BaTiO3 + Na2Ti7O15	0.0099	0.1415	0.2	0.1547
1598	Ba2TiO4 + 0.5 Ba2C4O9 + 0.25 O2 -> BaTiO3 + 2 BaCO3	-0.2539	0.0499	0.3503	0.1547
1599	Ba6Ti17O40 + 16.5 Na2O -> 6 BaTiO3 + 5.5 Na6Ti2O7	-0.3793	0.0371	0.3911	0.1548
1600	Na4Ti5O12 + 19 BaTi2O5 -> 2 Na2Ti12O25 + 19 BaTiO3	0.1288	0.2222	0.0934	0.1549
1601	Na2Ti2O5 + 1.333 BaO -> 1.333 BaTiO3 + 0.3333 Na6Ti2O7	-0.1966	0.153	0.2349	0.1549
1602	8.667 BaTi2O5 + 1.167 Na6Ti2O7 -> Na7Ti11O24 + 8.667 BaTiO3 + 0.75 O2	0.2519	0.2737	0.0146	0.1549
1603	Na2TiO3 + 0.6667 Ba4Ti13O30 -> 2.667 BaTiO3 + Na2Ti7O15	0.0644	0.1687	0.1614	0.155
1604	3.5 Na2Ti6O13 + 10 Ba2TiO4 -> Na7Ti11O24 + 20 BaTiO3 + 0.75 O2	0.0472	0.2025	0.1315	0.155
1605	BaTi6O13 + 0.8333 Na2Ti3O7 -> BaTiO3 + 0.8333 Na2Ti9O19	0.1154	0.1857	0.1334	0.1551
1606	Na2Ti4O9 + 3 BaTi2O5 -> 3 BaTiO3 + Na2Ti7O15	0.067	0.1985	0.1316	0.1552
1607	Ba2Ti9O20 + 3.5 Na13Ti24O54 + 0.875 O2 -> 22.75 Na2Ti4O9 + 2 BaTiO3	-0.0236	0.1424	0.2078	0.1552
1608	Na2TiO3 + 1.25 BaTi5O11 -> 1.25 BaTiO3 + Na2Ti6O13	-0.0079	0.137	0.2098	0.1553
1609	19 Ba3Ti2O7 + 3 Na2Ti6O13 -> BaNa6O4 + 56 BaTiO3	-0.093	0.0911	0.2747	0.1553
1610	0.5 BaTi5O11 + Na2O2 -> Na2Ti2O5 + 0.5 O2 + 0.5 BaTiO3	-0.3472	0.0512	0.3712	0.1554
1611	BaTi4O9 + 1.5 Na13Ti24O54 + 0.375 O2 -> 9.75 Na2Ti4O9 + BaTiO3	-0.0228	0.1432	0.2072	0.1554
1612	O2 + 4 Na13Ti24O54 + 5.455 Ba6Ti17O40 -> 32.73 BaTiO3 + 26 Na2Ti6O13	-0.0226	0.1434	0.2071	0.1555
1613	Na4TiO4 + 1.667 BaO -> 0.6667 BaNa6O4 + BaTiO3	0.2159	0.2568	0.0409	0.1555
1614	Na6Ti2O7 + 2.778 Ba4Ti13O30 -> 11.11 BaTiO3 + 3 Na2Ti9O19	0.1389	0.2263	0.0885	0.1556
1615	0.1905 Na2Ti6O13 + 0.3333 Ba3TiO5 -> BaTiO3 + 0.09524 Na4Ti5O12	-0.1991	0.0412	0.349	0.1557
1616	Ba3TiO5 + 0.3478 Na2Ti7O15 -> 0.08696 Na8Ti5O14 + 3 BaTiO3	-0.2541	0.0128	0.3898	0.1558
1617	Na2Ti3O7 + 3 Ba3Ti2O7 + 1.5 O2 -> 2 NaO2 + 9 BaTiO3	-0.0289	0.0983	0.2545	0.1559
1618	Na2Ti7O15 + 0.6667 BaTi4O9 -> 0.6667 BaTiO3 + Na2Ti9O19	0.1109	0.1958	0.1261	0.1559
1619	Na2Ti7O15 + 0.2857 Ba2Ti9O20 -> 0.5714 BaTiO3 + Na2Ti9O19	0.1104	0.1953	0.1267	0.1559
1620	Ba6Ti17O40 + 1.833 Na2TiO3 -> 6 BaTiO3 + 1.833 Na2Ti7O15	0.0478	0.1554	0.1805	0.156
1621	BaTi5O11 + 0.1176 Na6Ti2O7 -> 0.3529 Na2Ti12O25 + BaTiO3	0.0506	0.1829	0.1524	0.156
1622	21.5 Ba4Ti3O10 + 6.5 Na2Ti7O15 -> Na13Ti24O54 + 86 BaTiO3 + 0.25 O2	-0.0849	0.1037	0.2618	0.156
1623	Na2TiO3 + 0.02778 Ba2Ti11O24 -> 0.25 Na8Ti5O14 + 0.05556 BaTiO3	-0.0828	0.0899	0.2752	0.156
1624	Ba4Ti3O10 + Na4TiO4 -> 2 Na2O + 4 BaTiO3	0.1355	0.2103	0.1065	0.1561
1625	Na2O2 + BaTi2O5 -> Na2TiO3 + BaTiO3 + 0.5 O2	-0.1586	0.1448	0.2376	0.1562
1626	Ba2TiO4 + 0.1364 Na2Ti7O15 -> 0.04545 BaNa6O4 + 1.955 BaTiO3	-0.0308	0.1478	0.2062	0.1562
1627	0.5 Na4TiO4 + 1.3 BaTi6O13 -> Na2Ti7O15 + 1.3 BaTiO3	-0.0095	0.1594	0.1901	0.1563
1628	Na2Ti6O13 + 6 Ba3Ti2O7 + 1.5 O2 -> 2 NaO2 + 18 BaTiO3	-0.0896	0.0945	0.273	0.1564
1629	2 Na2O2 + 0.5 BaTi6O13 -> O2 + 0.5 BaTiO3 + 0.5 Na8Ti5O14	-0.3813	0.0339	0.3985	0.1564
1630	Na2Ti7O15 + 7 Ba2TiO4 + 1.5 O2 -> 2 NaO2 + 14 BaTiO3	-0.0283	0.1503	0.2036	0.1565
1631	Na2Ti6O13 + 0.6 BaTi6O13 -> 0.6 BaTiO3 + Na2Ti9O19	0.1211	0.1914	0.1295	0.1565
1632	0.8333 BaTi4O9 + 2 Na2O2 -> O2 + 0.5 Na8Ti5O14 + 0.8333 BaTiO3	-0.3271	0.0557	0.3648	0.1565
1633	Ba6Ti17O40 + 5.5 Na2Ti7O15 -> 6 BaTiO3 + 5.5 Na2Ti9O19	0.1122	0.1971	0.1259	0.1566
1634	Ba3TiO5 + Ba2C4O9 + 0.5 O2 -> BaTiO3 + 4 BaCO3	-0.4011	0.0134	0.4239	0.1567
1635	Na6Ti2O7 + 3 BaO2 -> BaNa6O4 + 2 BaTiO3 + 1.5 O2	0.1798	0.2571	0.0515	0.1568
1636	4.75 BaTi2O5 + 0.25 Na4TiO4 -> NaTi5O10 + 0.25 O2 + 4.75 BaTiO3	0.2311	0.2603	0.0371	0.1569
1637	0.5 Ba2Ti11O24 + 4.5 Na2H14CO10 -> BaTiO3 + 2.25 Na2Ti2O5 + 29.25 H2O + 4.5 NaCO3 + 2.25 H2	-0.1165	0.0565	0.3183	0.157
1638	Ba6Ti17O40 + 5.5 Na13Ti24O54 + 1.375 O2 -> 35.75 Na2Ti4O9 + 6 BaTiO3	-0.0196	0.1464	0.2071	0.1571
1639	O2 + Na4Ti5O12 + 5 Ba2TiO4 -> 2 Na2O2 + 10 BaTiO3	0.038	0.1568	0.1839	0.1571
1640	BaHClO + 0.1429 Ba4Ti11O26 -> 1.571 BaTiO3 + HCl	0.1264	0.2112	0.1099	0.1571
1641	1.332 Na2TiO3 + 0.5544 Ba3CCl4O3 -> BaTiO3 + 0.3316 Ba2TiO4 + 0.001727 NaC64 + 0.4439 NaCO3 + 2.218 NaCl	-0.1676	0.1029	0.2837	0.1572
1642	3.25 Na4TiO4 + 4.15 BaTi6O13 -> Na13Ti24O54 + 4.15 BaTiO3 + 0.25 O2	0.0242	0.1931	0.1508	0.1572
1643	Ba2TiO4 + 0.08333 Na2Ti12O25 + 0.125 O2 -> 0.1667 NaO2 + 2 BaTiO3	-0.0655	0.138	0.226	0.1572
1644	Na6Ti2O7 + 3 Ba(CO2)2 + 3 O2 -> BaTiO3 + Ba2TiO4 + 6 NaCO3	-1.2024	-0.0645	0.6812	0.1573
1645	BaTi5O11 + 2 Na13Ti24O54 + 0.5 O2 -> 13 Na2Ti4O9 + BaTiO3	-0.0246	0.1415	0.2135	0.1573
1646	0.3333 Ba3TiO5 + 0.6667 Na2Ti3O7 -> BaTiO3 + 0.6667 Na2Ti2O5	-0.1648	0.0493	0.337	0.1574
1647	Ba2Ti11O24 + 1.286 Na2Ti2O5 -> 2 BaTiO3 + 1.286 Na2Ti9O19	0.1016	0.2144	0.1128	0.1574
1648	9.25 BaTi2O5 + 1.75 Na4TiO4 -> Na7Ti11O24 + 0.75 O2 + 9.25 BaTiO3	0.2395	0.2687	0.028	0.1575
1649	Ba3TiO5 + 0.3158 Na2Ti7O15 -> 3 BaTiO3 + 0.1053 Na6Ti2O7	-0.2535	0.0134	0.3929	0.1575
1650	BaNa6O4 + 0.3846 Na2Ti7O15 -> 1.692 Na4TiO4 + BaTiO3	-0.5011	0.0167	0.4448	0.1575
1651	0.1143 Na13Ti24O54 + 5 BaHClO + 0.02857 O2 -> BaH5ClO3 + 2.743 BaTiO3 + 1.486 NaCl + 1.257 BaCl2	-0.0774	0.0934	0.2739	0.1576
1652	Na2Ti7O15 + 0.5 BaTi5O11 -> 0.5 BaTiO3 + Na2Ti9O19	0.1088	0.1937	0.1324	0.1576
1653	0.3333 Na8Ti5O14 + 1.333 Ba(CO2)2 + 1.333 O2 -> BaTiO3 + 0.3333 BaTi2O5 + 2.667 NaCO3	-1.0899	-0.0491	0.6415	0.1576
1654	5 Na6Ti2O7 + BaTi6O13 -> BaTiO3 + 15 Na2TiO3	0.0128	0.1614	0.1861	0.1577
1655	Ba2TiO4 + 0.08108 Na2Ti12O25 -> 0.02703 BaNa6O4 + 1.973 BaTiO3	-0.0662	0.1372	0.2279	0.1577
1656	0.2857 Ba4Ti11O26 + Na3ClO -> Na2Ti2O5 + 1.143 BaTiO3 + NaCl	-0.2276	0.0321	0.3689	0.1577
1657	TiO2 + 2 Ba(H2O3)2 -> BaTiO3 + 3 O2 + BaH8O5	-0.3099	0.0279	0.3915	0.1578
1658	Ba4Ti13O30 + 3.6 BaNa6O4 -> 5.4 Na4TiO4 + 7.6 BaTiO3	-0.4165	0.0481	0.3952	0.1579
1659	Na2Ti3O7 + 3 Ba2TiO4 + 1.5 O2 -> 2 NaO2 + 6 BaTiO3	0.073	0.1835	0.1515	0.158
1660	Ba3Ti2O7 + Na2Ti7O15 -> 3 BaTiO3 + Na2Ti6O13	-0.0843	0.1231	0.2469	0.1581
1661	4 Na2O2 + 5 BaTi2O5 -> Na8Ti5O14 + 5 BaTiO3 + 2 O2	-0.1676	0.1358	0.2531	0.1582
1662	Ba3TiO5 + 1.143 Na2Ti3O7 -> 0.2857 Na8Ti5O14 + 3 BaTiO3	-0.1658	0.0483	0.3403	0.1583
1663	Na2O + 0.1111 BaTi(S2O7)3 -> 0.1111 BaTiO3 + 0.3333 Na6S2O9	-0.8595	0.0401	0.5028	0.1583
1664	BaH8O5 + 3 O2 + Ba2TiO4 -> 2 Ba(H2O3)2 + BaTiO3	0.2545	0.2749	0.0204	0.1583
1665	Ba6Ti17O40 + 0.8462 BaH4O3 -> 1.692 Ti6H2O13 + 6.846 BaTiO3	0.1389	0.2214	0.0996	0.1584
1666	Na6Ti2O7 + 3.571 Ba4Ti11O26 -> 14.29 BaTiO3 + 3 Na2Ti9O19	0.0913	0.2022	0.1295	0.1584
1667	O2 + 63.5 Ba2TiO4 + 4 Na13Ti24O54 -> 6.5 Na8Ti5O14 + 127 BaTiO3	-0.1107	0.0969	0.2798	0.1584
1668	Ba2TiO4 + 0.6 Na4TiO4 -> 0.4 BaNa6O4 + 1.6 BaTiO3	0.2881	0.2881	0	0.1584
1669	0.1818 Ba6Ti17O40 + 4 BaCO3 -> Ba2C4O9 + 0.5 O2 + 3.091 BaTiO3	0.2083	0.2494	0.0566	0.1585
1670	Na8Ti5O14 + 0.5 Ba3TiO5 -> 1.5 BaTiO3 + 4 Na2TiO3	0.0126	0.1644	0.1855	0.1587
1671	O2 + 14 Ba4Ti3O10 + 2 Na2Ti7O15 -> 2 Na2O2 + 56 BaTiO3	-0.0889	0.0996	0.273	0.1588
1672	BaTi6O12 + 0.1429 O2 -> 0.7143 BaTi8O16 + 0.2857 BaTiO3	-0.1462	-0.1462	0.5318	0.1589
1673	Ba3TiO5 + 0.3077 Na2Ti7O15 -> 0.1538 Na4TiO4 + 3 BaTiO3	-0.2513	0.0156	0.3935	0.1589
1674	0.1111 Ba4Ti13O30 + Na2O2 -> Na2TiO3 + 0.4444 BaTiO3 + 0.5 O2	-0.2584	0.1015	0.3091	0.1589
1675	O2 + 5 Ba3Ti2O7 + Na4Ti5O12 -> 2 Na2O2 + 15 BaTiO3	-0.0517	0.0772	0.2875	0.1589
1676	Ba4Ti3O10 + 0.1765 Na4Ti5O12 -> 0.1176 BaNa6O4 + 3.882 BaTiO3	-0.0203	0.1038	0.254	0.159
1677	Na2Ti4O9 + 0.5 O2 + 4 BaH4O3 -> 2 NaH8O5 + 4 BaTiO3	-0.0044	0.1395	0.2148	0.159
1678	Ba3Ti2O7 + 0.2 Na8Ti5O14 + 1.2 O2 -> 1.6 NaO2 + 3 BaTiO3	0.0969	0.2036	0.1282	0.159
1679	Na8Ti5O14 + 4.429 Ba4Ti11O26 -> 17.71 BaTiO3 + 4 Na2Ti9O19	0.1033	0.1932	0.1376	0.1592
1680	O2 + 4 Na13Ti24O54 + 6.667 Ba2Ti11O24 -> 13.33 BaTiO3 + 26 Na2Ti6O13	-0.0743	0.0917	0.2788	0.1593
1681	Na4TiO4 + 1.5 Ba2H14C4O15 + 2.5 O2 -> BaTiO3 + 2 BaCO3 + 10.5 H2O + 4 NaCO3	-0.5076	0.0872	0.3795	0.1593
1682	2.097 Na4Ti5O12 + BaTi6O13 -> BaTiO3 + 0.6452 Na13Ti24O54 + 0.1613 O2	0.0793	0.1727	0.1637	0.1593
1683	2 BaO2 + TiH2SO6 -> BaTiO3 + BaSO4 + H2O + O2	-0.8016	0.0032	0.529	0.1593
1684	H5ClO2 + Ba3Ti2O7 -> BaH5ClO3 + 2 BaTiO3	-0.1922	0.0285	0.3684	0.1594
1685	Na4TiO4 + 0.7778 Ba2Ti11O24 -> 1.556 BaTiO3 + 2 Na2Ti4O9	-0.0258	0.1625	0.1974	0.1594
1686	0.04167 Na13Ti24O54 + 0.3646 Ba3(ClO)2 + 0.01042 O2 -> BaTiO3 + 0.5417 NaCl + 0.09375 BaCl2	-0.3223	0.0019	0.4241	0.1595
1687	Ba3TiO5 + 0.5455 Na4Ti5O12 -> 3 BaTiO3 + 0.3636 Na6Ti2O7	-0.1687	0.0416	0.3504	0.1595
1688	0.65 Na2TiO3 + 0.25 Ba4Ti11O26 -> BaTiO3 + 0.1 Na13Ti24O54 + 0.025 O2	0.0512	0.1726	0.1706	0.1596
1689	Ba3TiO5 + 0.5 Na4Ti5O12 -> 0.5 Na4TiO4 + 3 BaTiO3	-0.1664	0.0438	0.3479	0.1596
1690	1.75 Na2O2 + 0.5 Ba2Ti9O20 -> BaTiO3 + 1.75 Na2Ti2O5 + 0.875 O2	-0.3306	0.0594	0.3688	0.1596
1691	0.2222 Na2Ti6O13 + 0.3333 Ba3TiO5 -> BaTiO3 + 0.2222 Na2Ti3O7	-0.1909	0.0494	0.3477	0.1596
1692	BaO + Na2TiO3 -> Na2O + BaTiO3	0.0211	0.2302	0.1201	0.1597
1693	BaTi4O9 + Na2TiO3 -> BaTiO3 + Na2Ti4O9	0.0372	0.1703	0.1774	0.1602
1694	Ba4Ti13O30 + 0.6923 BaH4O3 -> 1.385 Ti6H2O13 + 4.692 BaTiO3	0.1645	0.2382	0.0812	0.1602
1695	3.25 Na4Ti5O12 + 1.107 Ba4Ti11O26 -> Na13Ti24O54 + 4.429 BaTiO3 + 0.25 O2	0.0827	0.1761	0.1618	0.1604
1696	0.06667 Na13Ti24O54 + 0.4333 Ba3(ClO)2 + 0.01667 O2 -> BaTiO3 + 0.3 BaTi2O5 + 0.8667 NaCl	-0.3241	-0.0019	0.4303	0.1604
1697	0.25 Ba4Ti3O10 + 0.025 Na2Ti12O25 -> BaTiO3 + 0.025 Na2Ti2O5	-0.1215	0.0897	0.2937	0.1604
1698	Ba4Ti3O10 + 0.1429 Na2Ti7O15 -> 0.1429 Na2O + 4 BaTiO3	-0.086	0.1025	0.273	0.1604
1699	BaTi6O11 + 0.7222 O2 -> 0.5556 Ti9O17 + BaTiO3	-0.6158	-0.6158	1.1093	0.1605
1700	0.5 Na2Ti2O5 + BaO2 -> BaTiO3 + 0.5 Na2O + 0.5 O2	-0.0709	0.2611	0.1113	0.1605
1701	BaTi2O5 + 0.125 Na2TiO3 -> BaTiO3 + 0.125 Na2Ti9O19	0.154	0.2189	0.1038	0.1606
1702	0.04167 Na13Ti24O54 + 1.813 BaHClO -> BaTiO3 + 0.3542 BaH5ClO3 + 0.4583 BaCl2 + 0.5417 NaCl + 0.02083 H2	-0.0717	0.0991	0.2737	0.1606
1703	Ba2TiO4 + HCl -> BaTiO3 + BaHClO	-0.1913	0.1223	0.2772	0.1607
1704	2 Ba2TiO4 -> BaTiO3 + Ba3TiO5	0.1607	0.1607	0.1607	0.1607
1705	8 BaCO3 + 1.333 BaTi4O9 -> O2 + 2 Ba2C4O9 + 5.333 BaTiO3	0.2141	0.2553	0.0544	0.1608
1706	BaTi6O13 + Na2TiO3 -> Na2Ti6O13 + BaTiO3	-0.0304	0.1279	0.2361	0.1608
1707	4.375 BaTi2O5 + 0.125 Na8Ti5O14 -> NaTi5O10 + 4.375 BaTiO3 + 0.25 O2	0.2446	0.2682	0.0347	0.1608
1708	4.667 Na2Ti7O15 + 18 Ba2TiO4 -> O2 + 36 BaTiO3 + 1.333 Na7Ti11O24	0.0066	0.1853	0.1706	0.1608
1709	0.2019 Na4Ti5O12 + 1.005 Ba3CCl4O3 -> BaTiO3 + 0.00313 NaC64 + 0.8044 NaCO3 + 2.009 BaCl2 + 0.004695 BaTi2O5	-0.1361	0.1301	0.2579	0.161
1710	Ba3TiO5 + 0.3333 Na2Ti7O15 -> 3 BaTiO3 + 0.3333 Na2TiO3	-0.2458	0.0211	0.3913	0.161
1711	Ba4Ti12O27 + 0.5 O2 + 1.143 Na6Ti2O7 -> 4 BaTiO3 + 3.429 Na2Ti3O7	-0.1395	0.109	0.2799	0.1611
1712	Ba3TiO5 + Na2Ti2O5 -> Na2O + 3 BaTiO3	0.0323	0.2039	0.1469	0.1611
1713	Na2TiO3 + 0.3333 Ba3(ClO)2 -> BaTiO3 + 0.6667 Na3ClO	-0.0143	0.1972	0.1641	0.1612
1714	2 BaO2 + TiSO5 -> BaTiO3 + O2 + BaSO4	-1.1226	0.0409	0.5668	0.1612
1715	Ba4Ti3O10 + 0.3333 Ba(H8O5)2 + 1.833 O2 -> 1.333 Ba(H2O3)2 + 3 BaTiO3	0.1068	0.1816	0.153	0.1613
1716	Na2Ti4O9 + Ba4Ti3O10 -> 4 BaTiO3 + Na2Ti3O7	-0.1041	0.088	0.2939	0.1614
1717	Na8Ti5O14 + 2 O2 + 2.5 Ba3TiO5 -> 4 Na2O2 + 7.5 BaTiO3	0.0601	0.2119	0.1336	0.1615
1718	Ba6Ti17O40 + 0.6471 Na4TiO4 -> 6 BaTiO3 + 1.294 Na2Ti9O19	0.1095	0.2121	0.1224	0.1615
1719	Ba2TiO4 + 0.75 Na2TiO3 -> 0.25 BaNa6O4 + 1.75 BaTiO3	0.1878	0.2527	0.0649	0.1617
1720	O2 + 4 Na13Ti24O54 + 8.571 Ba4Ti11O26 -> 34.29 BaTiO3 + 26 Na2Ti6O13	-0.0336	0.1324	0.2344	0.1617
1721	Na2TiO3 + 0.8571 Ba4Ti11O26 -> 3.429 BaTiO3 + Na2Ti7O15	0.0272	0.1486	0.2049	0.1618
1722	1.556 BaCO3 + 0.1111 Ba2Ti9O20 -> BaTiO3 + 0.3889 Ba2C4O9 + 0.1944 O2	0.2154	0.2572	0.0545	0.1618
1723	Na6Ti2O7 + 2 BaO -> 3 Na2O + 2 BaTiO3	0.1624	0.2442	0.0795	0.1619
1724	0.4958 Na6Ti2O7 + 0.5 Ba2Ti11O24 -> BaTiO3 + 0.0572 O2 + 0.2288 Na13Ti24O54	0.0147	0.1816	0.175	0.1619
1725	Ba2Ti6O13 + 0.1471 O2 -> 1.294 BaTiO3 + 0.2353 Ba3Ti20O40	-0.078	-0.078	0.4554	0.162
1726	Na2Ti12O25 + 10.75 Ba4Ti3O10 -> 0.25 Na8Ti5O14 + 43 BaTiO3	-0.1176	0.0936	0.2928	0.1621
1727	0.625 Na2Ti4O9 + BaTi6O13 -> BaTiO3 + 0.625 Na2Ti12O25	0.0222	0.1538	0.2018	0.1622
1728	BaTi2O5 + 0.4 BaNa6O4 -> 0.6 Na4TiO4 + 1.4 BaTiO3	-0.3002	0.0942	0.3331	0.1623
1729	Na2Ti4O9 + 2 BaTi5O11 -> Na2Ti12O25 + 2 BaTiO3	0.0409	0.1724	0.1791	0.1623
1730	Ba3Ti2O7 -> BaO + 2 BaTiO3	0.0663	0.173	0.173	0.1623
1731	0.5 Ba2Ti11O24 + 0.4606 Na8Ti5O14 -> BaTiO3 + 0.07087 O2 + 0.2835 Na13Ti24O54	0.0532	0.1673	0.1817	0.1624
1732	Ba3Ti2O7 + 0.3333 Na2Ti7O15 -> 3 BaTiO3 + 0.3333 Na2Ti4O9	-0.1101	0.0973	0.2883	0.1625
1733	0.1471 Na6Ti2O7 + BaTi6O13 -> BaTiO3 + 0.4412 Na2Ti12O25	0.0266	0.1752	0.1802	0.1626
1734	Ba3TiO5 + 2 Na4TiO4 -> 4 Na2O + 3 BaTiO3	0.2383	0.2733	0.0351	0.1626
1735	0.1429 Na2Ti9O19 + Ba(HO)2 -> BaTiO3 + 0.1429 Na2Ti2O5 + H2O	-0.2218	0.0466	0.3644	0.1628
1736	Ba2Ti9O20 + 2.333 Na2TiO3 -> 2 BaTiO3 + 2.333 Na2Ti4O9	0.0334	0.172	0.1823	0.1628
1737	Na2Ti12O25 + 9 Ba4Ti3O10 -> 36 BaTiO3 + Na2Ti3O7	-0.117	0.0942	0.2937	0.1628
1738	0.3333 Ba3Ti2O7 + 0.03333 Na2Ti12O25 -> BaTiO3 + 0.03333 Na2Ti2O5	-0.161	0.0732	0.3244	0.1629
1739	Ba2Ti11O24 + 9 Na2Ti3O7 -> 2 BaTiO3 + 9 Na2Ti4O9	0.0601	0.1729	0.1759	0.1629
1740	3 Ba3Ti2O7 + 5 HCl -> BaH5ClO3 + 6 BaTiO3 + 2 BaCl2	-0.257	0.0732	0.3465	0.1631
1741	Na2Ti12O25 + 6 Ba4Ti3O10 -> 24 BaTiO3 + Na2Ti6O13	-0.111	0.1003	0.2871	0.1632
1742	Na2Ti4O9 + 1.143 Ba2Ti9O20 -> Na2Ti12O25 + 2.286 BaTiO3	0.0473	0.1789	0.1733	0.1632
1743	Ba2Ti11O24 + 3 Na4Ti5O12 -> 2 BaTiO3 + 6 Na2Ti4O9	0.0359	0.1486	0.2062	0.1632
1744	Ba4Ti3O10 + 0.1053 Na2Ti12O25 -> 0.05263 Na4Ti5O12 + 4 BaTiO3	-0.1161	0.0951	0.2938	0.1634
1745	O2 + 4 Na13Ti24O54 + 60 BaTi2O5 -> 60 BaTiO3 + 26 Na2Ti6O13	0.0254	0.1914	0.166	0.1634
1746	Na6Ti2O7 + 2 BaNa6O4 -> 9 Na2O + 2 BaTiO3	0.0528	0.1641	0.1874	0.1634
1747	TiSO5 + 5 BaHClO -> BaTiO3 + BaH5ClO3 + BaSO4 + 2 BaCl2	-0.1698	0.1377	0.2633	0.1635
1748	H5ClO2 + Ba4Ti3O10 -> 3 BaTiO3 + BaH5ClO3	-0.1619	0.0503	0.3492	0.1636
1749	Ba4Ti11O26 + 0.5385 BaH4O3 -> 1.077 Ti6H2O13 + 4.538 BaTiO3	0.1155	0.2141	0.124	0.1637
1750	Ba4Ti12O27 + 0.5 O2 + 1.6 Na4TiO4 -> 4 BaTiO3 + 3.2 Na2Ti3O7	-0.1573	0.0983	0.3005	0.1637
1751	Na4TiO4 + 1.5 BaH3C3O7 + 2.125 O2 -> BaTiO3 + 0.5 BaCO3 + 2.25 H2O + 4 NaCO3	-0.997	0.0317	0.5536	0.1637
1752	0.0875 Na2Ti6O13 + 0.25 Ba4Ti3O10 -> BaTiO3 + 0.01875 O2 + 0.025 Na7Ti11O24	-0.0255	0.1418	0.228	0.1639
1753	0.1429 Na2Ti9O19 + Ba(H8O5)2 -> BaTiO3 + 0.1429 Na2Ti2O5 + 0.5 O2 + 8 H2O	-0.0905	0.095	0.2893	0.1639
1754	BaTi5O11 + 0.04651 O2 + 0.186 Na13Ti24O54 -> BaTiO3 + 1.209 Na2Ti7O15	-0.0125	0.1535	0.2135	0.1639
1755	Na4TiO4 + 7.667 BaTi4O9 -> 2 Na2Ti12O25 + 7.667 BaTiO3	0.0579	0.1916	0.16	0.164
1756	2 Na2Ti2O5 + 4 Ba4Ti3O10 -> O2 + 16 BaTiO3 + 4 Na	0.1757	0.2506	0.0749	0.164
1757	Na2Ti12O25 + 11 Ba4Ti3O10 -> 44 BaTiO3 + Na2TiO3	-0.1149	0.0963	0.2937	0.164
1758	Na2Ti7O15 + 0.2857 Ba4Ti11O26 -> 1.143 BaTiO3 + Na2Ti9O19	0.1035	0.1884	0.1533	0.1641
1759	Na2Ti12O25 + 11.33 Ba4Ti3O10 -> 45.33 BaTiO3 + 0.3333 Na6Ti2O7	-0.1157	0.0955	0.2949	0.1641
1760	0.3333 Ba4Ti13O30 + Na2Ti9O19 -> Na2Ti12O25 + 1.333 BaTiO3	-0.0142	0.1713	0.1966	0.1641
1761	O2 + 1.667 Ba4Ti3O10 + 0.3333 Na4Ti5O12 -> 1.333 NaO2 + 6.667 BaTiO3	-0.0098	0.1144	0.253	0.1644
1762	Na2Ti4O9 + 2.75 Ba4Ti3O10 -> 0.25 Na8Ti5O14 + 11 BaTiO3	-0.1123	0.0798	0.3105	0.1644
1763	Na4Ti5O12 + 5 Ba3Ti2O7 -> 2 Na2O + 15 BaTiO3	-0.0417	0.0871	0.2875	0.1644
1764	Ba3Ti2O7 + Na2TiO3 -> Na2O + 3 BaTiO3	0.052	0.1587	0.1952	0.1644
1765	0.2857 Ba2Ti9O20 + 2 Na2O2 -> O2 + 0.5714 BaTiO3 + 2 Na2TiO3	-0.309	0.081	0.3532	0.1645
1766	O2 + 4 Na13Ti24O54 + 12.29 Ba2Ti9O20 -> 24.57 BaTiO3 + 26 Na2Ti7O15	-0.0068	0.1592	0.2078	0.1645
1767	Na8Ti5O14 + 10.33 BaTi4O9 -> 10.33 BaTiO3 + 4 Na2Ti9O19	0.1251	0.2129	0.1249	0.1645
1768	Ba6Ti17O40 + 11 BaH2Cl2O -> 17 BaTiO3 + 22 HCl	0.2183	0.2593	0.0578	0.1645
1769	Na2Ti7O15 + 7.333 Ba4Ti3O10 -> 0.3333 BaNa6O4 + 29 BaTiO3	-0.0795	0.109	0.2744	0.1646
1770	Na2Ti12O25 + 5 Ba4Ti3O10 -> 20 BaTiO3 + Na2Ti7O15	-0.1029	0.1083	0.2805	0.1647
1771	Na2Ti7O15 + 0.4 BaTi6O13 -> 0.4 BaTiO3 + Na2Ti9O19	0.1031	0.188	0.1552	0.1647
1772	0.6615 Na2Ti2O5 + 1.646 BaCO3 -> BaTiO3 + 0.3231 Ba2TiO4 + 0.005128 NaC64 + 1.318 NaCO3	-0.2378	0.3112	0.1078	0.1648
1773	Na4Ti5O12 + 5 Ba2TiO4 -> 2 Na2O + 10 BaTiO3	0.052	0.1708	0.1839	0.1648
1774	Na2Ti7O15 + 7 Ba4Ti3O10 + 1.5 O2 -> 2 NaO2 + 28 BaTiO3	-0.0779	0.1107	0.273	0.1648
1775	0.3333 Ba3Ti2O7 + 0.1008 Na2Ti7O15 -> BaTiO3 + 0.003876 O2 + 0.0155 Na13Ti24O54	-0.1081	0.0993	0.2911	0.1649
1776	Na2Ti12O25 + 11.5 Ba4Ti3O10 -> 0.5 Na4TiO4 + 46 BaTiO3	-0.1148	0.0965	0.2955	0.1649
1777	0.2368 Ba4Ti3O10 + 0.02632 Ba2Ti11O24 -> BaTiO3	-0.1144	0.0882	0.3037	0.1649
1778	Na2Ti4O9 + 2.667 BaTi4O9 -> Na2Ti12O25 + 2.667 BaTiO3	0.051	0.1826	0.1728	0.165
1779	1.667 H3ClO + 1.333 Ba3Ti2O7 -> BaH5ClO3 + 2.667 BaTiO3 + 0.3333 BaCl2	-0.2134	0.0426	0.3717	0.1651
1780	Ba3TiO5 + Na2Ti3O7 -> 3 BaTiO3 + Na2TiO3	-0.1513	0.0627	0.3379	0.1652
1781	BaTi5O11 + 4 Na2O2 -> BaTiO3 + 4 Na2TiO3 + 2 O2	-0.3205	0.078	0.3603	0.1652
1782	O2 + 4 BaO + 2 Na2Ti2O5 -> 2 Na2O2 + 4 BaTiO3	-0.1126	0.2369	0.1553	0.1652
1783	Ba3Ti2O7 + 2 H2O + 1.5 O2 -> Ba(H2O3)2 + 2 BaTiO3	0.1258	0.2325	0.1067	0.1652
1784	1.024 Na2Ti4O9 + 2.548 Ba3CCl4O3 -> BaTiO3 + 0.007937 NaC64 + 2.04 NaCO3 + 5.095 BaCl2 + 1.548 BaTi2O5	-0.1623	0.1259	0.2774	0.1653
1785	0.2903 Ba3TiO5 + 0.06452 Ba2Ti11O24 -> BaTiO3	-0.2684	0.014	0.413	0.1653
1786	Ba4Ti13O30 + 0.5294 Na4TiO4 -> 4 BaTiO3 + 1.059 Na2Ti9O19	0.1334	0.2306	0.1073	0.1654
1787	Na2Ti12O25 + 10.75 Ba3Ti2O7 -> 0.25 Na8Ti5O14 + 32.25 BaTiO3	-0.1564	0.0778	0.3246	0.1654
1788	BaNa6O4 + 0.3571 Ba2Ti9O20 -> 1.5 Na4TiO4 + 1.714 BaTiO3	-0.4694	0.0319	0.4404	0.1656
1789	Ba2Ti11O24 + 0.6923 Na4TiO4 -> 2 BaTiO3 + 1.385 Na2Ti7O15	-0.0404	0.1479	0.2298	0.1659
1790	Na8Ti5O14 + 5 BaO -> 4 Na2O + 5 BaTiO3	0.008	0.2722	0.0949	0.166
1791	BaTi5O11 + 1.333 Na2TiO3 -> BaTiO3 + 1.333 Na2Ti4O9	0.0272	0.172	0.1909	0.166
1792	O2 + 14 Ba3Ti2O7 + 2 Na2Ti7O15 -> 2 Na2O2 + 42 BaTiO3	-0.1187	0.0887	0.3068	0.1661
1793	O2 + 4 Na13Ti24O54 + 9.556 Ba4Ti13O30 -> 38.22 BaTiO3 + 26 Na2Ti7O15	0.0213	0.1873	0.1772	0.1661
1794	O2 + 4 Na13Ti24O54 + 17.2 BaTi6O13 -> 17.2 BaTiO3 + 26 Na2Ti7O15	-0.0271	0.139	0.2363	0.1661
1795	BaNa6O4 + 0.625 BaTi5O11 -> 1.5 Na4TiO4 + 1.625 BaTiO3	-0.4813	0.0284	0.4478	0.1662
1796	0.6667 TiO2 + 0.6667 Ba(H2O3)2 -> O2 + 1.333 H2O + 0.6667 BaTiO3	-0.3369	0.0009	0.4433	0.1662
1797	0.3333 Ba3TiO5 + 0.06667 Na2Ti12O25 -> BaTiO3 + 0.06667 Na2Ti2O5	-0.2879	0.0221	0.4113	0.1662
1798	O2 + 4 Na13Ti24O54 + 1.6 BaTi6O13 -> 26 Na2Ti4O9 + 1.6 BaTiO3	-0.0269	0.1391	0.2363	0.1662
1799	Ba(HO)2 + 0.05556 Ba4Ti13O30 + 0.75 O2 -> 0.5 Ba(H2O3)2 + 0.7222 BaTiO3	0.0898	0.2113	0.1384	0.1663
1800	Ba2Ti9O20 + 0.2258 Na8Ti5O14 -> 2 BaTiO3 + 0.9032 Na2Ti9O19	0.1244	0.2145	0.1276	0.1664
1801	O2 + 4 Na13Ti24O54 + 28.67 BaTi4O9 -> 28.67 BaTiO3 + 26 Na2Ti7O15	-0.0026	0.1634	0.2072	0.1665
1802	Ba3TiO5 + 0.4444 Na2Ti7O15 -> 3 BaTiO3 + 0.2222 Na4Ti5O12	-0.2286	0.0383	0.3825	0.1665
1803	Na2Ti12O25 + 9 Ba3Ti2O7 -> Na2Ti3O7 + 27 BaTiO3	-0.1542	0.08	0.3245	0.1666
1804	Ba3Ti2O7 + 0.75 Na2TiO3 -> 0.25 BaNa6O4 + 2.75 BaTiO3	0.0624	0.1691	0.1873	0.1666
1805	Ba4Ti11O26 + 0.4118 Na4TiO4 -> 4 BaTiO3 + 0.8235 Na2Ti9O19	0.0859	0.2054	0.1459	0.1667
1806	Ba4Ti3O10 + 0.125 Na2Ti12O25 -> 4 BaTiO3 + 0.125 Na2Ti4O9	-0.1094	0.1018	0.2928	0.1667
1807	Na2Ti4O9 + 1.5 Ba4Ti3O10 -> 0.5 Na4Ti5O12 + 6 BaTiO3	-0.1023	0.0898	0.3034	0.1667
1808	BaO + 0.1579 Na8Ti5O14 -> 0.2105 BaNa6O4 + 0.7895 BaTiO3	0.0234	0.2877	0.0775	0.1667
1809	Na4Ti5O12 + Ba3(ClO)2 -> Na2Ti2O5 + 3 BaTiO3 + 2 NaCl	-0.2231	0.0565	0.3637	0.1668
1810	Na2Ti4O9 + 0.8889 Ba2Ti11O24 -> Na2Ti12O25 + 1.778 BaTiO3	-0.0042	0.1274	0.2443	0.1669
1811	Ba4Ti3O10 + BaH8O5 + 3 O2 -> 2 Ba(H2O3)2 + 3 BaTiO3	0.1581	0.2329	0.1027	0.1669
1812	Na2Ti4O9 + 0.8889 Ba4Ti13O30 -> Na2Ti12O25 + 3.556 BaTiO3	0.0792	0.2107	0.1427	0.167
1813	0.6667 BaTi4O9 + 2 Na2O2 -> O2 + 2 Na2TiO3 + 0.6667 BaTiO3	-0.2974	0.0854	0.3519	0.167
1814	1.167 Na2Ti9O19 + 0.5 Ba2Ti9O20 -> BaTiO3 + 1.167 Na2Ti12O25	-0.034	0.1515	0.2272	0.167
1815	Ba3Ti2O7 + 0.1053 Na2Ti12O25 -> 3 BaTiO3 + 0.05263 Na4Ti5O12	-0.1534	0.0808	0.3246	0.167
1816	Ba4Ti3O10 + 2 HCl -> 3 BaTiO3 + BaH2Cl2O	-0.2115	0.0956	0.3228	0.1671
1817	0.5 Ba3Ti2O7 + 0.25 Ba2H14C4O15 + 0.25 O2 -> BaTiO3 + 1.75 H2O + BaCO3	-0.2286	0.0239	0.3983	0.1671
1818	BaTi14O28 + 13 NaHO + 0.5 O2 -> BaTiO3 + 6.5 H2O + 6.5 Na2Ti2O5	-0.261	0.0728	0.3567	0.1672
1819	1.5 Na2O2 + BaTi4O9 -> BaTiO3 + 1.5 Na2Ti2O5 + 0.75 O2	-0.3138	0.0689	0.3723	0.1672
1820	4 BaCO3 + 0.5 BaTi5O11 -> Ba2C4O9 + 2.5 BaTiO3 + 0.5 O2	0.2149	0.2625	0.0614	0.1672
1821	Ba3Ti2O7 + 0.3636 Na2Ti4O9 -> 0.09091 Na8Ti5O14 + 3 BaTiO3	-0.1449	0.0608	0.3431	0.1673
1822	O2 + 6 Ba3TiO5 + 2 Na2Ti6O13 -> 2 Na2O2 + 18 BaTiO3	-0.1868	0.0535	0.3601	0.1675
1823	0.75 BaTi5O11 + Na2Ti9O19 -> Na2Ti12O25 + 0.75 BaTiO3	-0.0379	0.1476	0.233	0.1675
1824	0.3103 Ba3Ti2O7 + 0.03448 Ba2Ti11O24 -> BaTiO3	-0.1514	0.0704	0.3356	0.1675
1825	H2O + 0.6667 Ba2Ti11O24 -> Ti6H2O13 + 1.333 BaTiO3	0.1202	0.233	0.1128	0.1676
1826	O2 + 1.333 Ba3Ti2O7 + 0.6667 Na6Ti2O7 -> 2 Na2O2 + 4 BaTiO3	0.0989	0.2056	0.145	0.1676
1827	BaNa6O4 + 0.2174 Na2Ti12O25 -> 1.609 Na4TiO4 + BaTiO3	-0.5345	0.0129	0.4786	0.1677
1828	BaH2Cl2O + 0.3333 BaTi4O9 -> 1.333 BaTiO3 + 2 HCl	0.2238	0.265	0.0579	0.1677
1829	0.25 Ba4Ti3O10 + 0.03009 Na2Ti12O25 -> BaTiO3 + 0.00463 Na13Ti24O54 + 0.001157 O2	-0.1077	0.1035	0.2932	0.1677
1830	Na2Ti12O25 + 11.33 Ba3Ti2O7 -> 34 BaTiO3 + 0.3333 Na6Ti2O7	-0.1544	0.0798	0.3274	0.1678
1831	Na2Ti12O25 + 11 Ba3Ti2O7 -> 33 BaTiO3 + Na2TiO3	-0.1531	0.0811	0.3258	0.1678
1832	Na2TiO3 + 2 BaTi4O9 -> 2 BaTiO3 + Na2Ti7O15	0.0315	0.1646	0.2016	0.168
1833	Na4TiO4 + 3.286 Ba2Ti9O20 -> 2 Na2Ti12O25 + 6.571 BaTiO3	0.0535	0.1947	0.1668	0.168
1834	Ba4Ti11O26 + 3.5 Na13Ti24O54 + 0.875 O2 -> 22.75 Na2Ti4O9 + 4 BaTiO3	-0.0221	0.1439	0.2344	0.168
1835	0.125 Na2Ti6O13 + 0.25 Ba4Ti3O10 -> BaTiO3 + 0.02083 O2 + 0.08333 Na3Ti6O13	-0.0116	0.1557	0.2203	0.1681
1836	O2 + 0.4516 Ba2Ti13O22 -> 0.9032 BaTiO3 + 0.7097 Ti7O13	-0.924	-0.924	1.5029	0.1681
1837	Na2Ti4O9 + Ba3Ti2O7 -> Na2Ti3O7 + 3 BaTiO3	-0.1239	0.0818	0.3193	0.1681
1838	Ba3Ti2O7 + 0.1429 Na2Ti7O15 -> 0.1429 Na2O + 3 BaTiO3	-0.1149	0.0925	0.3068	0.1682
1839	Ba4Cl6O + 1.5 O2 + 4 BaTi2O5 -> 3 Cl2 + 8 BaTiO3	0.2524	0.2827	0.0351	0.1682
1840	BaNa6O4 + 0.8333 BaTi4O9 -> 1.5 Na4TiO4 + 1.833 BaTiO3	-0.4564	0.0359	0.4394	0.1682
1841	0.1026 BaTi14O28 + 0.3333 Na6Ti2O7 + 0.05128 O2 -> Na2Ti2O5 + 0.1026 BaTiO3	-0.2515	0.0823	0.3478	0.1684
1842	Ba3TiO5 + 0.8571 Na2Ti2O5 -> 0.2857 BaNa6O4 + 2.714 BaTiO3	0.0534	0.225	0.1373	0.1684
1843	0.3333 Ba4Ti13O30 + 1.5 Na2Ti2O5 -> Na3Ti6O13 + 0.25 O2 + 1.333 BaTiO3	0.288	0.2992	0.0112	0.1684
1844	Ba2TiO4 + H2CO3 -> BaTiO3 + BaCO3 + H2O	-0.2679	0.0527	0.3812	0.1685
1845	Na2Ti9O19 + BaTi4O9 -> BaTiO3 + Na2Ti12O25	-0.0309	0.1546	0.2267	0.1685
1846	Na8Ti5O14 + 7.75 BaTi5O11 -> 7.75 BaTiO3 + 4 Na2Ti9O19	0.1197	0.2131	0.1348	0.1686
1847	Ba3Ti20O40 + 0.2857 O2 -> 2.429 BaTi8O16 + 0.5714 BaTiO3	-0.0828	-0.0828	0.4757	0.1686
1848	Ba3TiO5 + 1.2 Na4TiO4 -> 0.8 BaNa6O4 + 2.2 BaTiO3	0.2493	0.2843	0.0351	0.1687
1849	0.3333 Ba4Ti3O10 + 0.1667 Ba2H14C4O15 + 0.1667 O2 -> BaTiO3 + 1.167 H2O + 0.6667 BaCO3	-0.2011	0.0408	0.3787	0.1687
1850	Ba3Ti2O7 + 0.08696 Na2Ti12O25 -> 0.04348 Na4TiO4 + 3 BaTiO3	-0.1532	0.081	0.3281	0.1688
1851	Ba(H8O5)2 + 5.5 O2 + 3 Ba2TiO4 -> 4 Ba(H2O3)2 + 3 BaTiO3	0.2165	0.2718	0.0552	0.1688
1852	Na6Ti2O7 + 2 Ba4Ti3O10 + 4.5 O2 -> 6 NaO2 + 8 BaTiO3	0.169	0.2439	0.0938	0.1688
1853	Ba3TiO5 + 0.5 Na2Ti7O15 -> 0.5 Na2Ti3O7 + 3 BaTiO3	-0.2235	0.0433	0.3816	0.1689
1854	Ba2Ti9O20 + 7 BaH2Cl2O -> 9 BaTiO3 + 14 HCl	0.2251	0.2668	0.0585	0.1689
1855	Ba3Ti2O7 + 0.1667 Na2Ti12O25 -> 3 BaTiO3 + 0.1667 Na2Ti6O13	-0.1425	0.0917	0.3159	0.1691
1856	Ba3TiO5 + 0.186 Na2Ti12O25 -> 0.04651 Na8Ti5O14 + 3 BaTiO3	-0.2829	0.0271	0.4118	0.1692
1857	6.5 Na2TiO3 + 5.833 BaTi4O9 -> Na13Ti24O54 + 5.833 BaTiO3 + 0.25 O2	0.0586	0.1917	0.1717	0.1694
1858	0.7048 Na4TiO4 + 0.5 Ba2Ti11O24 -> BaTiO3 + 0.05422 O2 + 0.2169 Na13Ti24O54	-0.0018	0.1865	0.1905	0.1695
1859	0.4444 Ba2Ti11O24 + 2 Na2O2 -> O2 + 2 Na2Ti2O5 + 0.8889 BaTiO3	-0.3965	0.0271	0.4377	0.1695
1860	1.222 Ba2Ti11O24 + 6.5 Na2Ti2O5 -> Na13Ti24O54 + 2.444 BaTiO3 + 0.25 O2	0.1239	0.2366	0.1128	0.1696
1861	1.467 Na2O2 + 0.1667 Ba6Ti17O40 -> BaTiO3 + 0.7333 O2 + 0.3667 Na8Ti5O14	-0.2744	0.0822	0.3558	0.1697
1862	Ba2Ti9O20 + 1.167 Na2TiO3 -> 2 BaTiO3 + 1.167 Na2Ti7O15	0.0265	0.1652	0.2061	0.1697
1863	3.667 BaTi2O5 + 0.1667 Na6Ti2O7 -> NaTi4O8 + 3.667 BaTiO3 + 0.25 O2	0.2741	0.2958	0.0208	0.1699
1864	Na6Ti2O7 + 3.778 Ba2Ti11O24 -> 3 Na2Ti12O25 + 7.556 BaTiO3	-0.008	0.1589	0.2205	0.1699
1865	Na2Ti4O9 + 3.333 Ba4Ti3O10 -> 13.33 BaTiO3 + 0.3333 Na6Ti2O7	-0.1071	0.085	0.3166	0.17
1866	0.3333 Ba3TiO5 + 0.3333 Na2Ti4O9 -> BaTiO3 + 0.3333 Na2Ti2O5	-0.2465	-0.0003	0.4332	0.1702
1867	Na4Ti5O12 + 1.444 Ba4Ti13O30 -> 5.778 BaTiO3 + 2 Na2Ti9O19	0.1475	0.2409	0.1046	0.1702
1868	BaH4O3 + 0.1667 Ti6H2O13 -> 2.167 H2O + BaTiO3	-0.1185	0.1067	0.298	0.1702
1869	BaH8O5 + 2.273 Ba6Ti17O40 -> 4 Ti6H2O13 + 14.64 BaTiO3	0.1486	0.2231	0.1222	0.1703
1870	0.02 Ba(H8O5)2 + 0.98 BaTi2O5 -> BaTiO3 + 0.16 Ti6H2O13 + 0.01 O2	0.182	0.2396	0.0986	0.1704
1871	Na2Ti4O9 + 3 Ba4Ti3O10 -> 12 BaTiO3 + Na2TiO3	-0.1037	0.0884	0.3134	0.1705
1872	Ba4Ti11O26 + 10.5 Na2O -> 4 BaTiO3 + 3.5 Na6Ti2O7	-0.3856	0.0358	0.4291	0.1707
1873	Na2TiO3 + 0.5556 Ba2Ti11O24 -> 1.111 BaTiO3 + Na2Ti6O13	-0.0576	0.1151	0.2771	0.1707
1874	Na13Ti24O54 + 19.67 Ba2TiO4 + 0.25 O2 -> 39.33 BaTiO3 + 2.167 Na6Ti2O7	-0.0976	0.1099	0.2916	0.1709
1875	Ba2TiO4 + 0.01429 O2 + 0.05714 Na13Ti24O54 -> 2 BaTiO3 + 0.3714 Na2TiO3	-0.0925	0.1151	0.2855	0.171
1876	Na2TiO3 + Ba(CO2)2 + O2 -> BaTiO3 + 2 NaCO3	-1.1637	-0.0791	0.7178	0.171
1877	Na2Ti12O25 + 5.667 Ba3TiO5 -> 17 BaTiO3 + 0.3333 Na6Ti2O7	-0.2816	0.0284	0.4144	0.1711
1878	BaO + 0.3333 Na6Ti2O7 -> 0.3333 BaNa6O4 + 0.6667 BaTiO3	0.1687	0.2505	0.0924	0.1711
1879	BaH8O5 + 2.778 Ba4Ti13O30 -> 4 Ti6H2O13 + 12.11 BaTiO3	0.1754	0.242	0.0994	0.1712
1880	Na4Ti5O12 + 1.857 Ba2Ti9O20 -> 3.714 BaTiO3 + 2 Na2Ti9O19	0.1244	0.2178	0.1352	0.1713
1881	Na4Ti5O12 + 4.333 BaTi4O9 -> 4.333 BaTiO3 + 2 Na2Ti9O19	0.125	0.2185	0.1346	0.1714
1882	Na2Ti4O9 + 0.7273 Ba6Ti17O40 -> Na2Ti12O25 + 4.364 BaTiO3	0.0629	0.1945	0.1726	0.1715
1883	Na2Ti12O25 + 0.5 O2 + 12 Ba4Ti3O10 -> Na2O2 + 48 BaTiO3	-0.1041	0.1071	0.2971	0.1715
1884	Na4Ti5O12 + 3.25 BaTi5O11 -> 3.25 BaTiO3 + 2 Na2Ti9O19	0.1203	0.2137	0.1409	0.1716
1885	0.1833 Na6Ti2O7 + 0.1667 Ba6Ti17O40 -> BaTiO3 + 0.3667 Na3Ti6O13 + 0.09167 O2	0.1801	0.2746	0.0671	0.1718
1886	8 Ba2TiO4 + 26 Na2Ti4O9 -> O2 + 4 Na13Ti24O54 + 16 BaTiO3	0.0067	0.1922	0.188	0.1718
1887	Na4Ti5O12 + 1.182 Ba6Ti17O40 -> 7.091 BaTiO3 + 2 Na2Ti9O19	0.126	0.2194	0.1345	0.1718
1888	Na2Ti12O25 + 5 Ba3Ti2O7 -> 15 BaTiO3 + Na2Ti7O15	-0.1305	0.1037	0.3072	0.1718
1889	BaO + 0.4286 Na2Ti2O5 -> 0.1429 BaNa6O4 + 0.8571 BaTiO3	-0.0679	0.2817	0.1153	0.1719
1890	Na2TiO3 + 1.5 BaTi5O11 -> 1.5 BaTiO3 + Na2Ti7O15	0.0185	0.1633	0.2145	0.1719
1891	Na2O + 0.07407 Ba2Ti11O24 -> 0.1481 BaTiO3 + 0.3333 Na6Ti2O7	-0.4768	0.0057	0.4825	0.172
1892	Na4TiO4 + 5.75 BaTi5O11 -> 2 Na2Ti12O25 + 5.75 BaTiO3	0.0453	0.1951	0.1771	0.172
1893	Ba4Ti3O10 + 0.2857 Na2Ti4O9 -> 0.1429 Na4TiO4 + 4 BaTiO3	-0.1045	0.0876	0.3179	0.172
1894	3 BaTi2O5 + 0.5 Na2Ti2O5 -> NaTi4O8 + 0.25 O2 + 3 BaTiO3	0.3128	0.3128	0	0.1721
1895	BaTi7O14 + 0.07143 O2 -> 0.8571 BaTi8O16 + 0.1429 BaTiO3	-0.0622	-0.0622	0.4585	0.1721
1896	Na2Ti6O13 + 3 Ba3TiO5 -> Na2O + 9 BaTiO3	-0.1783	0.0619	0.3601	0.1721
1897	Na2Ti12O25 + 8 Ba3Ti2O7 -> 24 BaTiO3 + Na2Ti4O9	-0.1432	0.091	0.3234	0.1721
1898	1.667 H3ClO + 1.333 Ba4Ti3O10 -> BaH5ClO3 + 4 BaTiO3 + 0.3333 BaCl2	-0.177	0.0664	0.3556	0.1722
1899	Ba3TiO5 + 0.1739 Na2Ti12O25 -> 0.08696 Na4TiO4 + 3 BaTiO3	-0.2801	0.0299	0.4151	0.1722
1900	1.778 Ba4Ti13O30 + 2 Na2Ti2O5 -> O2 + 4 NaTi5O10 + 7.111 BaTiO3	0.295	0.3062	0.0112	0.1723
1901	Na4Ti5O12 + 13 BaTi2O5 -> 13 BaTiO3 + 2 Na2Ti9O19	0.1604	0.2539	0.0934	0.1723
1902	Ba4Ti3O10 + 0.08333 Na2Ti12O25 -> 0.08333 Na2O + 4 BaTiO3	-0.1024	0.1089	0.2971	0.1725
1903	Ba3Ti2O7 + 0.1765 Na4Ti5O12 -> 0.1176 BaNa6O4 + 2.882 BaTiO3	-0.0279	0.1009	0.2886	0.1725
1904	Na2Ti9O19 + 0.6 BaTi6O13 -> Na2Ti12O25 + 0.6 BaTiO3	-0.0474	0.1381	0.2558	0.1725
1905	2 Na2O2 + 0.4 BaTi6O13 -> O2 + 2 Na2TiO3 + 0.4 BaTiO3	-0.3429	0.0723	0.3873	0.1725
1906	Na2Ti4O9 + 1.5 Ba3Ti2O7 -> 4.5 BaTiO3 + 0.5 Na4Ti5O12	-0.1261	0.0796	0.3318	0.1725
1907	1.3 Na2TiO3 + 0.5 Ba2Ti9O20 -> BaTiO3 + 0.05 O2 + 0.2 Na13Ti24O54	0.0557	0.1944	0.1767	0.1726
1908	Na2Ti12O25 + 5.5 Ba3TiO5 -> 16.5 BaTiO3 + Na2TiO3	-0.2777	0.0323	0.413	0.1726
1909	Ba2Ti6O13 + 0.2778 O2 -> 0.4444 Ti9O17 + 2 BaTiO3	-0.0584	-0.0584	0.4554	0.1728
1910	Na4Ti5O12 + 1.857 Ba4Ti11O26 -> 7.429 BaTiO3 + 2 Na2Ti9O19	0.1053	0.1988	0.1618	0.1728
1911	Ba3TiO5 + 0.8 Na4Ti5O12 -> 0.4 Na8Ti5O14 + 3 BaTiO3	-0.1564	0.0538	0.3655	0.173
1912	O2 + Na6Ti2O7 + 2 Ba4Ti12O27 -> 8 BaTiO3 + 3 Na2Ti6O13	-0.1381	0.1104	0.3054	0.1733
1913	Na2Ti4O9 + 1.143 Ba4Ti11O26 -> Na2Ti12O25 + 4.571 BaTiO3	0.0439	0.1754	0.2	0.1733
1914	Na2Ti4O9 + 3.333 Ba3Ti2O7 -> 10 BaTiO3 + 0.3333 Na6Ti2O7	-0.14	0.0657	0.3507	0.1734
1915	6.5 Na2Ti12O25 + 54 Ba3Ti2O7 -> Na13Ti24O54 + 162 BaTiO3 + 0.25 O2	-0.1414	0.0928	0.3239	0.1734
1916	Na4Ti5O12 + 2.6 BaTi6O13 -> 2.6 BaTiO3 + 2 Na2Ti9O19	0.1049	0.1983	0.1637	0.1734
1917	0.1667 Ba6Ti17O40 + 0.2619 Na4TiO4 -> BaTiO3 + 0.3492 Na3Ti6O13 + 0.0873 O2	0.1681	0.2707	0.0773	0.1734
1918	0.04167 Na13Ti24O54 + 0.7292 Ba4Cl6O + 0.01042 O2 -> BaTiO3 + 0.5417 NaCl + 1.917 BaCl2	-0.0868	0.0986	0.3062	0.1735
1919	Ba3Ti2O7 + 0.1364 Na2Ti7O15 -> 0.04545 BaNa6O4 + 2.955 BaTiO3	-0.1066	0.1008	0.3086	0.1736
1920	TiH9(SO6)2 + 3 Ba(HO)2 -> BaTiO3 + 2 BaSO4 + 7 H2O + 0.5 H2	-0.3536	0.0738	0.3905	0.1736
1921	1.125 Na2O2 + 0.25 Ba4Ti13O30 -> BaTiO3 + 1.125 Na2Ti2O5 + 0.5625 O2	-0.26	0.0998	0.3437	0.1736
1922	Na8Ti5O14 + 6.2 BaTi6O13 -> 6.2 BaTiO3 + 4 Na2Ti9O19	0.1019	0.2038	0.1595	0.1737
1923	BaO + TiO2 -> BaTiO3	-0.6103	0.0848	0.4367	0.1737
1924	0.04167 Na2Ti6O13 + 0.25 Ba4Ti3O10 -> BaTiO3 + 0.08333 Na + 0.02083 O2	-0.0166	0.1507	0.2391	0.1738
1925	BaHClO + 0.1111 Ba2Ti11O24 -> 1.222 BaTiO3 + HCl	0.1156	0.2284	0.132	0.1738
1926	0.6667 Na4Ti5O12 + 0.3333 Ba3TiO5 -> BaTiO3 + 1.333 Na2Ti2O5	-0.1526	0.0576	0.3625	0.1738
1927	0.25 Ba4Ti11O26 + 0.25 Na4TiO4 -> BaTiO3 + 0.08333 O2 + 0.3333 Na3Ti6O13	0.1469	0.2531	0.1004	0.1738
1928	Ba3TiO5 + 0.6667 Na6Ti2O7 -> 0.6667 BaNa6O4 + 2.333 BaTiO3	0.2145	0.2842	0.0544	0.1738
1929	Ba3TiO5 + 0.2105 Na2Ti12O25 -> 3 BaTiO3 + 0.1053 Na4Ti5O12	-0.2712	0.0388	0.4079	0.1739
1930	BaTi5O11 + 4 BaH2Cl2O -> 5 BaTiO3 + 8 HCl	0.2248	0.2723	0.0642	0.1739
1931	Na2Ti3O7 + 0.7778 BaNa6O4 -> 0.7778 BaTiO3 + 1.111 Na6Ti2O7	-0.3856	0.0453	0.4269	0.1739
1932	1.25 Ba3(ClO)2 + Na3TiCl6 + 0.25 O2 -> BaTiO3 + 3 NaCl + 2.75 BaCl2	-0.4965	0.0155	0.4815	0.174
1933	BaNa6O4 + 0.5625 Na2Ti6O13 -> BaTiO3 + 1.188 Na6Ti2O7	-0.4746	0.0257	0.4665	0.174
1934	Na6Ti2O7 + 8.333 BaTi4O9 -> 8.333 BaTiO3 + 3 Na2Ti9O19	0.1113	0.2307	0.1314	0.1741
1935	Na2Ti7O15 + 7 Ba3Ti2O7 + 1.5 O2 -> 2 NaO2 + 21 BaTiO3	-0.1042	0.1032	0.3068	0.1741
1936	1.692 Ba3Ti2O7 + 0.1538 Na13Ti24O54 + 0.03846 O2 -> Na2Ti2O5 + 5.077 BaTiO3	-0.1731	0.0519	0.3739	0.1743
1937	0.6667 BaNa6O4 + 0.3333 BaTi6O13 -> Na4TiO4 + BaTiO3	-0.5033	0.0228	0.4764	0.1743
1938	1.692 Ba4Ti3O10 + 0.1538 Na13Ti24O54 + 0.03846 O2 -> Na2Ti2O5 + 6.769 BaTiO3	-0.1388	0.073	0.3454	0.1744
1939	BaH8O5 + 3.571 Ba4Ti11O26 -> 4 Ti6H2O13 + 15.29 BaTiO3	0.1248	0.2123	0.1476	0.1744
1940	0.5 Ba2TiO4 + 0.07143 Na2Ti9O19 -> BaTiO3 + 0.07143 Na2Ti2O5	-0.1416	0.1069	0.3122	0.1744
1941	2 Ba(H2O3)2 + 0.1111 Ba4Ti13O30 -> BaH8O5 + 1.444 BaTiO3 + 3 O2	-0.2757	0.0386	0.4104	0.1745
1942	16 BaO2 + 2.667 BaTi(S2O7)3 -> Ba16S16O59 + 2.667 BaTiO3 + 10.5 O2	-1.0311	0.3511	0.2658	0.1745
1943	Na2Ti4O9 + 3 Ba3Ti2O7 -> 9 BaTiO3 + Na2TiO3	-0.1347	0.0711	0.3467	0.1745
1944	0.5 Ba2TiO4 + 0.08333 Na2Ti9O19 -> BaTiO3 + 0.08333 Na2Ti3O7	-0.1331	0.1154	0.3021	0.1745
1945	BaTi6O13 + 1.667 Na2TiO3 -> BaTiO3 + 1.667 Na2Ti4O9	0.0099	0.1682	0.2175	0.1745
1946	O2 + 4 Na13Ti24O54 + 7.818 Ba6Ti17O40 -> 46.91 BaTiO3 + 26 Na2Ti7O15	0.0122	0.1783	0.2071	0.1746
1947	Ba3TiO5 + 0.2222 Na2Ti12O25 -> 0.2222 Na2Ti3O7 + 3 BaTiO3	-0.2698	0.0402	0.408	0.1747
1948	12 Na13Ti24O54 + 99.5 Ba3(ClO)2 -> Ba2Ti13O22 + 275 BaTiO3 + 156 NaCl + 21.5 BaCl2	-0.2954	0.0287	0.4251	0.1747
1949	18 Ba4Ti3O10 + 4.667 Na2Ti7O15 -> O2 + 72 BaTiO3 + 1.333 Na7Ti11O24	-0.0524	0.1362	0.264	0.1749
1950	Na2Ti12O25 + 3 Ba4Ti3O10 -> 12 BaTiO3 + Na2Ti9O19	-0.0574	0.1538	0.2476	0.1749
1951	O2 + 2 Na2TiO3 + Ba3TiO5 -> 2 Na2O2 + 3 BaTiO3	0.0597	0.2154	0.1601	0.1749
1952	0.2727 Ba6Ti17O40 + Na2Ti9O19 -> Na2Ti12O25 + 1.636 BaTiO3	-0.0189	0.1665	0.2265	0.175
1953	Ba6Ti17O40 + Na2TiO3 -> Na2Ti12O25 + 6 BaTiO3	0.0729	0.1805	0.1923	0.1751
1954	Ba4Ti3O10 + 0.08333 Na2Ti12O25 + 0.125 O2 -> 0.1667 NaO2 + 4 BaTiO3	-0.0976	0.1137	0.2971	0.1751
1955	Na2Ti12O25 + 12.33 Ba4Ti3O10 -> 0.3333 BaNa6O4 + 49 BaTiO3	-0.0981	0.1131	0.2982	0.1753
1956	O2 + 4 Na13Ti24O54 + 83 Ba2TiO4 -> 166 BaTiO3 + 13 Na4TiO4	-0.0916	0.1159	0.2942	0.1754
1957	0.5 Na6Ti2O7 + 0.5556 Ba4Ti13O30 -> Na3Ti6O13 + 0.25 O2 + 2.222 BaTiO3	0.2048	0.2923	0.0521	0.1755
1958	2 Ba(H2O3)2 + BaTi2O5 -> BaH8O5 + 2 BaTiO3 + 3 O2	-0.2358	0.0784	0.3639	0.1755
1959	1.833 Na2O2 + 0.1667 Ba6Ti17O40 -> BaTiO3 + 1.833 Na2TiO3 + 0.9167 O2	-0.2529	0.1036	0.3426	0.1755
1960	18 Ba4Ti3O10 + 6 Na2Ti7O15 -> O2 + 4 Na3Ti6O13 + 72 BaTiO3	-0.0475	0.141	0.2596	0.1755
1961	O2 + 4 Na13Ti24O54 + 9.556 Ba2Ti11O24 -> 19.11 BaTiO3 + 26 Na2Ti7O15	-0.0446	0.1214	0.2788	0.1756
1962	Ba3Ti2O7 + 0.2857 Na2Ti4O9 -> 0.1429 Na4TiO4 + 3 BaTiO3	-0.137	0.0687	0.3524	0.1758
1963	4 Na2O2 + 0.5556 Ba2Ti11O24 -> Na8Ti5O14 + 1.111 BaTiO3 + 2 O2	-0.3944	0.0292	0.4495	0.176
1964	0.25 Ba4Ti3O10 + 0.03125 Na2Ti12O25 -> BaTiO3 + 0.02083 Na3Ti6O13 + 0.005208 O2	-0.0924	0.1188	0.2928	0.176
1965	Na2TiO3 + 1.222 Ba4Ti13O30 -> Na2Ti12O25 + 4.889 BaTiO3	0.0936	0.1978	0.1726	0.1761
1966	O2 + 4 Na13Ti24O54 + 18 Ba4Ti3O10 -> 72 BaTiO3 + 26 Na2Ti3O7	-0.1175	0.0943	0.3233	0.1761
1967	3 Ba4Ti3O10 + 5 HCl -> BaH5ClO3 + 9 BaTiO3 + 2 BaCl2	-0.2064	0.1007	0.337	0.1763
1968	17.5 BaTi5O11 + 26 Na2TiO3 -> O2 + 17.5 BaTiO3 + 4 Na13Ti24O54	0.0504	0.1953	0.1855	0.1764
1969	TiH2SO6 + 5.5 BaHClO -> BaTiO3 + 1.5 BaH5ClO3 + BaSO4 + 2 BaCl2	-0.1588	0.1192	0.3085	0.1766
1970	BaHClO + 0.5 BaTi2O5 + 1.5 O2 -> BaTiO3 + 0.5 BaH2Cl2O7	0.3165	0.3198	0.0023	0.1766
1971	24.89 Ba2TiO4 + 2.444 Na2Ti12O25 -> O2 + 0.4444 Na11Ti10O21 + 49.78 BaTiO3	-0.0194	0.184	0.2132	0.1768
1972	0.25 Ba4Ti3O10 + 0.02823 Na2Ti12O25 -> BaTiO3 + 0.008065 Na7Ti11O24 + 0.006048 O2	-0.0912	0.1201	0.2936	0.177
1973	3.75 BaTi2O5 + 0.25 Na4TiO4 -> NaTi4O8 + 0.25 O2 + 3.75 BaTiO3	0.2686	0.2978	0.0362	0.1771
1974	0.5 Ba2TiO4 + 0.1 Na2Ti9O19 -> BaTiO3 + 0.1 Na2Ti4O9	-0.1165	0.1319	0.2877	0.1772
1975	5 BaO2 + 2 Na2Ti3O7 -> Na4TiO4 + 5 BaTiO3 + 2.5 O2	-0.3445	0.1199	0.3505	0.1772
1976	12 Na13Ti24O54 + 78 Ba3(ClO)2 -> Ba2Ti13O22 + 189 BaTiO3 + 43 BaTi2O5 + 156 NaCl	-0.2934	0.0289	0.4303	0.1773
1977	O2 + 24 Ba3Ti2O7 + 2 Na2Ti12O25 -> 2 Na2O2 + 72 BaTiO3	-0.1394	0.0948	0.3303	0.1773
1978	Na2Ti2O5 + 2 BaSO4 -> Na2S2O7 + 2 BaTiO3	0.3227	0.3227	0	0.1775
1979	Ba(HO)2 + 0.04545 Ba6Ti17O40 + 0.75 O2 -> 0.5 Ba(H2O3)2 + 0.7727 BaTiO3	0.0838	0.2059	0.1699	0.1775
1980	BaTi6O13 + 0.8333 Na2TiO3 -> BaTiO3 + 0.8333 Na2Ti7O15	-0.0038	0.1545	0.2408	0.1775
1981	Ba3TiO5 + 0.4 Na8Ti5O14 -> 1.6 Na2O + 3 BaTiO3	0.0894	0.2413	0.1336	0.1776
1982	12 Na13Ti24O54 + 199 Ba4Cl6O -> Ba2Ti13O22 + 275 BaTiO3 + 156 NaCl + 519 BaCl2	-0.0786	0.1068	0.3056	0.1777
1983	BaTi4O9 + 0.2308 BaH4O3 -> 0.4615 Ti6H2O13 + 1.231 BaTiO3	0.1406	0.2405	0.1232	0.1777
1984	BaNa6O4 + 0.7143 Na2Ti4O9 -> 1.857 Na4TiO4 + BaTiO3	-0.4685	0.02	0.4792	0.1778
1985	Na4TiO4 + 0.6875 O2 + 1.375 Ba4Ti12O27 -> 5.5 BaTiO3 + 2 Na2Ti6O13	-0.148	0.1076	0.3204	0.1778
1986	0.3333 Na2Ti9O19 + BaTi2O5 -> BaTiO3 + 0.3333 Na2Ti12O25	0.0199	0.2054	0.1855	0.1779
1987	2.5 Ba4Cl6O + Na3TiCl6 + 0.25 O2 -> BaTiO3 + 3 NaCl + 9 BaCl2	-0.1994	0.0841	0.3556	0.178
1988	0.05978 Na2Ti6O13 + 0.25 Ba4Ti3O10 -> BaTiO3 + 0.01087 Na11Ti10O21 + 0.02446 O2	0.0004	0.1677	0.2277	0.178
1989	Ba6Ti17O40 + 4.4 BaNa6O4 -> 6.6 Na4TiO4 + 10.4 BaTiO3	-0.4054	0.0536	0.4322	0.178
1990	BaO + 0.5 TiSO5 -> 0.5 BaTiO3 + 0.5 BaSO4	-1.143	0.038	0.6118	0.1781
1991	0.7143 Ba4Ti11O26 + 0.5 Na6Ti2O7 -> Na3Ti6O13 + 2.857 BaTiO3 + 0.25 O2	0.1593	0.2702	0.0904	0.1782
1992	Na2TiO3 + 0.125 Ba4Ti12O27 + 0.0625 O2 -> Na2Ti2O5 + 0.5 BaTiO3	-0.1909	0.0576	0.3811	0.1783
1993	Ba2Ti11O24 + 1.5 Na2Ti3O7 -> 2 BaTiO3 + 1.5 Na2Ti9O19	0.0882	0.2009	0.1759	0.1784
1994	Ba2Ti9O20 + 0.28 Na6Ti2O7 -> 2 BaTiO3 + 0.84 Na2Ti9O19	0.1098	0.2351	0.1371	0.1785
1995	0.25 Ba4Ti13O30 + 0.3214 Na4TiO4 -> BaTiO3 + 0.1071 O2 + 0.4286 Na3Ti6O13	0.1927	0.2898	0.064	0.1785
1996	BaTi6O11 + 0.6875 O2 -> 0.625 Ti8O15 + BaTiO3	-0.583	-0.583	1.1093	0.1785
1997	Ba3Ti2O7 + 0.3333 Na6Ti2O7 -> 0.3333 BaNa6O4 + 2.667 BaTiO3	0.1239	0.2306	0.1386	0.1785
1998	Ba3Ti2O7 + 0.08333 Na2Ti12O25 -> 0.08333 Na2O + 3 BaTiO3	-0.1371	0.0971	0.3303	0.1786
1999	0.5 Na4TiO4 + 0.1667 BaTi10O20 + 0.08333 O2 -> Na2Ti2O5 + 0.1667 BaTiO3	-0.298	0.0659	0.3973	0.1787
[truncated: 60,134 more rows]
