# Supplementary material for: Assessing Thermodynamic Selectivity of Solid-State Reactions for the Predictive Synthesis of Inorganic Materials
Source: ACS Cent Sci. 2023 Oct 16;9(10):1957–75. doi: 10.1021/acscentsci.3c01051 (PMC10604012; doi:10.1021/acscentsci.3c01051)
Supplement: Supplementary file 5 — oc3c01051_si_005.xlsx [file oc3c01051_si_005.xlsx]

## Sheet: Sheet1
	reaction	energy	c1	c2	gamma
1	BaTiS3 + 6 O2 -> 0.5 BaTi(S2O7)3 + 0.5 BaTiO3	-3.9719	-3.9719	4.2523	-0.271
2	0.5 Na2Ti2O5 + BaCO3 + 0.25 O2 -> BaTiO3 + NaCO3	-0.5491	-0.3112	0	-0.195
3	O2 + 0.125 Ba2TiS4 -> 0.125 BaTiO3 + 0.125 BaS4O13	-3.6717	-3.6717	4.1544	-0.15
4	O2 + 0.3333 Ba2Ti13O22 -> 0.6667 BaTiO3 + 3.667 TiO2	-1.4571	-1.4571	1.5029	-0.1251
5	0.3333 Na4Ti5O12 + 1.333 BaCO3 + 0.3333 O2 -> BaTiO3 + 0.3333 BaTi2O5 + 1.333 NaCO3	-0.5864	-0.2791	0.1455	-0.1188
6	0.5 Na8Ti5O14 + 4 BaCO3 + O2 -> BaTiO3 + 1.5 Ba2TiO4 + 4 NaCO3	-0.6205	-0.0764	0.0177	-0.0885
7	0.3333 Ba3Ti3O8 + 0.1667 O2 -> BaTiO3	-0.8447	-0.8447	0.8447	-0.0845
8	BaTi6O11 + O2 -> 5 TiO2 + BaTiO3	-1.0602	-1.0602	1.1093	-0.084
9	Na2Ti3O7 + 2 BaCO3 + 0.5 O2 -> BaTiO3 + BaTi2O5 + 2 NaCO3	-0.5612	-0.1534	0.0989	-0.0807
10	O2 + 2 Ba2Ti6O13 -> 0.8889 Ba4Ti13O30 + 0.4444 BaTiO3	-0.4353	-0.4353	0.4554	-0.0345
11	BaTi6O12 + 0.5 O2 -> 5 TiO2 + BaTiO3	-0.4827	-0.4827	0.5318	-0.0262
16	BaTi8O16 + 0.5 O2 -> 7 TiO2 + BaTiO3	-0.3664	-0.3664	0.4046	-0.0195
17	BaTi10O20 + 0.5 O2 -> 9 TiO2 + BaTiO3	-0.3328	-0.3328	0.364	-0.0192
19	Ba3Ti2O7 -> BaTiO3 + Ba2TiO4	-0.1067	-0.0008	0	-0.011
22	0.5 Ba4Ti3O10 -> BaTiO3 + 0.5 Ba2TiO4	-0.0749	-0.0012	0	-0.008
23	BaO2 + 0.1667 BaTi(S2O7)3 -> BaSO4 + 0.1667 BaTiO3 + 0.5 O2	-1.3627	0.0195	0.2658	-0.0079
25	0.5 Na2Ti2O5 + BaH5ClO3 -> BaTiO3 + 2.5 H2O + NaCl	-0.0098	-0.0098	0	-0.0054
27	0.3333 BaTi2O5 + 0.3333 Ba2TiO4 -> BaTiO3	-0.0021	-0.0021	0	-0.0011
43	Ba2TiO4 + 2 H2O -> BaTiO3 + BaH4O3	0.0135	0.0135	0	0.0074
44	Na6Ti2O7 + 0.5 Ba2TiO4 -> 1.5 Na4TiO4 + BaTiO3	0.0136	0.0136	0	0.0075
54	BaO + 0.1667 BaTi(S2O7)3 -> 0.1667 BaTiO3 + BaSO4	-1.3802	0.0186	0.308	0.009
134	0.3333 Na8Ti5O14 + 0.6667 Ba2C4O9 + O2 -> BaTiO3 + 0.3333 BaTi2O5 + 2.667 NaCO3	-0.963	-0.0701	0.357	0.0328
150	BaTi(S2O7)3 + 6 Ba(HO)2 -> BaTiO3 + 6 BaSO4 + 6 H2O	-0.6283	0.0505	0.1707	0.0367
173	Na6Ti2O7 + 1.5 Ba2C4O9 + 2.25 O2 -> BaTiO3 + Ba2TiO4 + 6 NaCO3	-1.0625	-0.0568	0.3803	0.0393
185	Na2TiO3 + 0.5 Ba2C4O9 + 0.75 O2 -> BaTiO3 + 2 NaCO3	-1.0315	-0.1056	0.427	0.0415
645	Ba4Cl6O + 5 Ba2TiO4 -> 5 BaTiO3 + 3 Ba3(ClO)2	0.1703	0.1703	0	0.0937
1644	Na6Ti2O7 + 3 Ba(CO2)2 + 3 O2 -> BaTiO3 + Ba2TiO4 + 6 NaCO3	-1.2024	-0.0645	0.6812	0.1573
1653	0.3333 Na8Ti5O14 + 1.333 Ba(CO2)2 + 1.333 O2 -> BaTiO3 + 0.3333 BaTi2O5 + 2.667 NaCO3	-1.0899	-0.0491	0.6415	0.1576
1876	Na2TiO3 + Ba(CO2)2 + O2 -> BaTiO3 + 2 NaCO3	-1.1637	-0.0791	0.7178	0.171
2048	1.5 BaO2 + 0.5 Ti(SO4)2 -> BaSO4 + 0.5 BaTiO3 + 0.75 O2	-1.4136	0.0525	0.6673	0.1825
2302	BaO + 0.3333 Ti(SO4)2 -> 0.3333 BaTiO3 + 0.6667 BaSO4	-1.4341	0.0506	0.7111	0.1993
3491	0.5 TiSCl6O + 2.5 BaO2 -> O2 + 0.5 BaTiO3 + 1.5 BaCl2 + 0.5 BaSO4	-1.2695	0.0173	0.8574	0.2667
3707	4.5 BaO + 0.5 Ti2SCl12 + 0.25 O2 -> BaTiO3 + 3 BaCl2 + 0.5 BaSO4	-1.2134	0.0146	0.8737	0.2784
3830	TiSCl6O + 5 BaO + 0.5 O2 -> BaTiO3 + 3 BaCl2 + BaSO4	-1.2852	0.0163	0.9011	0.2843
4504	Na6Ti2O7 + 3 BaH2(CO2)2 + 4.5 O2 -> BaTiO3 + Ba2TiO4 + 3 H2O + 6 NaCO3	-1.2201	-0.0444	1.0138	0.3142
14365	2.333 BaO2 + 0.1667 Ti6CCl14 -> BaTiO3 + 0.1667 BaCO3 + 1.167 BaCl2 + 0.5833 O2	-1.5033	0.0689	1.7705	0.6774
14703	2.333 BaO + 0.1667 Ti6CCl14 + 0.5833 O2 -> BaTiO3 + 1.167 BaCl2 + 0.1667 BaCO3	-1.5197	0.0628	1.8158	0.6934
14751	Na11Ti10O21 + 2.75 Ba2C4O9 + 6.375 O2 -> BaTiO3 + 4.5 BaTi2O5 + 11 NaCO3	-1.4677	-0.0371	1.9092	0.6957
15535	BaO + 0.2 O2 + 0.06667 Ti7Cl16 -> 0.5333 BaCl2 + 0.4667 BaTiO3	-1.5786	0.0809	1.8986	0.7329
15665	O2 + 4 Na + 0.2 BaTi6O13 -> Na4TiO4 + 0.2 BaTiO3	-1.5761	0.0322	1.9585	0.7382
15782	O2 + 0.25 BaTi5O11 + 4 Na -> 0.25 BaTiO3 + Na4TiO4	-1.5394	0.044	1.9498	0.7433
16170	Na + 0.25 O2 + 0.05556 BaTi(S2O7)3 -> 0.05556 BaTiO3 + 0.1667 Na6S2O9	-1.8938	0.0141	2.0927	0.7587
16611	0.5 Ba3TiO5 + SO3 -> BaSO4 + 0.5 BaTiO3	-1.5802	0.3318	1.7525	0.7799
16935	0.125 Ti(ClO4)4 + 0.08333 BaNa6O4 -> O2 + 0.04167 BaTiO3 + 0.04167 BaTi2O5 + 0.5 NaCl	-1.6975	0.0748	2.0798	0.7998
17044	Na11Ti10O21 + 5.5 Ba(CO2)2 + 7.75 O2 -> BaTiO3 + 4.5 BaTi2O5 + 11 NaCO3	-1.584	-0.0314	2.1786	0.8079
17157	Ba3TiO5 + 8 SO2 + 4 O2 -> 2 BaS4O13 + BaTiO3	-1.4608	0.4826	1.6538	0.8153
17303	0.5 Ba3TiO5 + SO2 + 0.5 O2 -> BaSO4 + 0.5 BaTiO3	-1.6046	0.3388	1.8508	0.8249
17420	O2 + 3.852 Na + 0.07407 BaTi14O28 -> 0.07407 BaTiO3 + 0.963 Na4TiO4	-1.7153	0.0092	2.223	0.8329
20494	6 BaH2 + BaTi(S2O7)3 + 6 O2 -> BaTiO3 + 6 BaSO4 + 6 H2O	-2.1011	0.0581	2.7692	1.0621
22163	3 BaH2 + Ti(SO4)2 + 3 O2 -> BaTiO3 + 2 BaSO4 + 3 H2O	-2.1881	0.0202	3.1385	1.2026
23306	O2 + 3.333 Na + 0.1667 BaTi6O11 -> 0.8333 Na4TiO4 + 0.1667 BaTiO3	-1.8455	0.0128	3.2917	1.3025
24040	Na2TiS2O + BaO2 + 3.5 O2 -> Na2S2O7 + BaTiO3	-2.5876	0.2816	3.3369	1.3695
24245	Na2TiS2O + BaO + 4 O2 -> Na2S2O7 + BaTiO3	-2.5945	0.2748	3.3839	1.387
24759	5.5 NaH + 0.5 Ba2Ti13O22 + 4.25 O2 -> BaTiO3 + 2.75 H2O + 2.75 Na2Ti2O5	-1.6607	0.004	3.5457	1.4313
25599	BaNa2 + 0.1053 Na2Ti6O13 + O2 -> 0.3684 BaNa6O4 + 0.6316 BaTiO3	-2.2082	0.5125	3.3085	1.4986
25695	O2 + 3.143 Na + 0.07143 Ba2Ti13O22 -> 0.1429 BaTiO3 + 0.7857 Na4TiO4	-1.9517	0.0051	3.7802	1.5082
26373	S8O + 0.3077 BaTi14O28 + 11.65 O2 -> 0.3077 BaTiO3 + 4 Ti(SO4)2	-2.8211	0.2451	3.886	1.5768
26601	0.25 Ti4S24Cl6O + 7.75 BaO2 + 5.625 O2 -> BaTiO3 + 0.75 BaCl2 + 6 BaSO4	-3.1634	0.1561	4.096	1.5971
26772	0.25 Ti4S24Cl6O + 7.75 BaO + 9.5 O2 -> BaTiO3 + 0.75 BaCl2 + 6 BaSO4	-3.1829	0.153	4.1385	1.6129
26898	S + 0.03846 BaTi14O28 + 1.519 O2 -> 0.03846 BaTiO3 + 0.5 Ti(SO4)2	-2.8909	0.2502	4.003	1.6248
27065	BaS3 + 5 O2 + 0.25 TiO2 -> 0.25 BaTiO3 + 0.75 BaS4O13	-3.5166	0.386	4.0436	1.6417
27085	0.25 Ti4S8Cl6O + 3.75 BaO2 + 1.625 O2 -> BaTiO3 + 0.75 BaCl2 + 2 BaSO4	-2.562	0.1907	4.032	1.644
27260	0.25 Ti4S8Cl6O + 3.75 BaO + 3.5 O2 -> BaTiO3 + 0.75 BaCl2 + 2 BaSO4	-2.5806	0.1876	4.0759	1.6605
27270	BaS3 + 5 O2 + 0.2 TiSO5 -> 0.8 BaS4O13 + 0.2 BaTiO3	-3.4029	0.4996	3.9486	1.6614
27503	BaSO4 + 1.5 Ti13S24 + 73.5 O2 -> BaTiO3 + 18.5 Ti(SO4)2	-4.1803	0.2136	4.4614	1.6857
27834	Ti13S24 + 0.3333 BaTi(S2O7)3 + 49 O2 -> 0.3333 BaTiO3 + 13 Ti(SO4)2	-4.0576	0.3363	4.3939	1.7228
29096	Ba16S16O59 + 24 Ti13S24 + 1178 O2 -> 16 BaTiO3 + 296 Ti(SO4)2	-4.1938	0.2001	4.8673	1.8609
33775	BaO2 + 24.5 O2 + Ti7S12 -> BaTiO3 + 6 Ti(SO4)2	-4.2614	0.198	6.2078	2.4565
33966	O2 + 0.04 BaO + 0.04 Ti7S12 -> 0.04 BaTiO3 + 0.24 Ti(SO4)2	-4.2635	0.1979	6.2624	2.4808
33967	BaO2 + Ti13S24 + 48.5 O2 -> BaTiO3 + 12 Ti(SO4)2	-4.2914	0.1572	6.3095	2.4809
34188	Ti13S24 + 49 O2 + BaO -> BaTiO3 + 12 Ti(SO4)2	-4.2924	0.1585	6.3634	2.5056
34251	BaTi14O28 + 13 Ti9S10 + 312.5 O2 -> 130 TiSO5 + BaTiO3	-4.8159	0.2378	6.4146	2.512
39253	O2 + 0.07895 BaNa6O4 + 0.5 Ti3O2 -> 0.07895 BaTiO3 + 0.2368 Na2Ti6O13	-4.3484	1.295	6.4057	3.0305
40080	Ti2O + 1.5 O2 + 0.05405 BaNa6O4 -> 0.1622 Na2Ti12O25 + 0.05405 BaTiO3	-5.4145	0.9426	7.2084	3.1265
40649	BaO2 + 3 O2 + Ti2S -> TiSO5 + BaTiO3	-5.0307	1.2837	6.9518	3.2029
40766	BaO + 3.5 O2 + Ti2S -> TiSO5 + BaTiO3	-5.041	1.2735	7.004	3.2208
40785	BaSO4 + 7 O2 + 2 Ti2S -> 3 TiSO5 + BaTiO3	-4.4694	1.845	6.3144	3.2248
40845	0.6667 Ti4S8Cl6O + 6 BaNa + 13.83 O2 -> Na2Ti2O5 + 0.6667 BaTiO3 + 5.333 BaSO4 + 4 NaCl	-3.9847	0.0015	8.0706	3.234
41113	BaNa6O4 + 21 O2 + 14 Ti2O -> BaTiO3 + 3 Na2Ti9O19	-5.1181	1.239	7.1783	3.276
41523	3 BaNa + Ti2CCl2 + 5 O2 -> BaTiO3 + 2 NaCl + Ba2TiO4 + NaCO3	-4.0308	0.0109	8.2955	3.3348
41679	4 TiSCl + 6 BaNa + 13.5 O2 -> Na2Ti2O5 + 2 BaTiO3 + 4 BaSO4 + 4 NaCl	-4.0791	0.0102	8.3575	3.3576
41712	1.167 BaNa + 0.5 Ti2CCl2 + 2.25 O2 -> BaTiO3 + 0.6667 NaCl + 0.5 NaCO3 + 0.1667 BaCl2	-4.0361	0.0055	8.3611	3.3614
41840	3 Ba6Ti5S15O + 14 Ba2NaO + 100.5 O2 -> BaTiO3 + 7 Na2Ti2O5 + 45 BaSO4	-4.3025	0.0568	8.4054	3.3777
42613	Ti3O + 2.5 O2 + 0.08108 BaNa6O4 -> 0.2432 Na2Ti12O25 + 0.08108 BaTiO3	-6.0918	1.0707	8.0137	3.4788
42680	0.25 Ti4S24Cl6O + 7.75 Ba + 13.37 O2 -> BaTiO3 + 0.75 BaCl2 + 6 BaSO4	-5.3844	0.0056	8.9407	3.4874
42962	Ti9S10 + 0.09091 Ba2Ti13O22 + 24.27 O2 -> 10 TiSO5 + 0.1818 BaTiO3	-4.8462	0.2074	8.7089	3.5277
43315	BaS + 39.5 O2 + 1.5 Ti7S12 -> BaTiO3 + 9.5 Ti(SO4)2	-4.3219	0.1768	8.717	3.57
43319	Ti13S24 + 0.6667 BaS + 50.33 O2 -> 0.6667 BaTiO3 + 12.33 Ti(SO4)2	-4.3232	0.1229	8.7715	3.5702
43325	BaS + 27.5 O2 + 1.5 Ti5S8 -> BaTiO3 + 6.5 Ti(SO4)2	-4.326	0.2293	8.6676	3.571
43800	Ba3TiS5 + 4.5 Ti13S24 + 230.5 O2 -> 3 BaTiO3 + 56.5 Ti(SO4)2	-4.3199	0.1093	8.9272	3.6344
43909	BaNa6O4 + 9.333 Ti3O + 23.33 O2 -> BaTiO3 + 3 Na2Ti9O19	-5.7624	1.4001	7.9837	3.6465
44489	O2 + 0.4 Ti3O + 0.05455 BaNa6O4 -> 0.05455 BaTiO3 + 0.1636 Na2Ti7O15	-5.6047	1.5578	7.9498	3.7179
44947	O2 + 0.4 Ti3O + 0.06316 BaNa6O4 -> 0.06316 BaTiO3 + 0.1895 Na2Ti6O13	-5.4585	1.704	7.9247	3.7871
45426	O2 + 0.1818 Ti6O + 0.02948 BaNa6O4 -> 0.08845 Na2Ti12O25 + 0.02948 BaTiO3	-6.8243	1.2093	8.8848	3.8599
46513	BaNa6O4 + 4.667 Ti6O + 25.67 O2 -> BaTiO3 + 3 Na2Ti9O19	-6.4592	1.5743	8.8548	4.0472
47042	O2 + 0.1818 Ti6O + 0.04959 BaNa6O4 -> 0.04959 BaTiO3 + 0.1488 Na2Ti7O15	-6.2655	1.768	8.8209	4.1385
47511	O2 + 0.1818 Ti6O + 0.05742 BaNa6O4 -> 0.05742 BaTiO3 + 0.1722 Na2Ti6O13	-6.095	1.9385	8.7958	4.2209
47618	Ti + O2 + 0.02703 BaNa6O4 -> 0.08108 Na2Ti12O25 + 0.02703 BaTiO3	-7.5542	1.3474	9.7528	4.2397
47781	Ba + 0.3333 BaTiS3 + 2.5 O2 -> BaSO4 + 0.3333 BaTiO3	-5.4212	0.0066	10.6956	4.2739
48771	BaNa6O4 + 28 O2 + 28 Ti -> BaTiO3 + 3 Na2Ti9O19	-7.1536	1.7479	9.7228	4.4465
48872	TiC + BaNa + 3 O2 -> BaTiO3 + NaCO3	-5.5575	0.0792	11.0755	4.4639
49112	BaS + 9 O2 + 2 Ti2S -> 3 TiSO5 + BaTiO3	-5.4966	0.8178	10.4231	4.5088
49374	Ti + O2 + 0.04545 BaNa6O4 -> 0.04545 BaTiO3 + 0.1364 Na2Ti7O15	-6.924	1.9775	9.6889	4.5575
49775	Ba + 0.25 TiS3 + 1.875 O2 -> 0.25 BaTiO3 + 0.75 BaSO4	-5.9519	0.0306	11.566	4.6233
50169	0.5 Ti8C5 + 2.5 BaNa + 9 O2 -> BaTiO3 + 1.5 BaTi2O5 + 2.5 NaCO3	-5.9865	0.2841	11.4538	4.6834
50215	Ti3C2 + 2 BaNa + 7 O2 -> BaTiO3 + BaTi2O5 + 2 NaCO3	-5.9491	0.2793	11.4671	4.6909
50308	Ba + 0.5 TiS + 1.75 O2 -> 0.5 BaTiO3 + 0.5 BaSO4	-6.0317	0.0769	11.7187	4.7049
50476	3.857 Ba + 0.1429 Na3(TiS2)10 + 7.75 O2 -> BaTiO3 + 0.2143 Na2Ti2O5 + 2.857 BaSO4	-5.6545	0.01	11.7725	4.7367
50652	BaNa2 + 6.5 Ti2O + 10.75 O2 -> Na2Ti12O25 + BaTiO3	-5.7712	0.5858	11.2778	4.7615
50782	Ti2O + 1.786 O2 + 0.2857 BaNa2 -> 0.2857 BaTiO3 + 0.2857 Na2Ti6O13	-5.5133	0.8438	11.003	4.7798
50816	Ti2O + 1.75 O2 + 0.25 BaNa2 -> 0.25 BaTiO3 + 0.25 Na2Ti7O15	-5.5636	0.7935	11.0779	4.7858
51077	O2 + 0.5882 Ti2O + 0.1176 BaNa2 -> 0.1176 BaTiO3 + 0.1176 Na2Ti9O19	-5.5875	0.7696	11.1821	4.8195
52124	0.5 Ti2HC + 1.5 Ba + 2.375 O2 -> BaTiO3 + 0.25 H2O + 0.5 BaCO3	-5.4865	-0.0011	12.2715	4.973
53206	BaNa2 + 11.83 O2 + 4.333 Ti3O -> Na2Ti12O25 + BaTiO3	-6.4256	0.7369	12.0832	5.1264
53608	O2 + 0.3478 Ti3O + 0.1304 BaNa2 -> 0.1304 BaTiO3 + 0.1304 Na2Ti7O15	-6.1493	1.0131	11.8833	5.1885
53701	O2 + 0.3571 Ti3O + 0.1071 BaNa2 -> 0.1071 BaTiO3 + 0.1071 Na2Ti9O19	-6.207	0.9554	11.9875	5.2036
54638	Ba + 4 O2 + Ti2S -> TiSO5 + BaTiO3	-6.195	0.457	12.8977	5.3901
54899	Ti3C2 + 3 Ba + 6.5 O2 -> 2 CO2 + 3 BaTiO3	-6.0814	0.1469	13.3371	5.4597
54904	BaNa + 6.583 O2 + 2.333 Ti3O -> 0.5 Na2Ti12O25 + BaTiO3	-6.4366	0.7259	12.8409	5.4614
54912	O2 + 0.1333 Ti3C2 + 0.6667 Ba -> 0.4 BaTiO3 + 0.2667 BaCO3	-6.0996	0.1288	13.3684	5.4638
54916	Ba + 1.25 O2 + 0.5 Ti2O -> BaTiO3	-6.0968	0.2603	13.2386	5.4648
54934	Ti8C5 + 8 Ba + 17 O2 -> 5 CO2 + 8 BaTiO3	-6.1053	0.1654	13.3444	5.4688
55057	O2 + 0.05128 Ti8C5 + 0.6667 Ba -> 0.4103 BaTiO3 + 0.2564 BaCO3	-6.1181	0.1525	13.4217	5.4966
55152	BaNa2 + 12.92 O2 + 2.167 Ti6O -> Na2Ti12O25 + BaTiO3	-7.1334	0.9002	12.9542	5.5212
55513	O2 + 0.1639 Ti6O + 0.09836 BaNa2 -> 0.09836 BaTiO3 + 0.09836 Na2Ti9O19	-6.8771	1.1565	12.8586	5.6191
55742	Ba + 0.05263 Ti9S10 + 1.763 O2 -> 0.4737 BaTiO3 + 0.5263 BaSO4	-6.0238	0.0713	13.8903	5.6803
55773	O2 + 0.25 Ti2C + 0.5 Ba -> 0.25 CO2 + 0.5 BaTiO3	-6.2974	0.3072	13.7255	5.685
55838	Ba + 1.667 O2 + 0.3333 Ti2S -> 0.6667 BaTiO3 + 0.3333 BaSO4	-6.4307	0.2971	13.7996	5.7004
55899	O2 + 0.2424 Ti2C + 0.6061 Ba -> 0.06061 Ba2C4O9 + 0.4848 BaTiO3	-6.2104	0.3943	13.682	5.7133
56813	BaNa2 + 14 O2 + 13 Ti -> Na2Ti12O25 + BaTiO3	-7.8386	1.0629	13.8222	5.9145
57228	Ba + 0.3333 Ti3O + 1.333 O2 -> BaTiO3	-6.4995	0.6629	14.1783	6.0286
57258	Ba + 0.2 Ti8S3 + 3 O2 -> 0.6 TiSO5 + BaTiO3	-6.4958	0.5508	14.3099	6.0377
57564	Ba + 0.09091 Ti8S3 + 1.636 O2 -> 0.7273 BaTiO3 + 0.2727 BaSO4	-6.6066	0.44	14.7018	6.1532
