# Supplementary material for: Assessing Thermodynamic Selectivity of Solid-State Reactions for the Predictive Synthesis of Inorganic Materials
Source: ACS Cent Sci. 2023 Oct 16;9(10):1957–75. doi: 10.1021/acscentsci.3c01051 (PMC10604012; doi:10.1021/acscentsci.3c01051)
Supplement: Supplementary file 6 — oc3c01051_si_006.xlsx [file oc3c01051_si_006.xlsx]

## Sheet: Sheet1
	reaction	energy	c1	c2	gamma
1	2 TiP + 4.5 BaCO3 -> BaTiO3 + Ba3(PO4)2 + 0.5 BaTi2O5 + 4.5 C	-0.4648	-0.4648	0	-0.2557
3	TiC + BaCO3 -> BaTiO3 + 2 C	-0.4377	-0.3832	0	-0.2162
7	4 BaO2 + 2 Ti -> Ba3TiO5 + BaTiO3	-1.489	-0.0214	0.0361	-0.1423
12	2 BaO2 + Ti -> BaO + BaTiO3	-1.4343	0.0333	0.0361	-0.1122
24	TiN + BaH4O3 -> BaTiO3 + 2 H2 + 0.5 N2	-0.2754	-0.1171	0.0053	-0.0779
28	TiO + BaO2 -> BaTiO3	-1.0444	-0.0341	0.0991	-0.0752
53	2 TiP + 4.5 BaH4O3 -> BaTiO3 + Ba3(PO4)2 + 9 H2 + 0.5 BaTi2O5	-0.3896	-0.0342	0.0043	-0.0524
71	1.009 TiC + 1.018 BaH4O3 -> BaTiO3 + 0.009009 Ba2TiO4 + 0.01802 H5C56O + 1.991 H2	-0.4049	-0.0319	0.0288	-0.0419
85	2.25 TiC + 0.5 Ba3(PO4)2 -> BaTiO3 + 0.25 Ba2TiO4 + TiP + 2.25 C	-0.0665	-0.0665	0	-0.0366
92	TiO + Ba(HO)2 -> BaTiO3 + H2	-0.3978	-0.0433	0.053	-0.0354
113	0.3333 BaH4O3 + 0.3333 TiH2 -> H2 + 0.3333 BaTiO3	-0.467	-0.0143	0.0483	-0.0314
304	1.009 TiH2 + 1.018 BaCO3 -> BaTiO3 + 0.009091 Ba2TiO4 + 0.01818 H5C56O + 0.9636 H2	-0.5837	-0.0602	0.1605	-0.0132
393	0.5 Li2TiO3 + 0.5 BaF2 -> LiF + 0.5 BaTiO3	-0.0181	-0.0181	0	-0.0099
394	3 TiC + 0.6667 Ba2P2O7 -> BaTiO3 + 1.333 TiP + 0.3333 BaTi2O5 + 3 C	-0.1025	-0.0145	0.0154	-0.0099
462	2 Ti2CN + 3.5 BaCO3 -> BaTiO3 + BaCN2 + 1.5 BaTi2O5 + 4.5 C	-0.3449	-0.0116	0.0704	-0.008
463	TiC + BaH4O3 -> H4C + BaTiO3	-0.3731	0.0319	0.0334	-0.008
547	Li2TiO3 + 0.3333 Ba3(PO4)2 -> BaTiO3 + 0.6667 Li3PO4	-0.0105	-0.0105	0	-0.0058
588	1.8 Ti2O3 + 1.8 BaO2 -> BaTiO3 + 0.2 Ba4Ti13O30	-0.667	-0.051	0.1883	-0.0049
661	0.5059 Na2Ti3O7 + 1.259 BaCO3 -> BaTiO3 + 0.003922 NaC64 + 1.008 NaCO3 + 0.2588 BaTi2O5	-0.1145	-0.0294	0.0469	-0.0036
721	2.2 Ti2O3 + 2.2 BaO2 -> BaTiO3 + 0.2 Ba6Ti17O40	-0.6633	-0.0472	0.1883	-0.0029
766	3 Ti2CN + 0.4444 Ba3(PO4)2 -> Ti4CN3 + 0.8889 BaTiO3 + 0.2222 Ba2TiO4 + 0.8889 TiP + 2 C	-0.0246	-0.0002	0.0007	-0.0022
805	TiP + 2.5 BaH4O3 -> BaTiO3 + 0.5 Ba3(PO4)2 + 4.5 H2 + 0.5 H2O	-0.3554	0.0342	0.0409	-0.0017
810	TiN + BaCO3 -> BaTiO3 + 0.5 N2 + C	-0.2897	0.01	0.0506	-0.0017
836	3 Ti2CN + 0.5 Ba3(PO4)2 -> BaTiO3 + 0.25 Ba2TiO4 + TiP + 0.75 Ti5CN4 + 2.25 C	-0.0244	0.0002	0.0021	-0.0014
1082	2.333 Ti2O3 + 2.333 BaO2 -> BaTiO3 + 0.3333 Ba4Ti11O26	-0.6568	-0.0407	0.1883	0.0007
1121	1.5 Ti2O3 + 1.5 BaO2 -> BaTiO3 + 0.5 BaTi4O9	-0.6563	-0.0403	0.1883	0.001
1135	3 TiH2 + 0.6667 Ba2P2O7 -> BaTiO3 + 1.333 TiP + 3 H2 + 0.3333 BaTi2O5	-0.3312	-0.0157	0.0917	0.0011
1141	2.25 TiH2 + 0.5 Ba3(PO4)2 -> BaTiO3 + 0.25 Ba2TiO4 + TiP + 2.25 H2	-0.2841	-0.0079	0.0735	0.0011
1238	7 Ti2O3 + 7 BaO2 -> Ba2Ti9O20 + 5 BaTiO3	-0.6546	-0.0386	0.1883	0.0019
1271	4 Ti2CN + 0.6667 Ba2P2O7 -> BaTiO3 + 1.333 TiP + Ti5CN4 + 0.3333 BaTi2O5 + 3 C	-0.0425	0.0019	0.0122	0.0021
1279	3 Li2TiO3 + Ba2P2O7 -> BaTiO3 + 2 Li3PO4 + BaTi2O5	-0.0312	0.0034	0.0084	0.0022
1403	3 Ti2CN + 0.4444 Ba2P2O7 -> Ti4CN3 + 0.6667 BaTiO3 + 0.8889 TiP + 0.2222 BaTi2O5 + 2 C	-0.0413	0.0031	0.0128	0.003
1414	1.333 Ti2O3 + 1.333 BaO2 -> BaTiO3 + 0.3333 BaTi5O11	-0.6524	-0.0364	0.1883	0.0031
1584	Ti2O3 + BaO2 -> BaTiO3 + TiO2	-0.6506	-0.0346	0.1883	0.0041
1585	CaTiO3 + 0.3333 Ba3(PO4)2 -> 0.3333 Ca3(PO4)2 + BaTiO3	0.0075	0.0075	0	0.0041
1876	1.009 Ti2CN + 3.541 Ba(HO)2 -> BaTiO3 + 0.5045 BaCN2 + 1.018 Ba2TiO4 + 0.009009 H5C56O + 3.518 H2	-0.3222	-0.0029	0.087	0.0056
1989	1.25 Ti2O3 + 1.25 BaO2 -> BaTiO3 + 0.25 BaTi6O13	-0.6469	-0.0308	0.1883	0.0062
2289	0.5 Ti2CN + BaCO3 -> BaTiO3 + 0.25 N2 + 1.5 C	-0.3333	0.0116	0.0794	0.0076
2339	0.5 Ti2CN + 1.003 BaH4O3 -> BaTiO3 + 0.002959 BaCN2 + 0.008876 H5C56O + 0.247 N2 + 1.984 H2	-0.3192	0.003	0.0853	0.0078
2350	0.5022 Ti2CN + 1.009 BaH4O3 -> BaTiO3 + 0.004484 Ba2TiO4 + 0.008969 H5C56O + 0.2511 N2 + 1.996 H2	-0.3192	0.003	0.0854	0.0079
2609	Li2TiO3 + 3 BaH2 -> 2 BaLiH3 + BaTiO3	-0.0146	0.0085	0.0146	0.0089
2651	CaTiO3 + BaS -> BaTiO3 + CaS	0.0166	0.0166	0	0.0091
2837	CaTiO3 + BaF2 -> CaF2 + BaTiO3	0.0177	0.0177	0	0.0098
2915	1.286 Ti2O3 + 1.286 BaO2 -> BaTiO3 + 0.1429 Ba2Ti11O24	-0.6398	-0.0237	0.1883	0.0101
2963	Ba3(PO4)2 + MgTiO3 -> BaTiO3 + Ba2Mg(PO4)2	-0.0035	0.0116	0.012	0.0102
2976	CaTiO3 + 2 BaCO3 -> BaTiO3 + BaCa(CO3)2	0.0187	0.0187	0	0.0103
3441	Ba3(PO4)2 + TiO2 -> Ba2P2O7 + BaTiO3	0.0148	0.0204	0.0028	0.0119
3511	1.5 BaH2 + 4.25 TiO2 -> BaTiO3 + 0.25 Ba2Ti13O22 + 1.5 H2	-0.1288	0.001	0.0547	0.0122
3534	MgTiO3 + BaH4O3 -> BaTiO3 + MgO + 2 H2O	-0.0263	0.0057	0.0273	0.0122
3819	BaCO3 + Li2TiO3 -> BaTiO3 + Li2CO3	0.0237	0.0237	0	0.0131
3916	SrTiO3 + Ba3(PO4)2 -> BaTiO3 + Ba2Sr(PO4)2	0.0038	0.0146	0.0141	0.0133
3962	1.965 Ti2CN + 3.447 BaH4O3 -> BaTiO3 + 0.9825 BaCN2 + 0.01754 H5C56O + 1.465 BaTi2O5 + 6.851 H2	-0.3222	-0.003	0.1044	0.0134
4005	3 TiH2 + 0.5 Ba3(PO4)2 -> BaTiO3 + 0.25 Ti7P4 + 0.25 Ba2TiO4 + 3 H2	-0.2762	0.0079	0.0836	0.0136
4256	1.5 BaH2 + 4.25 MgTiO3 -> BaTiO3 + 0.25 Ba2Ti13O22 + 4.25 MgO + 1.5 H2	-0.0683	0.003	0.0439	0.0143
4660	K2TiF6 + 3 BaH4O3 -> BaTiO3 + 6 H2O + 2 KF + 2 BaF2	-0.1029	0.0149	0.0422	0.0154
4968	BaH4O3 + TiO2 -> BaTiO3 + 2 H2O	-0.0409	0.0157	0.0295	0.0163
5011	BaCO3 + CaTiO3 -> BaTiO3 + CaCO3	0.0297	0.0297	0	0.0164
5250	0.5 BaH4O3 + 0.5 Ti -> H2 + 0.5 BaTiO3	-0.599	0.0012	0.1697	0.017
5296	SrTiO3 + BaH4O3 -> BaTiO3 + SrH4O3	0.0181	0.0266	0.0074	0.0171
5369	3 BaO2 + K2TiF6 -> BaTiO3 + 2 KF + 2 BaF2 + 1.5 O2	-0.2936	0.0044	0.0994	0.0174
5522	BaF2 + SrTiO3 -> BaTiO3 + SrF2	0.013	0.0255	0.011	0.0177
6001	Ba3(PO4)2 + 2 SrTiO3 -> 2 BaTiO3 + BaSr2(PO4)2	0.0147	0.0256	0.013	0.0189
6095	Li2TiO3 + BaS -> BaTiO3 + Li2S	0.0347	0.0347	0	0.0191
6109	CaTiO3 + BaH2 -> BaTiO3 + CaH2	0.0229	0.0344	0.003	0.0191
6724	2 BaF2 + MgTiO3 -> BaTiO3 + BaMgF4	0.0349	0.0364	0.0016	0.0206
6797	Na2Ti3O7 + BaH4O3 -> BaTiO3 + Na2Ti2O5 + 2 H2O	-0.0383	0.0062	0.0485	0.0208
6899	CaTiO3 + BaSO4 -> CaSO4 + BaTiO3	0.0381	0.0381	0	0.021
6954	3 BaO + K2TiF6 -> BaTiO3 + 2 KF + 2 BaF2	-0.3805	0.0061	0.1254	0.0211
7067	SrTiO3 + BaS -> SrS + BaTiO3	0.0207	0.0326	0.0104	0.0214
7240	BaCO3 + SrTiO3 -> BaTiO3 + SrCO3	0.0268	0.0352	0.0073	0.0218
7351	Ba3(PO4)2 + 3 SrTiO3 -> 3 BaTiO3 + Sr3(PO4)2	0.0213	0.0322	0.012	0.022
7400	Ba2P2O7 + MgTiO3 -> BaTiO3 + BaMgP2O7	0.0376	0.0392	0.0016	0.0221
7423	Ba3(PO4)2 + 3 MgTiO3 -> Mg3(PO4)2 + 3 BaTiO3	0.0278	0.0408	0.0023	0.0222
7461	3 TiO + BaH2 -> BaTiO3 + 2 TiH	0.0171	0.0406	0.005	0.0223
7502	1.545 BaF2 + MgTiO3 -> BaTiO3 + 0.09091 Ba6Mg11F34	0.038	0.0396	0.0016	0.0223
7631	3 BaH4O3 + TiB2 -> BaTiO3 + Ba2B2O5 + 5 H2 + H2O	-0.3536	0.0592	0.0696	0.0226
7897	BaH2 + SrTiO3 -> BaTiO3 + SrH2	0.0263	0.0364	0.0092	0.0231
7899	0.5 Ba(HO)2 + 0.5 Li2TiO3 -> LiHO + 0.5 BaTiO3	-0.0078	0.0304	0.0228	0.0231
8086	BaCO3 + TiO2 -> CO2 + BaTiO3	0.042	0.0426	0.0003	0.0235
8118	CaTiO3 + 0.5 Ba2P2O7 -> BaTiO3 + 0.5 Ca2P2O7	0.0388	0.0438	0	0.0236
8207	BaCl2 + Li2TiO3 -> BaTiO3 + 2 LiCl	0.0432	0.0432	0	0.0238
8285	MgTiO3 + 1.667 BaF2 -> 0.3333 Ba2Mg3F10 + BaTiO3	0.0409	0.0425	0.0016	0.0239
8375	Ba(NO3)2 + SrTiO3 -> Sr(NO3)2 + BaTiO3	0.0421	0.0432	0.001	0.0241
8384	1.857 BaF2 + MgTiO3 -> BaTiO3 + 0.1429 Ba6Mg7F26	0.0413	0.0429	0.0016	0.0241
9104	TiO + 0.25 Ba -> 0.25 BaTiO3 + 0.25 Ti3O	-0.0577	0.0439	0.0258	0.0256
9196	CaTiO3 + 2 BaO -> BaTiO3 + BaCaO2	-0.0646	0.0687	0.0028	0.0257
9214	1.5 TiO2 + 2.5 BaS -> BaTiO3 + 0.5 Ba3TiS5	0.0469	0.0469	0	0.0258
9440	1.5 TiO2 + 2 BaS -> BaTiO3 + 0.5 Ba2TiS4	0.0476	0.0476	0	0.0262
9456	K2TiF6 + 3 Ba(HO)2 -> BaTiO3 + 3 H2O + 2 KF + 2 BaF2	-0.1756	0.0116	0.0857	0.0262
9654	3 Ti + 0.5 Ba3(PO4)2 -> BaTiO3 + 0.25 Ti7P4 + 0.25 Ba2TiO4	-0.5306	0.0024	0.1746	0.0266
9814	SrTiO3 + BaSO4 -> SrSO4 + BaTiO3	0.0434	0.047	0.0032	0.0269
9953	MgTiO3 + Ba(HO)2 -> BaTiO3 + MgO + H2O	-0.0614	0.004	0.0701	0.0272
10465	0.5 Ba2P2O7 + Li2TiO3 -> BaTiO3 + 0.5 Li4P2O7	0.0226	0.0537	0.0037	0.0281
10735	SrTiO3 + 0.5 Ba2P2O7 -> BaTiO3 + 0.5 Sr2P2O7	0.0247	0.0449	0.0132	0.0286
10976	BaBr2 + Li2TiO3 -> BaTiO3 + 2 LiBr	0.0528	0.0528	0	0.0291
11037	4 TiH2 + 0.6667 Ba2P2O7 -> BaTiO3 + 0.3333 Ti7P4 + 4 H2 + 0.3333 BaTi2O5	-0.3155	0.0157	0.1192	0.0292
11073	BaF2 + MgTiO3 -> MgF2 + BaTiO3	0.0506	0.0522	0.0016	0.0292
11075	0.3333 Li4Ti5O12 + BaH4O3 -> BaTiO3 + 0.6667 Li2TiO3 + 2 H2O	-0.0404	0.0098	0.0641	0.0292
11125	Ba2P2O7 + CaTiO3 -> BaCaP2O7 + BaTiO3	0.0276	0.0486	0.0105	0.0293
11504	Ba(HO)2 + TiO2 -> BaTiO3 + H2O	-0.0903	0.0066	0.0801	0.03
11583	Ba + 3.4 TiO -> BaTiO3 + 0.4 Ti6O	-0.0385	0.063	0.0125	0.0301
11927	TiO2 + 0.5 Ba2P2O7 -> 0.5 BaTi(PO4)2 + 0.5 BaTiO3	0.0559	0.0559	0	0.0307
11945	CaTiO3 + BaH4(ClO)2 -> BaTiO3 + CaH4(ClO)2	0.0338	0.0473	0.0135	0.0308
11984	5 BaCl2 + 4 SrTiO3 -> BaSr4Cl10 + 4 BaTiO3	0.0483	0.0533	0.0044	0.0308
12328	0.5 BaH2 + 0.5 Li2TiO3 -> LiH + 0.5 BaTiO3	0.0213	0.0443	0.0207	0.0314
13260	MgTiO3 + 2 BaO -> BaTiO3 + BaMgO2	-0.1241	0.0561	0.0445	0.0329
13345	TiO2 + 0.3333 Ba3(PO4)2 -> 0.3333 BaTi(PO4)2 + 0.6667 BaTiO3	0.0539	0.0595	0.0019	0.033
13945	TiO + 0.2 Ba -> 0.2 BaTiO3 + 0.4 Ti2O	-0.0564	0.0451	0.0429	0.0339
13977	1.16 BaH2 + 0.68 Na2Ti3O7 -> BaTiO3 + 0.08 Ba2Ti13O22 + 1.16 H2 + 1.36 Na	-0.0913	0.0033	0.0926	0.034
14168	3.3 TiH2 + 0.5333 Ba2P2O7 -> BaTiO3 + 0.03333 Ba2Ti13O22 + 0.2667 Ti7P4 + 3.3 H2	-0.3123	0.0189	0.1267	0.0343
14462	BaH4(ClO)2 + SrTiO3 -> SrH4(ClO)2 + BaTiO3	0.034	0.0475	0.0222	0.0348
14627	0.5 TiS2 + 1.5 BaO -> BaS + 0.5 BaTiO3	-0.5372	0.0123	0.1848	0.035
14765	2 Ba(HO)2 + TiO2 -> BaTiO3 + BaH4O3	-0.0765	0.0204	0.0749	0.0352
14961	2 BaH4O3 + TiO2 -> BaTiO3 + BaH8O5	-0.014	0.0427	0.0394	0.0355
14981	Ba(HO)2 + SrTiO3 -> BaTiO3 + Sr(HO)2	0.0157	0.0452	0.0304	0.0356
15077	6 BaH2 + 5.667 Li4Ti5O12 -> Ba2Ti13O22 + 4 BaTiO3 + 11.33 Li2TiO3 + 6 H2	-0.0842	0.0025	0.0956	0.0357
15178	BaS + 0.5 Na2Ti3O7 -> 0.5 Na2TiS2O + BaTiO3	0.0111	0.0414	0.0358	0.0359
16216	Ba2P2O7 + Li2TiO3 -> BaTiO3 + BaLi2P2O7	0.0218	0.0564	0.0221	0.0375
16236	Ba(HO)2 + CaTiO3 -> Ca(HO)2 + BaTiO3	0.0005	0.0451	0.0383	0.0376
16299	4 Ba(HO)2 + 3 TiO2 -> BaH8O5 + 3 BaTiO3	-0.0778	0.0191	0.0819	0.0377
16539	Li2TiO3 + BaH4(ClO)2 -> 2 LiH2ClO + BaTiO3	0.046	0.0596	0.0148	0.0381
16572	TiO + 0.3333 Ba -> 0.3333 BaTiO3 + 0.6667 Ti	-0.023	0.0785	0.0112	0.0381
16679	TiO2 + 1.071 BaS -> 0.07143 Ba6Ti5S15O + 0.6429 BaTiO3	0.0696	0.0696	0	0.0383
17322	BaH2 + Ti2O3 -> TiH2 + BaTiO3	-0.0626	0.0238	0.0776	0.0394
17384	0.6667 Ti2CN + 1.5 BaCO3 -> BaTiO3 + 0.3333 BaC2(NO)2 + 0.1667 BaTi2O5 + 1.5 C	-0.3094	0.0355	0.1209	0.0394
18097	Ba(NO3)2 + CaTiO3 -> Ca(NO3)2 + BaTiO3	0.0739	0.0739	0	0.0407
18200	TiO2 + 0.6667 Ba3(PO4)2 -> 0.3333 Ba3P4O13 + BaTiO3	0.0685	0.0741	0.0014	0.0408
18425	2 BaCO3 + MgTiO3 -> BaMg(CO3)2 + BaTiO3	0.0418	0.0628	0.0194	0.0412
18703	TiSO5 + 2 BaH4O3 -> BaTiO3 + BaSO4 + 4 H2O	-0.1318	0.0403	0.0815	0.0416
19091	TiO2 + 2 Ba2P2O7 -> Ba3P4O13 + BaTiO3	0.0769	0.0769	0	0.0423
19262	Na2Ti3O7 + Ba(HO)2 -> BaTiO3 + Na2Ti2O5 + H2O	-0.0611	0.0034	0.1048	0.0426
20023	0.3333 Li4Ti5O12 + Ba(HO)2 -> BaTiO3 + 0.6667 Li2TiO3 + H2O	-0.0732	0	0.1135	0.0438
20336	1.5 TiO2 + 1.5 BaS -> BaTiO3 + 0.5 BaTiS3	0.0805	0.0805	0	0.0443
20383	BaCl2 + SrTiO3 -> SrCl2 + BaTiO3	0.073	0.0781	0.0043	0.0444
20470	Ba(NO3)2 + Li2TiO3 -> 2 LiNO3 + BaTiO3	0.0809	0.0809	0	0.0445
20509	BaO2 + TiO2 -> BaTiO3 + 0.5 O2	-0.1799	0.0205	0.1186	0.0446
20686	BaS + MgTiO3 -> MgS + BaTiO3	0.0789	0.0805	0.0016	0.0448
20965	MgTiO3 + BaO2 -> BaTiO3 + MgO + 0.5 O2	-0.1213	0.0327	0.0947	0.0452
21030	2 TiN + 2.5 BaCO3 -> BaTiO3 + BaC2(NO)2 + 0.5 BaTi2O5 + 0.5 C	-0.2521	0.0476	0.1091	0.0453
21137	Li2TiO3 + Ba -> 2 Li + BaTiO3	-0.0115	0.0584	0.0452	0.0455
21298	16.91 TiO + 0.9091 Ba3(PO4)2 -> Ba2Ti13O22 + 0.7273 BaTiO3 + 0.4545 Ti7P4	-0.1593	0.0407	0.0963	0.0457
21499	SrTiO3 + BaBr2 -> SrBr2 + BaTiO3	0.0829	0.0834	0.0004	0.046
21823	1.5 Ba(HO)2 + 0.5 Na2Ti3O7 -> NaH3O2 + 1.5 BaTiO3	-0.0529	0.0115	0.1035	0.0465
22038	2 BaO2 + TiSO5 -> BaSO4 + BaTiO3 + O2	-0.33	0.011	0.1664	0.0468
22178	Li2TiO3 + BaO -> BaTiO3 + Li2O	-0.0323	0.0803	0.0314	0.047
22602	SrTiO3 + 2 BaO -> BaSrO2 + BaTiO3	-0.0305	0.0818	0.031	0.0477
23860	1.5 TiO2 + BaS -> BaTiO3 + 0.5 TiS2	0.0902	0.0902	0	0.0496
23936	Li4Ti5O12 + 4 BaS -> 4 BaTiO3 + Li4TiS4	0.04	0.0708	0.0308	0.0497
24064	Li2TiO3 + BaO2 -> BaTiO3 + Li2O2	0.0168	0.0931	0.0141	0.0499
24211	TiO + 0.3333 BaS -> 0.3333 Ti2S + 0.3333 BaTiO3	0.0912	0.0912	0	0.0502
24640	TiSO5 + 2 BaO -> BaTiO3 + BaSO4	-0.4157	0.0026	0.2026	0.0508
25134	4 Ti + 0.6667 Ba2P2O7 -> BaTiO3 + 0.3333 Ti7P4 + 0.3333 BaTi2O5	-0.6275	0.0015	0.2524	0.0515
25441	Ti2O3 + BaS -> BaTiO3 + TiS	0.0302	0.0727	0.0361	0.052
25458	MgTiO3 + BaH4(ClO)2 -> BaTiO3 + MgH4(ClO)2	0.0711	0.0847	0.0151	0.052
25667	Li2TiO3 + 0.75 BaO -> 0.75 BaTiO3 + 0.25 Li8TiO6	-0.0486	0.064	0.0631	0.0523
26040	TiSO5 + 2 Ba(HO)2 -> BaTiO3 + BaSO4 + 2 H2O	-0.2104	0.0274	0.1368	0.0529
26161	99 Ti + 16 Ba2P2O7 -> Ba2Ti13O22 + 30 BaTiO3 + 8 Ti7P4	-0.6283	0.0007	0.2568	0.053
26248	3 BaO + Ti -> BaTiO3 + 2 Ba	-0.1272	0.0678	0.0786	0.0532
26254	TiO2 + 1.5 BaF2 -> 0.5 BaTiO3 + 0.5 Ba2TiOF6	0.0967	0.0967	0	0.0532
27251	BaCO3 + MgTiO3 -> MgCO3 + BaTiO3	0.0704	0.0914	0.0147	0.0548
27917	0.5 Ba2P2O7 + MgTiO3 -> BaTiO3 + 0.5 Mg2P2O7	0.0773	0.096	0.0107	0.0558
27946	BaH4O3 + TiS2 -> 2 H2S + BaTiO3	-0.1223	0.0412	0.11	0.0558
28158	Li2TiO3 + 1.5 Ba -> 0.5 BaLi4 + BaTiO3	0.0058	0.0758	0.0477	0.0561
28930	2.667 Ti2O3 + 2.333 Ba -> Ti3O + 2.333 BaTiO3	-0.1829	0.0499	0.1183	0.0574
29577	1.667 Ti2O3 + 1.333 Ba -> Ti2O + 1.333 BaTiO3	-0.1838	0.049	0.1215	0.0583
30057	7 BaO + 4 SrTiO3 -> Ba3Sr4O7 + 4 BaTiO3	-0.0271	0.0938	0.0434	0.0591
30260	2.25 Ti + 0.5 Ba3(PO4)2 -> BaTiO3 + 0.25 Ba2TiO4 + TiP	-0.4953	0.0377	0.2043	0.0594
30682	2 Li2TiO3 + BaO -> Li4TiO4 + BaTiO3	-0.0578	0.0548	0.0913	0.0599
30906	BaF2 + TiO2 -> 0.5 BaTiOF4 + 0.5 BaTiO3	0.1095	0.1095	0	0.0602
32056	SrTiO3 + Ba -> Sr + BaTiO3	0.049	0.0937	0.0329	0.0619
32092	SrTiO3 + BaO2 -> SrO2 + BaTiO3	0.0238	0.0971	0.0353	0.0619
32094	TiO2 + 0.625 Ba -> 0.625 BaTiO3 + 0.125 Ti3O	-0.2654	0.0512	0.1454	0.0619
32465	BaO + CaTiO3 -> CaO + BaTiO3	-0.1001	0.0738	0.0873	0.0625
32530	1.062 Ti2O3 + Ba -> BaTiO3 + 0.1875 Ti6O	-0.1704	0.0624	0.1146	0.0626
32599	4.5 Ti3O5 + 4.5 BaO2 -> Ba4Ti13O30 + 0.5 BaTiO3	-0.5073	0.0025	0.2496	0.0627
32743	Ba + 1.667 TiO2 -> BaTiO3 + 0.3333 Ti2O	-0.2664	0.0501	0.1488	0.0629
32756	Ba3(PO4)2 + 2 TiO2 -> Ba(PO3)2 + 2 BaTiO3	0.1123	0.1149	0	0.0629
33107	Ba + 7 TiO -> BaTiO3 + 2 Ti3O2	-0.0182	0.0833	0.0617	0.0634
33266	BaCl2 + CaTiO3 -> BaTiO3 + CaCl2	0.1158	0.1158	0	0.0637
33763	Ba + 1.545 TiO2 -> BaTiO3 + 0.09091 Ti6O	-0.2581	0.0585	0.142	0.0644
33847	Ba + 0.5366 Li2TiO3 -> 0.5366 BaTiO3 + 0.02439 Ba19Li44	0.0125	0.0824	0.0583	0.0646
33878	Ba + 0.8 SrTiO3 -> 0.2 BaSr4 + 0.8 BaTiO3	0.051	0.0957	0.0365	0.0646
34310	4 BaO + 3 SrTiO3 -> BaSr3O4 + 3 BaTiO3	-0.0288	0.0921	0.0595	0.0653
34631	TiS2 + 3 BaH4O3 -> BaTiO3 + 1.5 BaSO4 + 0.5 BaS + 6 H2	-0.1099	0.0536	0.1172	0.0659
34647	TiO2 + 0.1818 Ba3(PO4)2 -> 0.5455 BaTiO3 + 0.09091 Ti5(PO5)4	0.1123	0.1179	0.0036	0.0659
34831	TiO2 + 0.6667 Ba -> 0.6667 BaTiO3 + 0.3333 Ti	-0.252	0.0646	0.1384	0.0662
34990	MgTiO3 + Ba(NO3)2 -> BaTiO3 + Mg(NO3)2	0.1182	0.1198	0.0016	0.0664
35025	SrTiO3 + 1.333 Ba -> BaTiO3 + 0.3333 BaSr3	0.0537	0.0984	0.0374	0.0665
35027	TiS2 + 3 Ba(HO)2 -> BaTiO3 + 0.75 BaSO4 + 1.25 BaS + 3 H2	-0.1979	0.0357	0.156	0.0665
35034	1.75 Ba + 1.25 Ti3O5 -> Ti2O + 1.75 BaTiO3	-0.2274	0.0486	0.1497	0.0665
35067	Ti2O3 + Ba -> BaTiO3 + Ti	-0.16	0.0727	0.1107	0.0665
35217	3 Ba + 2 Ti3O5 -> Ti3O + 3 BaTiO3	-0.2262	0.0498	0.1489	0.0668
35480	BaO + SrTiO3 -> SrO + BaTiO3	-0.0319	0.089	0.0675	0.0672
35572	Ba3(PO4)2 + Na2Ti3O7 -> 2 NaPO3 + 3 BaTiO3	0.0726	0.0989	0.0347	0.0674
36078	MgTiO3 + 1.007 Ba -> BaTiO3 + 0.006711 BaMg149	-0.1131	0.0779	0.0989	0.0682
36571	TiO2 + 0.2222 Ba2P2O7 -> 0.4444 BaTiO3 + 0.1111 Ti5(PO5)4	0.1256	0.1256	0	0.0691
36858	1.857 BaH2 + MgTiO3 -> BaTiO3 + 0.1429 Ba6Mg7H26	-0.0021	0.0692	0.0858	0.0695
36990	SrTiO3 + 2 Ba -> BaTiO3 + BaSr	0.0561	0.1008	0.0418	0.0698
37023	7 TiO2 + 4 Ba -> Ti3O2 + 4 BaTiO3	-0.2566	0.0599	0.1523	0.0698
37152	1.4 Ti2O3 + Ba -> BaTiO3 + 0.6 Ti3O2	-0.1642	0.0686	0.1235	0.07
37261	MgTiO3 + Ba -> BaTiO3 + Mg	-0.1086	0.0824	0.0978	0.0702
37291	BaO + 0.5 TiO -> 0.5 Ba + 0.5 BaTiO3	-0.1078	0.0811	0.099	0.0703
37516	MgTiO3 + 2 BaH2 -> BaTiO3 + BaMgH4	-0.002	0.0693	0.0881	0.0706
37557	5 BaH2 + 3 MgTiO3 -> Ba2Mg3H10 + 3 BaTiO3	0.003	0.0743	0.0821	0.0707
37789	3 Ti + 0.6667 Ba2P2O7 -> BaTiO3 + 1.333 TiP + 0.3333 BaTi2O5	-0.597	0.032	0.2587	0.0711
37807	BaSO4 + 3 TiSO5 -> 2 Ti(SO4)2 + BaTiO3	0.1293	0.1293	0	0.0711
37890	1.5 Ti3O5 + 1.5 BaO2 -> BaTi4O9 + 0.5 BaTiO3	-0.4917	0.018	0.2496	0.0713
38107	Ba3(PO4)2 + 4 TiO2 -> 3 BaTiO3 + TiP2O7	0.1234	0.129	0.0028	0.0716
38223	BaBr2 + CaTiO3 -> BaTiO3 + CaBr2	0.1307	0.1307	0	0.0719
38232	3 BaH2 + MgTiO3 -> BaTiO3 + Ba2MgH6	-0.0077	0.0637	0.0978	0.0719
38296	6.75 Ba + 4.25 Ti3O5 -> Ti6O + 6.75 BaTiO3	-0.2154	0.0605	0.1474	0.072
38619	3.5 Ti3O5 + 3.5 BaO2 -> Ba2Ti9O20 + 1.5 BaTiO3	-0.4893	0.0205	0.2496	0.0726
38667	2 TiO2 + Ba -> TiO + BaTiO3	-0.2563	0.0603	0.1582	0.0727
38799	Ba + 0.8947 MgTiO3 -> 0.8947 BaTiO3 + 0.05263 Ba2Mg17	-0.1169	0.0741	0.114	0.073
38890	5.333 TiO + 1.667 BaH4O3 -> BaTiO3 + 0.3333 Ba2Ti13O22 + 3.333 H2	-0.3509	0.0588	0.1817	0.0731
39584	2 Ti3O5 + 2 BaO2 -> BaTiO3 + BaTi5O11	-0.486	0.0237	0.2496	0.0744
39611	SrTiO3 + 4 Ba -> Ba3Sr + BaTiO3	0.061	0.1057	0.0462	0.0745
39641	Ba2P2O7 + TiO2 -> Ba(PO3)2 + BaTiO3	0.1354	0.1354	0	0.0745
39737	BaO + TiO2 -> BaTiO3	-0.2441	0.0538	0.1664	0.0747
40217	MgTiO3 + BaO -> BaTiO3 + MgO	-0.1588	0.0608	0.1424	0.0756
40358	0.5 Ti3O5 + 0.5 BaO2 -> TiO2 + 0.5 BaTiO3	-0.4834	0.0264	0.2496	0.0759
40519	Ba + 0.6 Ti3O5 -> BaTiO3 + 0.8 Ti	-0.2065	0.0695	0.1456	0.0761
40805	0.3333 Li4Ti5O12 + BaO2 -> BaTiO3 + 0.6667 Li2TiO3 + 0.5 O2	-0.1235	0.038	0.1597	0.0766
41109	2.25 Ba + 1.75 Ti3O5 -> Ti3O2 + 2.25 BaTiO3	-0.2118	0.0641	0.1545	0.0772
41576	1.5 Ba + 4.25 MgTiO3 -> BaTiO3 + 4.25 MgO + 0.25 Ba2Ti13O22	-0.1243	0.0667	0.1348	0.0782
41594	BaSO4 + Li2TiO3 -> Li2SO4 + BaTiO3	0.1423	0.1423	0	0.0782
41633	3 BaF2 + 3 TiO2 -> BaTiF6 + 2 BaTiO3	0.1424	0.1424	0	0.0783
41635	0.5 Ba2P2O7 + 1.5 TiO2 -> BaTiO3 + 0.5 TiP2O7	0.1424	0.1424	0	0.0783
41890	1.667 Ti3O5 + 1.667 BaO2 -> BaTiO3 + 0.6667 BaTi6O13	-0.478	0.0318	0.2496	0.0788
41970	1.314 Ti2CN + 1.006 BaH4O3 -> BaTiO3 + 0.005848 BaCN2 + 0.3255 Ti5CN4 + 0.01754 H5C56O + 1.968 H2	-0.2954	0.0269	0.2143	0.079
42010	TiSO5 + BaSO4 -> 0.3333 BaTi(S2O7)3 + 0.6667 BaTiO3	0.1438	0.1438	0	0.0791
42302	MgTiO3 + 1.261 Ba -> BaTiO3 + 0.04348 Ba6Mg23	-0.1169	0.0741	0.1289	0.0796
42366	1.345 Ti2CN + 1.018 BaH4O3 -> BaTiO3 + 0.009009 Ba2TiO4 + 0.3363 Ti5CN4 + 0.01802 H5C56O + 1.991 H2	-0.2949	0.0273	0.2156	0.0798
43140	2 Ti2O3 + Ba -> BaTiO3 + 3 TiO	-0.1599	0.0728	0.1437	0.0814
43639	Ba3(PO4)2 + 2.333 TiO2 -> 0.3333 Ba2P6O17 + 2.333 BaTiO3	0.1448	0.1504	0.0008	0.0825
44075	BaO + 2 SrTiO3 -> Sr2TiO4 + BaTiO3	-0.0392	0.0817	0.1126	0.0835
44181	BaO + 0.4 Na2Ti3O7 -> BaTiO3 + 0.2 Na4TiO4	-0.158	0.0624	0.1589	0.0838
44192	Na2Ti3O7 + 3 BaO2 -> 3 BaTiO3 + 2 NaO2	-0.069	0.0844	0.1171	0.0838
44350	2 Ba3(PO4)2 + 5 TiO2 -> BaP4O11 + 5 BaTiO3	0.1474	0.153	0.0011	0.0841
44559	4.5 Ti3O5 + 4.5 BaO2 -> Ba2Ti11O24 + 2.5 BaTiO3	-0.4676	0.0421	0.2496	0.0845
45009	3 Li2TiO3 + BaO -> BaTiO3 + Li6Ti2O7	-0.026	0.0866	0.1091	0.0855
45134	BaO + 0.25 SrTiO3 -> 0.25 BaTiO3 + 0.25 Ba3SrO4	-0.0178	0.1031	0.0913	0.0857
45257	1.667 BaB6 + 10.33 TiO -> BaTiO3 + 0.3333 Ba2Ti13O22 + 5 TiB2	-0.3137	0.0654	0.1954	0.086
45335	2 Ti + BaCO3 -> BaTiO3 + TiC	-0.8951	-0.0053	0.3956	0.0861
45609	0.5 Ba + 0.5 Ti3O5 -> TiO + 0.5 BaTiO3	-0.2099	0.0661	0.1734	0.0868
45861	Ti2O3 + 3 BaO -> Ba + 2 BaTiO3	-0.1682	0.0815	0.15	0.0874
45877	Na2Ti3O7 + 2.333 BaO -> 2.333 BaTiO3 + 0.3333 Na6Ti2O7	-0.1551	0.0653	0.1634	0.0874
46008	0.68 Na2Ti3O7 + 1.16 Ba -> BaTiO3 + 0.08 Ba2Ti13O22 + 1.36 Na	-0.2027	0.0687	0.1712	0.0877
46234	Na2Ti3O7 + BaO2 -> BaTiO3 + Na2Ti2O5 + 0.5 O2	-0.093	0.0604	0.1562	0.0882
46306	1.5 Ba + 4.25 TiO2 -> BaTiO3 + 0.25 Ba2Ti13O22	-0.2309	0.0856	0.1621	0.0884
46605	BaH4O3 + 13 TiO2 -> BaTiO3 + 2 Ti6H2O13	0.0671	0.1238	0.0593	0.0891
46958	12 Ti2O3 + 11 BaO2 -> BaTi14O28 + 10 BaTiO3	-0.6088	0.0847	0.2504	0.09
47060	TiN + 3 BaO -> BaTiO3 + Ba2N	0.139	0.1664	0.003	0.0902
47348	1.333 Ti2CN + BaCO3 -> BaTiO3 + 0.3333 Ti5CN4 + 2 C	-0.2844	0.0605	0.2045	0.0908
47658	Ba + 0.6667 MgTiO3 -> 0.3333 BaMg2 + 0.6667 BaTiO3	-0.1097	0.0813	0.1464	0.0915
48077	BaH2 + MgTiO3 -> MgH2 + BaTiO3	0.0631	0.1334	0.058	0.0924
48566	0.5 Ti2CN + 1.5 BaH4O3 -> BaTiO3 + 0.5 BaCO3 + 0.25 N2 + 3 H2	-0.2444	0.0778	0.1843	0.0935
48759	BaO + 3 SrTiO3 -> Sr3Ti2O7 + BaTiO3	-0.0307	0.0902	0.1254	0.094
48776	BaO + 0.3333 TiCl4 -> 0.6667 BaCl2 + 0.3333 BaTiO3	-0.8724	0.0582	0.3445	0.094
48804	1.5 TiO2 + Ba(NO3)2 -> BaTiO3 + 0.5 Ti(NO3)4	0.1711	0.1711	0	0.0941
48838	Ba + CaTiO3 -> Ca + BaTiO3	0.0522	0.1737	0.0241	0.0942
49076	BaO + 0.25 Li4Ti5O12 -> BaTiO3 + 0.25 Li4TiO4	-0.1703	0.0567	0.1917	0.0947
49254	Li4Ti5O12 + 4.5 BaO -> 4.5 BaTiO3 + 0.5 Li8TiO6	-0.162	0.065	0.1825	0.0952
49273	2.5 BaH4O3 + TiF3 -> BaTiO3 + 4.5 H2O + 1.5 BaF2 + 0.5 H2	-0.1669	0.061	0.1877	0.0952
49841	TiO2 + 0.2857 Ba3(PO4)2 -> 0.8571 BaTiO3 + 0.1429 Ti(PO3)4	0.1694	0.175	0.0024	0.0968
50053	Li4Ti5O12 + 5 BaO -> 5 BaTiO3 + 2 Li2O	-0.1499	0.0771	0.1724	0.0973
50106	0.75 Ba2P2O7 + TiO2 -> BaTiO3 + 0.25 Ba2P6O17	0.1773	0.1773	0	0.0975
50185	2 TiO2 + BaSO4 -> BaTiO3 + TiSO5	0.1776	0.1776	0	0.0977
50487	TiO2 + 0.4286 Ba -> 0.1429 Ti4O5 + 0.4286 BaTiO3	-0.21	0.1065	0.1589	0.0984
50667	0.6667 Ba2P2O7 + TiO2 -> BaTiO3 + 0.3333 BaP4O11	0.1797	0.1797	0	0.0988
50845	3 Ti2CN + 2.018 BaH4O3 -> Ti4CN3 + 1.982 BaTiO3 + 0.01786 Ba2TiO4 + 0.03571 H5C56O + 3.946 H2	-0.2822	0.04	0.2433	0.0993
51488	BaO + 4 SrTiO3 -> BaTiO3 + Sr4Ti3O10	-0.0228	0.0981	0.1312	0.1009
51492	17 TiO2 + 7 Ba -> Ti10O13 + 7 BaTiO3	-0.2048	0.1118	0.1579	0.1009
51605	0.3333 Na2Ti3O7 + 1.111 BaO -> BaTiO3 + 0.1111 BaNa6O4	-0.1053	0.115	0.1332	0.1012
51696	Na2Ti3O7 + 3 BaO -> Na2O + 3 BaTiO3	-0.1135	0.1068	0.1439	0.1015
52111	2 TiH2 + BaCO3 -> BaTiO3 + TiC + 2 H2	-0.5236	0.0602	0.2841	0.1026
52117	BaO + 0.3333 MgTiO3 -> 0.3333 BaTiO3 + 0.3333 Ba2MgO3	-0.0961	0.1235	0.1257	0.1026
52228	Ba + 2.375 TiO2 -> 0.125 Ti11O14 + BaTiO3	-0.2018	0.1148	0.1586	0.1028
52345	BaSO4 + 0.6 TiSO5 -> 0.6 BaTiO3 + 0.4 BaS4O13	0.1875	0.1875	0	0.1031
52453	TiO2 + 0.4 Ba -> 0.4 BaTiO3 + 0.2 Ti3O4	-0.199	0.1175	0.1565	0.1034
52700	3 BaO + TiBr4 -> BaTiO3 + 2 BaBr2	-0.8592	0.0553	0.3667	0.104
52719	BaO + 0.2727 Li4Ti5O12 -> BaTiO3 + 0.1818 Li6Ti2O7	-0.158	0.069	0.1973	0.104
52825	BaO + 0.5 Na2Ti3O7 -> 0.5 Na2TiO3 + BaTiO3	-0.133	0.0874	0.1739	0.1043
53099	1.417 Li4Ti5O12 + 1.5 Ba -> BaTiO3 + 2.833 Li2TiO3 + 0.25 Ba2Ti13O22	-0.1265	0.0767	0.1849	0.1051
53333	3.5 Ti2O3 + 3 BaO2 -> BaTiO3 + 0.5 Ba4Ti12O27	-0.616	0.0775	0.2945	0.1058
53668	0.3333 Ti3O5 + 1.333 BaO -> BaTiO3 + 0.3333 Ba	-0.1989	0.0763	0.205	0.1067
53744	1.333 Ti2O3 + 1.167 BaO2 -> BaTiO3 + 0.1667 BaTi10O20	-0.6032	0.0903	0.2814	0.1069
54033	4 Na2Ti3O7 + 7 BaO -> Na8Ti5O14 + 7 BaTiO3	-0.1341	0.0862	0.1832	0.1078
54601	Ti3O5 + BaBr2 -> BaTiO3 + 2 TiBrO	0.176	0.19	0.014	0.1094
54753	Ba + 0.75 CaTiO3 -> 0.25 BaCa3 + 0.75 BaTiO3	0.0566	0.1781	0.0534	0.1098
55155	3 Ti2CN + 2 BaCO3 -> Ti4CN3 + 2 BaTiO3 + 4 C	-0.2689	0.076	0.2305	0.1111
55189	TiF3 + 2.5 Ba(HO)2 -> BaTiO3 + 2 H2O + 1.5 BaF2 + 0.5 H2	-0.284	0.0607	0.2495	0.1112
55248	TiO2 + 0.4 Ba2P2O7 -> 0.8 BaTiO3 + 0.2 Ti(PO3)4	0.2024	0.2024	0	0.1113
55383	BaCl2 + MgTiO3 -> MgCl2 + BaTiO3	0.2007	0.2023	0.0016	0.1118
55441	0.3333 Li4Ti5O12 + BaO -> BaTiO3 + 0.6667 Li2TiO3	-0.1529	0.074	0.2087	0.1119
55537	Ti + 0.125 Ba2P2O7 -> 0.25 BaTiO3 + 0.125 Ti6P2O	-0.5897	0.0393	0.3411	0.1122
55554	Ba + 0.5 MgTiO3 -> 0.5 BaMg + 0.5 BaTiO3	-0.096	0.0949	0.176	0.1123
56154	CaTiO3 + 0.5 BaO -> 0.5 BaTiO3 + 0.5 Ca2TiO4	-0.043	0.1309	0.1324	0.1142
56547	5 Ti2O3 + 7 BaO -> Ti3O + 7 BaTiO3	-0.1842	0.0656	0.2321	0.1155
56579	7 TiO2 + 2 Ba -> BaTi6O11 + BaTiO3	-0.1849	0.1317	0.1663	0.1156
56639	3 BaO2 + 2 Ti -> Ba + 2 BaTiO3	-1.4096	0.1483	0.4224	0.1158
56821	11 Ti2O3 + 16 BaO -> Ti6O + 16 BaTiO3	-0.1794	0.0704	0.2282	0.1164
57005	2 Ti2O3 + 3 BaO -> Ti + 3 BaTiO3	-0.1756	0.0741	0.225	0.117
57036	TiO2 + 0.3333 Ba -> 0.3333 Ti2O3 + 0.3333 BaTiO3	-0.1811	0.1354	0.1651	0.1171
57130	3 Ti2O3 + 4 BaO -> Ti2O + 4 BaTiO3	-0.1845	0.0652	0.2367	0.1174
58402	0.5 Ti2O3 + Ba(HO)2 -> BaTiO3 + 0.5 H2 + 0.5 H2O	-0.2326	0.0784	0.2438	0.1217
58518	BaBr2 + MgTiO3 -> BaTiO3 + MgBr2	0.2194	0.221	0.0016	0.1221
58557	CaTiO3 + 0.3333 BaO -> 0.3333 BaTiO3 + 0.3333 Ca3Ti2O7	-0.0441	0.1299	0.1515	0.1222
58559	BaSO4 + TiO2 -> 0.1667 BaTi(S2O7)3 + 0.8333 BaTiO3	0.2222	0.2222	0	0.1222
58930	5 Ti3O5 + 12 BaO -> Ti3O + 12 BaTiO3	-0.2163	0.0589	0.2636	0.1235
59050	3 Ti3O5 + 7 BaO -> Ti2O + 7 BaTiO3	-0.2169	0.0584	0.2653	0.124
59188	1.143 Ti2O3 + BaO2 -> BaTiO3 + 0.1429 Ti9O17	-0.5714	0.1221	0.2814	0.1244
59233	TiO + 0.5 BaO -> 0.5 BaTiO3 + 0.5 Ti	-0.0673	0.1217	0.1701	0.1245
59255	11 Ti3O5 + 27 BaO -> Ti6O + 27 BaTiO3	-0.2131	0.0621	0.2622	0.1246
59290	4 Ti2O3 + 5 BaO -> Ti3O2 + 5 BaTiO3	-0.1758	0.074	0.2423	0.1248
59311	TiO + 0.4 BaO -> 0.4 BaTiO3 + 0.2 Ti3O	-0.0833	0.1057	0.1902	0.1248
59350	BaO + 2.2 TiO -> BaTiO3 + 0.2 Ti6O	-0.074	0.115	0.1793	0.125
59446	6 Ti2O3 + 5 BaO2 -> BaTi8O16 + 4 BaTiO3	-0.5945	0.099	0.3116	0.1253
59472	2 Ti3O5 + 5 BaO -> Ti + 5 BaTiO3	-0.2106	0.0647	0.2609	0.1255
59500	2 MgTiO3 + BaO -> BaTiO3 + Mg2TiO4	-0.103	0.1166	0.1853	0.1255
59591	Ti2CN + 3.5 BaO2 -> BaTiO3 + 0.5 BaCN2 + Ba2TiO4 + 0.5 C	-1.0571	0.0151	0.4996	0.1259
59723	TiC + 2 BaH4O3 -> BaTiO3 + BaCO3 + 4 H2	-0.2509	0.1541	0.1824	0.1263
59769	Ba(HO)2 + 7 TiO2 -> Ti6H2O13 + BaTiO3	0.0415	0.1384	0.1336	0.1265
60018	0.4444 Ti3O5 + BaO -> BaTiO3 + 0.1111 Ti3O2	-0.2121	0.0632	0.2672	0.1275
60104	0.3333 Ti3O5 + Ba(HO)2 -> BaTiO3 + 0.3333 H2 + 0.6667 H2O	-0.188	0.0599	0.2659	0.1278
60526	BaSO4 + 1.5 TiO2 -> 0.5 Ti(SO4)2 + BaTiO3	0.2354	0.2354	0	0.1295
60870	SrTiO3 + BaB6 -> SrB6 + BaTiO3	-0.0001	0.1747	0.116	0.1308
60983	Ti3O5 + 2 BaO -> TiO + 2 BaTiO3	-0.2113	0.0639	0.2745	0.1311
61020	Na2Ti3O7 + BaO -> BaTiO3 + Na2Ti2O5	-0.1097	0.1106	0.2054	0.1313
61114	1.25 Ba + 1.75 Ti3O5 -> Ti4O5 + 1.25 BaTiO3	-0.1356	0.1404	0.1822	0.1316
61204	CaTiO3 + 0.25 BaO -> 0.25 Ca4Ti3O10 + 0.25 BaTiO3	-0.0343	0.1396	0.1613	0.132
61428	2.5 TiS2 + 4.5 BaO -> Ba3TiS5 + 1.5 BaTiO3	-0.4566	0.0929	0.3038	0.1328
61445	BaSO4 + 0.75 TiO2 -> 0.75 BaTiO3 + 0.25 BaS4O13	0.2417	0.2417	0	0.133
61458	TiO + 0.3333 BaO -> 0.3333 BaTiO3 + 0.3333 Ti2O	-0.0792	0.1098	0.2034	0.133
61562	TiO2 + 0.2963 Ba -> 0.2963 BaTiO3 + 0.03704 Ti19O30	-0.153	0.1635	0.167	0.1334
61697	Ti2O3 + BaO -> TiO + BaTiO3	-0.1719	0.0778	0.2579	0.1339
61762	1.167 Ti2O3 + BaO2 -> BaTiO3 + 0.1667 Ti8O15	-0.5643	0.1292	0.2945	0.1342
62251	2.75 Ba + 4.25 Ti3O5 -> Ti10O13 + 2.75 BaTiO3	-0.1267	0.1493	0.1816	0.1362
62298	3.5 Ti2O3 + Ba -> BaTiO3 + 1.5 Ti4O5	-0.066	0.1668	0.1511	0.1364
62521	TiO2 + 0.2857 Ba -> 0.1429 Ti5O8 + 0.2857 BaTiO3	-0.1452	0.1713	0.1663	0.1374
62847	3.25 Ba + 4.75 Ti3O5 -> Ti11O14 + 3.25 BaTiO3	-0.1223	0.1537	0.1821	0.1389
62965	TiO2 + 0.2727 Ba -> 0.2727 BaTiO3 + 0.09091 Ti8O13	-0.1454	0.1712	0.171	0.1395
63125	4.25 Ti2O3 + Ba -> BaTiO3 + 0.75 Ti10O13	-0.0543	0.1784	0.1452	0.1402
63261	0.75 Ba + 1.25 Ti3O5 -> Ti3O4 + 0.75 BaTiO3	-0.1172	0.1588	0.1801	0.1408
63717	SrTiO3 + 3 BaB6 -> Ba2SrB18 + BaTiO3	-0.0158	0.1589	0.1618	0.1427
63800	5 Ti2O3 + 4 BaO2 -> BaTi7O14 + 3 BaTiO3	-0.5816	0.1119	0.3352	0.143
63818	0.3333 Ti3O5 + BaH4O3 -> BaTiO3 + 0.3333 H2 + 1.667 H2O	-0.1096	0.1032	0.2393	0.1431
64107	3 BaO2 + TiF4 -> BaTiO3 + 1.5 O2 + 2 BaF2	-0.5634	0.0555	0.3906	0.1444
64137	BaH4O3 + TiCl4 -> BaTiO3 + 4 HCl	-0.2557	0.1502	0.2278	0.1445
64190	6.333 Ti2O3 + 1.667 Ba -> Ti11O14 + 1.667 BaTiO3	-0.0493	0.1835	0.1491	0.1448
64489	Ba + 0.25 CaTiO3 -> 0.25 BaTiO3 + 0.25 Ba3Ca	0.0796	0.2011	0.106	0.1462
64724	1.2 Ti2O3 + BaO2 -> BaTiO3 + 0.2 Ti7O13	-0.5547	0.1388	0.3116	0.1472
65060	1.5 BaO + 0.5 TiF4 -> BaF2 + 0.5 BaTiO3	-0.7554	0.0323	0.4666	0.1489
65324	1.75 Ti2O3 + 1.375 BaO2 -> BaTiO3 + 0.125 Ba3Ti20O40	-0.5768	0.1166	0.3452	0.1502
65394	TiO2 + 0.2667 Ba -> 0.2667 BaTiO3 + 0.06667 Ti11O18	-0.1294	0.1871	0.1761	0.1505
65804	BaH4O3 + TiBr4 -> BaTiO3 + 4 HBr	-0.2242	0.1506	0.2383	0.1526
65988	BaB6 + CaTiO3 -> CaB6 + BaTiO3	0.0237	0.2265	0.1096	0.1536
66069	5 Ti2O3 + Ba -> BaTiO3 + 3 Ti3O4	-0.0421	0.1907	0.1609	0.154
66175	1.4 BaO + 1.2 Ti3O5 -> BaTiO3 + 0.2 Ba2Ti13O22	-0.1857	0.0896	0.2955	0.1547
66176	3 Ti3O5 + 5 BaO -> Ti4O5 + 5 BaTiO3	-0.1778	0.0974	0.2859	0.1547
66616	TiO2 + 0.25 Ba -> 0.25 Ti3O5 + 0.25 BaTiO3	-0.1307	0.1859	0.1921	0.157
66784	BaO + 0.2727 TiCl4 -> 0.1818 Ba4Cl6O + 0.2727 BaTiO3	-0.807	0.1236	0.4068	0.158
66790	6 Ti3O5 + 5 BaO2 -> BaTi14O28 + 4 BaTiO3	-0.4136	0.1009	0.3421	0.158
66928	TiO + 0.25 BaO -> 0.25 BaTiO3 + 0.25 Ti3O2	-0.046	0.143	0.2198	0.1587
67007	0.6154 Ti3O5 + BaO -> BaTiO3 + 0.07692 Ti11O14	-0.171	0.1043	0.2871	0.159
67038	0.6364 Ti3O5 + BaO -> BaTiO3 + 0.09091 Ti10O13	-0.1719	0.1034	0.2887	0.1592
67428	BaO + 0.2727 TiBr4 -> 0.2727 BaTiO3 + 0.1818 Ba4Br6O	-0.8086	0.1059	0.4326	0.1614
67525	5 Ti2O3 + 4 BaO2 -> Ti6O11 + 4 BaTiO3	-0.5472	0.1463	0.3352	0.162
67680	TiF4 + 3 Ba(HO)2 -> BaTiO3 + 3 H2O + 2 BaF2	-0.3408	0.0698	0.3676	0.1627
67802	0.6667 Ti3O5 + BaO -> BaTiO3 + 0.3333 Ti3O4	-0.1658	0.1095	0.2905	0.1634
67990	0.5 Ba + 0.5 Na2Ti3O7 -> NaTiO2 + 0.5 BaTiO3	-0.1133	0.1581	0.2326	0.1645
68150	Ti + BaCO3 -> BaTiO3 + C	-0.7775	0.1176	0.4229	0.1655
68216	Ti + 0.4 BaCO3 -> 0.2 Ti3C2 + 0.4 BaTiO3	-0.8463	0.0488	0.5078	0.1658
68249	3 BaO2 + TiCl4 -> BaTiO3 + 2 BaCl2 + 1.5 O2	-0.6552	0.0805	0.4339	0.166
68500	0.5 Ti2O3 + BaH4O3 -> BaTiO3 + 0.5 H2 + 1.5 H2O	-0.1403	0.131	0.272	0.1673
68614	TiF4 + BaH4O3 -> 4 HF + BaTiO3	-0.1863	0.1469	0.2677	0.1679
68722	2 BaH2 + TiSO5 -> BaTiO3 + 0.5 BaSO4 + 0.5 BaS + 2 H2	-0.6362	0.0584	0.4578	0.1687
68744	BaCO3 + 2.6 Ti -> 0.2 Ti8C5 + BaTiO3	-0.8559	0.0392	0.5262	0.1688
68778	17 TiO2 + 4 Ba -> Ti13O22 + 4 BaTiO3	-0.1198	0.1967	0.2055	0.169
68951	2 Ti2O3 + 1.5 BaO2 -> BaTiO3 + 0.5 BaTi6O12	-0.5607	0.1328	0.3698	0.1701
69011	0.5 BaB6 + 0.5 Li2TiO3 -> LiB3 + 0.5 BaTiO3	0.1025	0.2715	0.0845	0.1704
69012	2 BaF2 + 3 TiO2 -> TiF4 + 2 BaTiO3	0.3099	0.3099	0	0.1704
69030	3 BaH4O3 + TiF4 -> BaTiO3 + 6 H2O + 2 BaF2	-0.2069	0.1263	0.2986	0.1705
69071	TiO + BaH4O3 -> BaTiO3 + H2 + H2O	-0.2512	0.1585	0.2768	0.1708
69089	2 TiS2 + 3 BaO -> Ba2TiS4 + BaTiO3	-0.4332	0.1163	0.3597	0.1709
69169	BaO + Li4Ti5O12 -> BaTiO3 + 2 Li2Ti2O5	-0.0812	0.1458	0.2531	0.1714
69334	BaO + 2 Na2Ti3O7 -> Na4Ti5O12 + BaTiO3	-0.0389	0.1815	0.2105	0.1725
69413	32 TiO + 5 BaCO3 -> BaTiO3 + 2 Ba2Ti13O22 + 5 TiC	-0.3141	0.1516	0.3028	0.1731
69460	TiN + 1.5 BaO2 -> 0.5 BaN2 + BaTiO3	-0.8452	0.1883	0.385	0.1735
69615	Ti3O5 + 0.3333 Ba -> 1.333 Ti2O3 + 0.3333 BaTiO3	-0.0859	0.19	0.2172	0.1747
69796	3 Ti2O3 + 2 BaO -> Ti4O5 + 2 BaTiO3	-0.1078	0.142	0.2731	0.176
69800	BaO + 0.8 TiSO5 -> 0.8 BaTiO3 + 0.2 BaS4O13	-0.175	0.2432	0.1868	0.176
70187	Ba3(PO4)2 + 3 TiO2 -> P2O5 + 3 BaTiO3	0.3192	0.3248	0.0019	0.1789
70783	BaO + Ti3O5 -> Ti2O3 + BaTiO3	-0.1333	0.142	0.2948	0.1832
70872	8 Ti2O3 + 5 BaO -> Ti11O14 + 5 BaTiO3	-0.0945	0.1552	0.2741	0.1837
70893	7 Ti2O3 + 4 BaO -> Ti10O13 + 4 BaTiO3	-0.0949	0.1549	0.2749	0.1839
70965	4 Ti3O5 + 3 BaO2 -> BaTi10O20 + 2 BaTiO3	-0.4007	0.1139	0.3851	0.1845
71372	5 TiH2 + 3 Ba(NO3)2 -> BaTiO3 + 2 BaTi2O5 + 3 N2 + 5 H2O	-1.1241	0.0733	0.5943	0.188
71633	4 BaO2 + 1.333 TiS2 -> BaSO4 + 1.333 BaTiO3 + 1.667 BaS	-0.9063	0.0106	0.613	0.19
71649	BaO + TiSO5 -> 0.1667 BaTi(S2O7)3 + 0.8333 BaTiO3	-0.1502	0.268	0.1877	0.1901
71772	2 Ti2O3 + BaO -> Ti3O4 + BaTiO3	-0.0818	0.168	0.2749	0.1911
72072	1.333 Ti2O3 + BaO2 -> BaTiO3 + 0.3333 Ti5O9	-0.5185	0.175	0.3698	0.1933
72186	2.5 BaO2 + TiF3 -> BaTiO3 + O2 + 1.5 BaF2	-0.5756	0.0761	0.4833	0.1942
72725	BaO + 0.6 TiF4 -> 0.2 BaTiO3 + 0.4 Ba2TiOF6	-0.6858	0.1019	0.4917	0.1985
73118	BaH4O3 + 3.286 Ti -> BaTiO3 + 0.5714 Ti4H7	-0.5521	0.0481	0.5228	0.2017
73474	2 TiO + Ba2P2O7 -> P2O3 + 2 BaTiO3	0.021	0.2311	0.2197	0.205
73757	0.5 BaH4O3 + 1.5 Ti -> TiH2 + 0.5 BaTiO3	-0.5361	0.0641	0.5155	0.2072
74074	BaO2 + 0.5 Ti2O3 -> BaTiO3 + 0.25 O2	-0.5713	0.1222	0.4714	0.21
74139	4 Ti3O5 + 3 BaO2 -> Ti9O17 + 3 BaTiO3	-0.3534	0.1612	0.3851	0.2105
74247	1.6 Ti3O5 + BaO -> BaTiO3 + 0.2 Ti19O30	-0.0828	0.1925	0.2958	0.2114
74257	0.6667 TiCl4 + 2.5 Ba(HO)2 -> BaH5ClO3 + 0.6667 BaTiO3 + 0.8333 BaCl2	-0.3597	0.1529	0.397	0.2115
74330	BaO2 + 0.3333 Ti3O5 -> BaTiO3 + 0.3333 O2	-0.4398	0.0748	0.4944	0.2122
74334	TiO2 + 0.6667 BaBr2 -> 0.6667 BaTiO3 + 0.3333 TiBr4	0.3859	0.3859	0	0.2123
74740	3 Ti + BaCO3 -> Ti2C + BaTiO3	-0.8194	0.0757	0.5865	0.2161
74819	3 Ti3O5 + 2 BaO2 -> BaTi8O16 + BaTiO3	-0.3825	0.1321	0.4347	0.2168
74891	0.25 TiBr4 + 1.25 BaH4O3 -> BaH5BrO3 + 0.25 BaTiO3	-0.1894	0.1854	0.3401	0.2175
74900	BaCl2 + 1.5 TiO2 -> BaTiO3 + 0.5 TiCl4	0.3956	0.3956	0	0.2176
75047	TiF4 + 3.667 BaO -> 0.6667 Ba4OF6 + BaTiO3	-0.6657	0.122	0.5121	0.2188
75064	3 BaO2 + TiBr4 -> BaTiO3 + 2 BaBr2 + 1.5 O2	-0.6449	0.1108	0.5192	0.219
75076	0.75 BaH4O3 + 2.75 Ti -> Ti2H3 + 0.75 BaTiO3	-0.53	0.0702	0.5345	0.2191
75128	0.5 Ba2P2O7 + TiO2 -> BaTiO3 + 0.5 P2O5	0.3992	0.3992	0	0.2195
75651	0.6667 TiBr4 + 3.333 Ba(HO)2 -> BaH5BrO3 + 0.6667 BaTiO3 + 1.667 BaHBrO	-0.3249	0.1639	0.408	0.2249
75700	Ba + 6 TiO2 -> BaTiO3 + Ti5O9	-0.0649	0.2517	0.2636	0.2254
75992	2 Ti3O5 + BaO -> Ti5O8 + BaTiO3	-0.0646	0.2107	0.3111	0.2283
76082	1.4 Ti3O5 + BaO2 -> BaTiO3 + 0.4 Ti8O15	-0.3404	0.1741	0.411	0.2293
76089	3 Ba(HO)2 + 2 TiF4 -> BaH6F8 + 2 BaTiO3	-0.2042	0.2063	0.3487	0.2294
76132	Ba + 5.4 Ti3O5 -> BaTiO3 + 0.8 Ti19O30	-0.0389	0.2371	0.2825	0.2299
76408	2 BaCO3 + 0.5 Ti2O3 -> BaTiO3 + 0.5 Ba2C4O9	-0.0676	0.2095	0.3238	0.2332
76819	TiO2 + BaSO4 -> BaTiO3 + SO3	0.4336	0.4336	0	0.2385
76864	TiS2 + 1.133 BaO -> 0.1333 Ba6Ti5S15O + 0.3333 BaTiO3	-0.3585	0.191	0.4198	0.239
76874	Ba(NO3)2 + 4 Ti -> Ti3N2O3 + BaTiO3	-1.8393	0.0619	0.8782	0.2391
76962	TiSO5 + BaSO4 -> BaTiO3 + 2 SO3	0.4365	0.4365	0	0.2401
77079	7 TiO2 + Ba -> Ti6O11 + BaTiO3	-0.0563	0.2603	0.2893	0.2416
77262	2.5 Ti3O5 + 1.5 BaO2 -> BaTi7O14 + 0.5 BaTiO3	-0.3587	0.1559	0.4665	0.2442
77274	BaO + 3 Ti3O5 -> BaTiO3 + Ti8O13	-0.0522	0.2231	0.3316	0.2444
77342	0.25 Ba + 1.75 Ti3O5 -> Ti5O8 + 0.25 BaTiO3	-0.0257	0.2503	0.3006	0.2453
77464	1.25 BaH4O3 + 5.25 Ti -> Ti4H5 + 1.25 BaTiO3	-0.5049	0.0953	0.5656	0.2469
77657	3 Ti3O5 + 2 BaO2 -> Ti7O13 + 2 BaTiO3	-0.3228	0.1918	0.4347	0.2497
78013	MgTiO3 + Ba(ClO4)2 -> Mg(ClO4)2 + BaTiO3	0.092	0.3181	0.2277	0.2548
78049	Ba + 11 Ti3O5 -> BaTiO3 + 4 Ti8O13	-0.0252	0.2507	0.3224	0.2554
78081	0.25 TiCl4 + 1.25 BaH4O3 -> BaH5ClO3 + 0.25 BaTiO3	-0.176	0.2299	0.3779	0.2559
78126	TiBr4 + 5 BaO -> 2 Ba2Br2O + BaTiO3	-0.7018	0.2127	0.5133	0.2565
78234	7 Ti3O5 + 4 BaO2 -> Ba3Ti20O40 + BaTiO3	-0.3495	0.165	0.4869	0.2584
78537	TiO2 + 0.125 Ba -> 0.125 Ti7O13 + 0.125 BaTiO3	-0.0299	0.2867	0.3054	0.2634
78915	1.5 TiS2 + 1.5 BaO -> BaTiS3 + 0.5 BaTiO3	-0.3177	0.2318	0.4384	0.2698
79076	4 Ti3O5 + BaO -> BaTiO3 + Ti11O18	-0.0225	0.2527	0.3582	0.2727
79080	2.5 Ti3O5 + 1.5 BaO2 -> Ti6O11 + 1.5 BaTiO3	-0.3067	0.2078	0.4665	0.2728
79131	TiSO5 + BaO2 -> SO4 + BaTiO3	0.1071	0.4482	0.1369	0.274
79152	0.25 Ba + 3.75 Ti3O5 -> Ti11O18 + 0.25 BaTiO3	0.001	0.277	0.3325	0.2744
79323	9 TiO2 + Ba -> Ti8O15 + BaTiO3	-0.0176	0.299	0.3222	0.2778
79377	0.25 BaH4O3 + 1.25 Ti -> TiH + 0.25 BaTiO3	-0.4758	0.1244	0.6013	0.279
79775	10 TiO2 + Ba -> Ti9O17 + BaTiO3	-0.0076	0.3089	0.3324	0.2878
79811	Ba(ClO4)2 + 1.5 TiO2 -> 0.5 Ti(ClO4)4 + BaTiO3	0.1547	0.3809	0.2261	0.2886
79969	BaO + TiF4 -> 0.3333 BaTiO3 + 0.6667 BaTiF6	-0.5943	0.1934	0.5892	0.2927
80179	TiF4 + BaCO3 -> CF4 + BaTiO3	0.1527	0.4786	0.1526	0.2993
80249	TiO2 + Ba(ClO4)2 -> Cl2O7 + BaTiO3	0.1789	0.4051	0.2261	0.3019
80373	TiSO5 + BaO -> BaTiO3 + SO3	0.0612	0.4795	0.1877	0.3064
80548	1.8 Ti2O3 + BaO2 -> BaTiO3 + 0.2 Ti13O22	-0.4228	0.2707	0.5195	0.3133
80923	2 Ti3O5 + BaO2 -> BaTiO3 + Ti5O9	-0.2553	0.2592	0.5278	0.3286
80927	8.665 TiH2 + 1.6 Ba(NO3)2 -> BaTiO3 + 0.3 Ba2Ti13O22 + 0.1882 Ti20H2N17 + 8.476 H2	-1.0137	0.1837	0.7722	0.3288
81106	TiO + 2 BaCO3 -> Ba(CO2)2 + BaTiO3	-0.1735	0.2923	0.4982	0.3383
81201	BaCO3 + TiCl4 -> BaTiO3 + CCl4	0.1802	0.5311	0.1923	0.3435
81254	0.75 BaH4O3 + 4.75 Ti -> Ti4H3 + 0.75 BaTiO3	-0.4018	0.1984	0.6628	0.3474
81276	2 Ti2O3 + BaO2 -> BaTiO3 + Ti3O5	-0.3917	0.3018	0.5603	0.3488
81296	1.6 Ba(NO3)2 + 9.7 Ti -> BaTiO3 + 0.3 Ba2Ti13O22 + 1.6 Ti3N2	-1.8108	0.0903	1.0911	0.3506
81337	BaO + 2 TiSO5 -> Ti(SO4)2 + BaTiO3	-0.0337	0.3845	0.407	0.3528
81875	4 Ba + 2 TiSO5 -> BaSO4 + 2 BaTiO3 + BaS	-1.0773	0.3485	0.7831	0.4015
81892	2.333 Ti2O3 + BaO2 -> BaTiO3 + 0.3333 Ti11O18	-0.3343	0.3592	0.6111	0.4032
81981	BaO + 0.1429 TiBr4 -> 0.2857 Ba3(BrO)2 + 0.1429 BaTiO3	-0.5528	0.3617	0.6819	0.4143
81985	5 Ti2O3 + 2 BaO2 -> Ti8O13 + 2 BaTiO3	-0.3293	0.3642	0.6307	0.4148
82094	TiP + 1.5 BaO2 -> BaTiO3 + 0.5 BaP2	-1.0161	0.2315	0.9518	0.4309
82268	BaO + 0.1429 TiCl4 -> 0.1429 BaTiO3 + 0.2857 Ba3(ClO)2	-0.5262	0.4044	0.7265	0.4563
82307	3 Ti2O3 + BaO2 -> BaTiO3 + Ti5O8	-0.2734	0.4201	0.6747	0.4653
82458	BaSO4 + TiO -> SO2 + BaTiO3	-0.0083	0.5597	0.5458	0.4966
82543	11 Ti2O3 + 3 BaO2 -> Ti19O30 + 3 BaTiO3	-0.2303	0.4632	0.7266	0.5124
82638	4.5 Ti3O5 + 0.5 BaO2 -> Ti13O22 + 0.5 BaTiO3	-0.0654	0.4492	0.772	0.543
82922	TiSO5 + Ba -> SO2 + BaTiO3	-0.499	0.9268	1.0497	0.8396
82958	TiO + Ba(ClO4)2 -> 2 ClO3 + BaTiO3	-0.175	1.1446	1.3887	1.1225
