# Supplementary material for: Assessing Thermodynamic Selectivity of Solid-State Reactions for the Predictive Synthesis of Inorganic Materials
Source: ACS Cent Sci. 2023 Oct 16;9(10):1957–75. doi: 10.1021/acscentsci.3c01051 (PMC10604012; doi:10.1021/acscentsci.3c01051)
Supplement: Supplementary file 7 — oc3c01051_si_007.xlsx [file oc3c01051_si_007.xlsx]

## Sheet: Sheet1
	reaction	energy	c1	c2	gamma
142	BaH4O3 + TiO2 -> 2 H2O + BaTiO3	-0.0751	0.0383	0.0576	0.0357
218	Na2Ti3O7 + BaH4O3 -> BaTiO3 + Na2Ti2O5 + 2 H2O	-0.0766	0.0184	0.1081	0.0493
320	BaCO3 + TiO2 -> CO2 + BaTiO3	0.1119	0.1138	0.0009	0.0628
345	Ba(HO)2 + TiO2 -> H2O + BaTiO3	-0.1806	0.0325	0.1568	0.0671
391	BaH4O3 + 0.5 TiO2 -> 0.5 BaTiO3 + 0.5 BaH8O5	-0.0242	0.0891	0.0773	0.0725
510	Na2Ti3O7 + Ba(HO)2 -> BaTiO3 + Na2Ti2O5 + H2O	-0.1297	0.0008	0.2136	0.0835
544	Ba(HO)2 + 0.5 TiO2 -> 0.5 BaH4O3 + 0.5 BaTiO3	-0.1421	0.0711	0.1518	0.0861
547	Ba(HO)2 + 0.75 TiO2 -> 0.75 BaTiO3 + 0.25 BaH8O5	-0.1504	0.0628	0.1624	0.0863
718	Ba(HO)2 + 0.3333 Na2Ti3O7 -> 0.6667 NaH3O2 + BaTiO3	-0.1021	0.0284	0.215	0.0994
781	TiSO5 + 2 BaH4O3 -> BaTiO3 + BaSO4 + 4 H2O	-0.2527	0.1161	0.1703	0.1036
1197	2 BaCO3 + TiO2 -> BaTiO3 + 0.5 Ba2C4O9 + 0.25 O2	0.2335	0.2354	0.0014	0.1299
1500	TiSO5 + 2 Ba(HO)2 -> BaTiO3 + BaSO4 + 2 H2O	-0.447	0.1237	0.3043	0.1479
1549	BaO2 + TiO2 -> BaTiO3 + 0.5 O2	-0.5899	0.078	0.3891	0.1512
1714	2 BaO2 + TiSO5 -> BaTiO3 + O2 + BaSO4	-1.1226	0.0409	0.5668	0.1612
1923	BaO + TiO2 -> BaTiO3	-0.6103	0.0848	0.4367	0.1737
1975	5 BaO2 + 2 Na2Ti3O7 -> Na4TiO4 + 5 BaTiO3 + 2.5 O2	-0.3445	0.1199	0.3505	0.1772
1990	BaO + 0.5 TiSO5 -> 0.5 BaTiO3 + 0.5 BaSO4	-1.143	0.038	0.6118	0.1781
2062	BaO2 + 0.4286 Na2Ti3O7 -> BaTiO3 + 0.1429 Na6Ti2O7 + 0.5 O2	-0.3394	0.1249	0.3598	0.1842
2268	0.5059 Na2Ti3O7 + 1.259 BaCO3 -> BaTiO3 + 0.003922 NaC64 + 1.008 NaCO3 + 0.2588 BaTi2O5	-0.2806	0.2806	0.2208	0.1976
2288	BaH4O3 + 13 TiO2 -> 2 Ti6H2O13 + BaTiO3	0.1752	0.2886	0.1136	0.1985
2308	Na2Ti3O7 + 2.5 BaO -> 0.5 Na4TiO4 + 2.5 BaTiO3	-0.3581	0.1267	0.3974	0.2
2401	Na2Ti3O7 + 2.333 BaO -> 2.333 BaTiO3 + 0.3333 Na6Ti2O7	-0.3524	0.1324	0.4071	0.2075
2432	BaO2 + 0.3333 Na2Ti3O7 -> BaTiO3 + 0.3333 Na2O2 + 0.3333 O2	-0.2612	0.2032	0.3199	0.2093
2561	2 BaCO3 + TiO2 -> BaTiO3 + Ba(CO2)2 + 0.5 O2	0.3922	0.3941	0.0014	0.2172
2621	2 BaO2 + Na2Ti3O7 -> Na2TiO3 + 2 BaTiO3 + O2	-0.2923	0.1721	0.3815	0.2199
2644	BaO2 + 0.3333 Na2Ti3O7 -> BaTiO3 + 0.3333 Na2O + 0.5 O2	-0.2401	0.2243	0.3199	0.2209
2677	1.111 BaO2 + 0.3333 Na2Ti3O7 -> BaTiO3 + 0.1111 BaNa6O4 + 0.5556 O2	-0.2196	0.2448	0.2979	0.2222
2742	BaO2 + 0.5714 Na2Ti3O7 -> BaTiO3 + 0.1429 Na8Ti5O14 + 0.5 O2	-0.2974	0.1669	0.4016	0.2261
2996	BaSO4 + 3 TiSO5 -> BaTiO3 + 2 Ti(SO4)2	0.4365	0.4365	0	0.2401
3038	Na2Ti3O7 + 3 BaO -> Na2O + 3 BaTiO3	-0.2554	0.2294	0.3655	0.2422
3047	BaO + 0.3 Na2Ti3O7 -> 0.1 BaNa6O4 + 0.9 BaTiO3	-0.2359	0.2489	0.3426	0.2426
3079	BaO + 0.5 Na2Ti3O7 -> BaTiO3 + 0.5 Na2TiO3	-0.3039	0.1808	0.4296	0.2443
3190	Na2Ti3O7 + 1.75 BaO -> 0.25 Na8Ti5O14 + 1.75 BaTiO3	-0.308	0.1768	0.4493	0.2509
3235	BaO2 + 0.3333 Na2Ti3O7 -> 0.6667 NaO2 + BaTiO3	-0.1812	0.2831	0.3199	0.2532
3311	TiSO5 + BaSO4 -> 0.3333 BaTi(S2O7)3 + 0.6667 BaTiO3	0.4672	0.4672	0	0.257
3504	2 BaO2 + TiSO5 -> BaTiO3 + 0.0625 Ba16S16O59 + 1.156 O2	-0.9292	0.2343	0.5668	0.2676
3619	BaO2 + Na2Ti3O7 -> BaTiO3 + Na2Ti2O5 + 0.5 O2	-0.2492	0.2151	0.449	0.2739
3625	Ba(HO)2 + 7 TiO2 -> Ti6H2O13 + BaTiO3	0.1079	0.3211	0.2642	0.2742
3832	12.8 BaO + 6.4 TiSO5 -> O2 + 6.4 BaTiO3 + 0.4 Ba16S16O59	-0.9496	0.2314	0.6118	0.2845
4021	BaSO4 + 2 TiO2 -> TiSO5 + BaTiO3	0.5328	0.5328	0	0.293
4150	1.5 BaO2 + 0.5 TiCl4 -> BaCl2 + 0.75 O2 + 0.5 BaTiO3	-1.1842	0.0232	0.9039	0.2988
4222	Na2Ti3O7 + BaO -> BaTiO3 + Na2Ti2O5	-0.256	0.2288	0.4991	0.302
4557	BaO + 0.3333 TiCl4 -> 0.3333 BaTiO3 + 0.6667 BaCl2	-1.1995	0.0215	0.9486	0.3166
4851	TiSO5 + 1.667 BaSO4 -> 0.6667 BaS4O13 + BaTiO3	0.5976	0.5976	0	0.3287
5092	Ba(HO)2 + TiO2 -> H2 + BaTiO3 + 0.5 O2	0.3145	0.5277	0.1568	0.3395
5487	5.5 BaO2 + 1.5 TiCl4 -> Ba4Cl6O + 2.75 O2 + 1.5 BaTiO3	-1.1312	0.0762	0.9628	0.3544
5715	BaCl2 + 1.5 TiO2 -> BaTiO3 + 0.5 TiCl4	0.6594	0.6594	0	0.3626
5823	BaSO4 + TiO2 -> 0.1667 BaTi(S2O7)3 + 0.8333 BaTiO3	0.6666	0.6666	0	0.3667
5828	BaO2 + 2 Na2Ti3O7 -> BaTiO3 + Na4Ti5O12 + 0.5 O2	-0.0882	0.3762	0.4585	0.3668
5905	BaO + 0.2727 TiCl4 -> 0.2727 BaTiO3 + 0.1818 Ba4Cl6O	-1.1484	0.0725	1.0057	0.3703
6380	BaSO4 + 1.5 TiO2 -> BaTiO3 + 0.5 Ti(SO4)2	0.7061	0.7061	0	0.3884
6601	Na2Ti3O7 + 0.5 BaO -> 0.5 Na4Ti5O12 + 0.5 BaTiO3	-0.0919	0.3929	0.5095	0.3969
6658	0.5 BaH4O3 + 0.5 TiO2 -> H2 + 0.5 BaTiO3 + 0.5 O2	0.5851	0.6985	0.0576	0.3988
6660	TiO2 + 1.333 BaSO4 -> BaTiO3 + 0.3333 BaS4O13	0.7252	0.7252	0	0.3989
7142	BaH4O3 + TiCl4 -> BaTiO3 + 4 HCl	-0.3324	0.2058	0.7939	0.4166
7288	0.6667 TiCl4 + 2.5 Ba(HO)2 -> BaH5ClO3 + 0.6667 BaTiO3 + 0.8333 BaCl2	-0.5258	0.1451	0.9104	0.4224
7392	BaO2 + 0.3333 Na2Ti3O7 -> BaTiO3 + 0.6667 O2 + 0.6667 Na	0.1334	0.5978	0.3199	0.4263
7860	BaCl2 + TiSO5 -> SCl2O + 0.5 O2 + BaTiO3	0.8053	0.8053	0	0.4429
7989	1.5 BaO + 0.5 Na2Ti3O7 -> Na + 1.5 BaTiO3 + 0.25 O2	0.1181	0.6029	0.3655	0.4476
8263	1.5 BaCl2 + 2.5 TiO2 -> TiCl3 + 1.5 BaTiO3 + 0.25 O2	0.8317	0.8317	0	0.4575
8733	5 BaO2 + 4 TiSO5 -> BaS4O13 + 2.5 O2 + 4 BaTiO3	-0.4958	0.6677	0.4964	0.4743
8860	BaH4O3 + 0.2 TiCl4 -> 0.8 BaH5ClO3 + 0.2 BaTiO3	-0.264	0.2743	0.8485	0.4788
9322	BaO + 0.8 TiSO5 -> 0.8 BaTiO3 + 0.2 BaS4O13	-0.5115	0.6695	0.5443	0.495
9332	6 TiCl4 + 2 BaSO4 -> O2 + 2 Ti2SCl12 + 2 BaTiO3	0.0197	0.5579	0.5382	0.4952
9517	6 BaO2 + 6 TiSO5 -> BaTi(S2O7)3 + 3 O2 + 5 BaTiO3	-0.4369	0.7266	0.4869	0.5023
10223	TiSO5 + BaO -> 0.1667 BaTi(S2O7)3 + 0.8333 BaTiO3	-0.4506	0.7304	0.5364	0.525
12047	BaCl2 + 1.875 TiO2 -> BaTiO3 + 0.125 Ti7Cl16 + 0.375 O2	1.0687	1.0687	0	0.5878
13096	6.5 BaO2 + 5.5 Na2Ti3O7 -> Na11Ti10O21 + 6.5 BaTiO3 + 5.5 O2	0.3973	0.8617	0.4392	0.6251
13739	BaO + 0.8462 Na2Ti3O7 -> BaTiO3 + 0.1538 Na11Ti10O21 + 0.3462 O2	0.3895	0.8743	0.4888	0.6523
14695	4 BaO2 + Na2Ti3O7 -> BaNa2 + 3 BaTiO3 + 3 O2	0.6747	1.1391	0.2513	0.6931
14916	0.5 BaO2 + 0.5 Na2Ti3O7 -> NaTiO2 + 0.5 BaTiO3 + 0.5 O2	0.5306	0.9949	0.449	0.7028
15079	3.5 BaO2 + 0.5 TiCl4 -> Ba3(ClO)2 + 1.75 O2 + 0.5 BaTiO3	-0.8093	0.3981	1.3611	0.7107
15105	1.333 BaO + 0.3333 Na2Ti3O7 -> BaTiO3 + 0.3333 O2 + 0.3333 BaNa2	0.6566	1.1413	0.2944	0.7117
15181	TiO2 + BaSO4 -> BaTiO3 + SO3	1.3009	1.3009	0	0.7155
15250	BaCO3 + TiCl4 -> BaTiO3 + CCl4	0.2574	0.8422	0.698	0.7189
15329	BaO + 0.1429 TiCl4 -> 0.1429 BaTiO3 + 0.2857 Ba3(ClO)2	-0.8331	0.3878	1.4019	0.7221
15451	TiO2 + BaSO4 -> SO2 + BaTiO3 + 0.5 O2	1.3253	1.3253	0	0.7289
15486	0.5 BaO + 0.5 Na2Ti3O7 -> NaTiO2 + 0.5 BaTiO3 + 0.25 O2	0.5238	1.0085	0.4991	0.7308
16127	Ba(ClO4)2 + TiO2 -> Cl2 + BaTiO3 + 3.5 O2	-0.4167	0.6794	1.0961	0.7573
16217	2 TiCl4 + 2 BaSO4 -> O2 + 2 SCl4 + 2 BaTiO3	0.5033	1.0415	0.5382	0.7612
16519	Ti3O5 + BaO2 -> 0.2222 Ba4Ti13O30 + 0.1111 BaTiO3	-1.395	0.0321	2.0004	0.7751
16578	BaCO3 + TiO2 -> BaTiO3 + C + O2	1.4122	1.4141	0.0009	0.778
16618	BaSO4 + TiSO5 -> BaTiO3 + 2 SO3	1.4186	1.4186	0	0.7802
16797	0.3333 Na2Ti3O7 + Ba(ClO4)2 -> BaTiO3 + 0.6667 NaCl3 + 3.667 O2	-0.446	0.65	1.2045	0.7899
16912	BaO2 + Ti3O5 -> 0.3333 BaTiO3 + 0.6667 BaTi4O9	-1.3521	0.0749	2.0004	0.7987
16945	BaSO4 + TiSO5 -> O2 + 2 SO2 + BaTiO3	1.4552	1.4552	0	0.8004
16981	BaO2 + Ti3O5 -> 0.2857 Ba2Ti9O20 + 0.4286 BaTiO3	-1.3455	0.0816	2.0004	0.8023
17035	BaO2 + Ti3O5 -> 0.5 BaTi5O11 + 0.5 BaTiO3	-1.3365	0.0905	2.0004	0.8073
17093	BaO2 + Ti3O5 -> BaTiO3 + 2 TiO2	-1.3293	0.0978	2.0004	0.8112
17225	Ti3O5 + BaO2 -> 0.4 BaTi6O13 + 0.6 BaTiO3	-1.3144	0.1127	2.0004	0.8194
17249	2.333 BaO2 + 0.3333 Na2Ti3O7 -> BaTiO3 + 0.6667 Ba2NaO + 1.667 O2	0.8508	1.3151	0.3198	0.8208
17453	Ti3O5 + BaO2 -> 0.2222 Ba2Ti11O24 + 0.5556 BaTiO3	-1.286	0.1411	2.0004	0.8351
17456	3.5 BaO + 0.5 Na2Ti3O7 -> Ba2NaO + 1.5 BaTiO3 + 0.75 O2	0.8269	1.3117	0.3606	0.8352
17485	BaO2 + 0.3333 Ti3O5 -> BaTiO3 + 0.3333 O2	-1.2794	0.1476	1.998	0.8376
17669	BaO2 + TiSO5 -> BaTiO3 + 0.5 O2 + SO3	0.1973	1.3608	0.4869	0.8512
17886	BaO2 + TiSO5 -> BaTiO3 + SO2 + O2	0.2218	1.3852	0.4869	0.8646
18011	BaO + TiSO5 -> BaTiO3 + SO3	0.1837	1.3647	0.5364	0.8739
18085	2.5 BaO2 + 0.5 Na2Ti3O7 -> BaNa + 1.5 BaTiO3 + 2 O2	1.0779	1.5343	0.1782	0.8784
18239	2 BaO + 2 TiSO5 -> O2 + 2 SO2 + 2 BaTiO3	0.2081	1.3891	0.5364	0.8873
18337	2.5 BaO + 0.5 Na2Ti3O7 -> BaNa + 1.5 BaTiO3 + 0.75 O2	1.0575	1.5336	0.2191	0.8944
18698	Ba(HO)2 + TiSO5 -> BaTiO3 + H2S + 2 O2	1.1006	1.6216	0.1742	0.9181
18841	0.4 Ba(ClO4)2 + 0.4 TiCl4 -> O2 + 1.2 Cl2 + 0.4 BaTiO3	-0.5447	0.5513	1.6343	0.9291
18958	BaO2 + TiSO5 -> SO4 + BaTiO3	0.357	1.5205	0.4869	0.939
19011	BaO2 + 1.2 Ti3O5 -> 0.8 BaTiO3 + 0.2 BaTi14O28	-1.133	0.294	2.0547	0.9437
19057	Ba(ClO4)2 + 1.5 TiO2 -> BaTiO3 + 4 O2 + 0.5 TiCl4	-0.0714	1.0247	1.0961	0.9472
19259	BaO2 + 2 TiSO5 -> BaTiO3 + Ti(SO4)2 + 0.5 O2	-0.0998	1.0637	1.0947	0.9613
19409	1.2 BaCO3 + TiO2 -> BaTiO3 + 0.2 BaC6 + 1.3 O2	1.7689	1.7708	0.0011	0.9742
19432	BaO2 + 1.333 Ti3O5 -> 0.6667 BaTiO3 + 0.3333 BaTi10O20	-1.0952	0.3318	2.0816	0.9765
19582	TiSO5 + 0.5 BaO -> 0.5 BaTiO3 + 0.5 Ti(SO4)2	-0.108	1.073	1.1471	0.9882
19971	BaO2 + 1.5 Ti3O5 -> 0.5 BaTi8O16 + 0.5 BaTiO3	-1.0431	0.384	2.1082	1.0172
20233	Ti2O3 + BaO2 -> 0.1111 Ba4Ti13O30 + 0.5556 BaTiO3	-1.7787	0.2338	2.4693	1.0385
20277	BaO2 + Ti2O3 -> 0.4545 BaTiO3 + 0.09091 Ba6Ti17O40	-1.7687	0.2438	2.4693	1.044
20314	Ti3O5 + 0.75 BaO2 -> 0.25 Ti9O17 + 0.75 BaTiO3	-0.9659	0.4612	2.0816	1.0476
20387	BaO2 + Ti2O3 -> 0.1429 Ba4Ti11O26 + 0.4286 BaTiO3	-1.7514	0.2611	2.4693	1.0535
20396	Ti2O3 + BaO2 -> 0.6667 BaTiO3 + 0.3333 BaTi4O9	-1.7502	0.2624	2.4693	1.0542
20423	1.5 Ba(ClO4)2 + 2.5 TiO2 -> TiCl3 + 1.5 BaTiO3 + 6.25 O2	0.1271	1.2232	1.0961	1.0564
20427	BaO2 + Ti2O3 -> 0.1429 Ba2Ti9O20 + 0.7143 BaTiO3	-1.7457	0.2668	2.4693	1.0567
20470	BaO2 + Ti2O3 -> 0.25 BaTi5O11 + 0.75 BaTiO3	-1.7398	0.2728	2.4693	1.0599
20498	BaO2 + Ti2O3 -> BaTiO3 + TiO2	-1.7349	0.2776	2.4693	1.0626
20511	BaO2 + 1.667 Ti3O5 -> 0.6667 BaTi7O14 + 0.3333 BaTiO3	-0.9765	0.4506	2.1293	1.0633
20562	Ba(ClO4)2 + TiSO5 -> BaTiO3 + 4.5 O2 + SCl2O	0.1476	1.2437	1.0961	1.0677
20572	Ti2O3 + BaO2 -> 0.2 BaTi6O13 + 0.8 BaTiO3	-1.725	0.2875	2.4693	1.0681
20619	0.5 Na2Ti3O7 + BaSO4 -> BaTiO3 + 2 O2 + 0.5 Na2TiS2O	1.8458	1.9089	0.0631	1.072
20630	BaO2 + 1.4 Ti3O5 -> BaTiO3 + 0.4 Ti8O15	-0.9296	0.4974	2.093	1.0727
20723	BaO2 + Ti2O3 -> 0.1111 Ba2Ti11O24 + 0.7778 BaTiO3	-1.7061	0.3065	2.4693	1.0785
20762	BaO2 + 1.75 Ti3O5 -> 0.25 BaTiO3 + 0.25 Ba3Ti20O40	-0.9507	0.4763	2.1383	1.0815
21116	BaO2 + 1.5 Ti3O5 -> BaTiO3 + 0.5 Ti7O13	-0.8802	0.5468	2.1082	1.1067
21496	BaO2 + 1.667 Ti3O5 -> 0.6667 Ti6O11 + BaTiO3	-0.835	0.592	2.1293	1.1411
21529	BaO2 + 1.091 Ti2O3 -> 0.09091 BaTi14O28 + 0.9091 BaTiO3	-1.6175	0.395	2.5068	1.1441
21598	BaO2 + 1.167 Ti2O3 -> 0.1667 Ba4Ti12O27 + 0.3333 BaTiO3	-1.6325	0.38	2.5378	1.1498
21756	Ti2O3 + 0.875 BaO2 -> 0.75 BaTiO3 + 0.125 BaTi10O20	-1.5999	0.4126	2.5285	1.1635
21883	0.3333 Ti3O5 + Ba(HO)2 -> BaTiO3 + 0.3333 H2 + 0.6667 H2O	-0.3604	1.0188	1.6739	1.1756
22000	BaO2 + 1.2 Ti2O3 -> 0.2 BaTi8O16 + 0.8 BaTiO3	-1.5736	0.4389	2.55	1.1877
22170	8 Ba(ClO4)2 + 15 TiO2 -> Ti7Cl16 + 35 O2 + 8 BaTiO3	0.3942	1.4903	1.0961	1.2033
22181	0.3333 Ti3O5 + BaH4O3 -> BaTiO3 + 0.3333 H2 + 1.667 H2O	-0.1949	1.1842	1.5353	1.2043
22262	Ti2O3 + 0.875 BaO2 -> 0.125 Ti9O17 + 0.875 BaTiO3	-1.5156	0.497	2.5285	1.2099
22327	BaO2 + 1.25 Ti2O3 -> 0.25 BaTi7O14 + 0.75 BaTiO3	-1.5371	0.4754	2.567	1.2154
22445	Ti2O3 + 0.8571 BaO2 -> 0.8571 BaTiO3 + 0.1429 Ti8O15	-1.4954	0.5171	2.5378	1.2251
22457	BaO2 + 1.273 Ti2O3 -> 0.09091 Ba3Ti20O40 + 0.7273 BaTiO3	-1.5235	0.4891	2.5743	1.2262
22470	0.6667 Ba(HO)2 + 1.333 TiO2 -> O2 + 0.6667 BaTiO3 + 0.6667 TiH2	1.9813	2.1638	0.1223	1.2269
22498	0.5 Ba(ClO4)2 + 0.5 TiO2 -> ClO3 + 0.5 BaTiO3 + 0.25 O2	0.4419	1.5379	1.0961	1.2295
22534	Ti3O5 + 0.5 BaO2 -> 0.5 BaTiO3 + 0.5 Ti5O9	-0.693	0.734	2.1608	1.2334
22554	TiO2 + BaSO4 -> BaTiO3 + 0.125 S8O + 1.437 O2	2.2469	2.2469	0	1.2358
22643	1.5 BaO2 + TiSO5 -> BaTiO3 + 2.5 O2 + 0.5 BaS2	0.9543	2.0925	0.4601	1.2441
22670	BaO2 + 1.2 Ti2O3 -> BaTiO3 + 0.2 Ti7O13	-1.4682	0.5443	2.55	1.2456
22790	TiO2 + BaSO4 -> S + BaTiO3 + 1.5 O2	2.2835	2.2835	0	1.256
22827	Ti2O3 + 0.75 BaO2 -> 0.25 BaTi6O12 + 0.5 BaTiO3	-1.4782	0.5343	2.5923	1.2592
22831	BaO2 + 0.5 Ti2O3 -> BaTiO3 + 0.25 O2	-1.5961	0.4164	2.737	1.2594
22856	BaO + 0.6667 Ti3O5 -> 0.3333 Ti3O4 + BaTiO3	-0.4052	1.0062	1.8876	1.2617
22866	0.8571 BaO + 0.5714 TiSO5 -> O2 + 0.2857 BaS2 + 0.5714 BaTiO3	0.9368	2.0911	0.5071	1.2629
22884	BaO2 + 1.25 Ti2O3 -> 0.25 Ti6O11 + BaTiO3	-1.4462	0.5664	2.567	1.2654
22911	Ti3O5 + 2 BaO -> TiO + 2 BaTiO3	-0.5072	0.9335	1.9973	1.2681
23008	Ti3O5 + 1.571 BaO -> 0.1429 Ti10O13 + 1.571 BaTiO3	-0.419	1.0216	1.91	1.2773
23021	Ti3O5 + 2.333 BaO -> 0.3333 Ti2O + 2.333 BaTiO3	-0.5151	0.9256	2.0294	1.2782
23035	Ba(ClO4)2 + 1.5 TiO2 -> BaTiO3 + 0.5 Ti(ClO4)4	0.533	1.629	1.0961	1.2796
23055	BaO + 0.4444 Ti3O5 -> 0.1111 Ti3O2 + BaTiO3	-0.505	0.9357	2.0234	1.2811
23057	Ti3O5 + 2.4 BaO -> 2.4 BaTiO3 + 0.2 Ti3O	-0.5128	0.9278	2.0334	1.2813
23064	Ti3O5 + 1.667 BaO -> 0.3333 Ti4O5 + 1.667 BaTiO3	-0.4319	1.0088	1.9357	1.2818
23086	1.333 BaO2 + TiSO5 -> BaTiO3 + 0.3333 BaS3 + 2.333 O2	0.9816	2.1451	0.4883	1.2832
23122	BaO + 0.6154 Ti3O5 -> 0.07692 Ti11O14 + BaTiO3	-0.4159	1.0248	1.925	1.2858
23139	BaO + 0.4074 Ti3O5 -> BaTiO3 + 0.03704 Ti6O	-0.5044	0.9363	2.0361	1.2871
23174	2 BaO2 + TiSO5 -> BaS + 3 O2 + BaTiO3	0.9317	2.0952	0.5668	1.2911
23182	Ti3O5 + 2.5 BaO -> 2.5 BaTiO3 + 0.5 Ti	-0.4978	0.9428	2.0381	1.2916
23197	Ti3O5 + 1.167 BaO -> 0.1667 Ba2Ti13O22 + 0.8333 BaTiO3	-0.4605	0.9802	1.9966	1.2935
23314	4 BaO + 3 TiSO5 -> BaS3 + 5 O2 + 3 BaTiO3	0.9653	2.1463	0.5355	1.3033
23375	BaO + 0.5 TiSO5 -> O2 + 0.5 BaTiO3 + 0.5 BaS	0.9113	2.0923	0.6118	1.308
23442	BaO + 0.25 Ti3O5 -> 0.75 BaTiO3 + 0.25 Ba	-0.4547	0.9859	2.0369	1.3148
23454	0.1 Ti3O5 + 0.3 Ba(ClO4)2 -> O2 + 0.3 Cl2 + 0.3 BaTiO3	-0.7614	0.6177	2.4752	1.3156
23497	Ti2O3 + 0.75 BaO2 -> 0.75 BaTiO3 + 0.25 Ti5O9	-1.3669	0.6456	2.5923	1.3204
23609	Ba(ClO4)2 + TiO2 -> BaTiO3 + Cl2O7	0.6263	1.7224	1.0961	1.3309
23636	3.5 Ba(HO)2 + 7.5 TiO2 -> Ti4H7 + 3.5 BaTiO3 + 5.75 O2	2.141	2.3542	0.1336	1.3336
23651	4 TiO2 + 3 BaSO4 -> TiS3 + 3 BaTiO3 + 5.5 O2	2.4269	2.4269	0	1.3348
23657	24 BaCO3 + 4 Ti3O5 -> O2 + 12 BaTiO3 + 6 Ba2C4O9	-0.0423	1.3368	1.6391	1.335
23891	Ba(HO)2 + 0.3333 Ti3O5 -> H2 + BaTiO3 + 0.3333 O2	-0.0302	1.3489	1.6739	1.3572
24060	BaO2 + TiSO5 -> BaTiO3 + 1.938 O2 + 0.125 S8O	1.1433	2.3068	0.4869	1.3715
24189	3 TiO2 + 2 BaSO4 -> TiS2 + 2 BaTiO3 + 4 O2	2.5154	2.5154	0	1.3835
24264	Ti3O5 + BaO -> Ti2O3 + BaTiO3	-0.3332	1.1075	2.0529	1.3889
24309	BaO2 + TiSO5 -> BaTiO3 + S + 2 O2	1.18	2.3435	0.4869	1.3916
24343	0.6957 BaO + 0.6957 TiSO5 -> O2 + 0.6957 BaTiO3 + 0.08696 S8O	1.1297	2.3107	0.5364	1.3941
24563	0.6667 BaO + 0.6667 TiSO5 -> O2 + 0.6667 S + 0.6667 BaTiO3	1.1663	2.3473	0.5364	1.4143
24651	2 BaCO3 + 0.3333 Ti3O5 -> BaTiO3 + 0.3333 O2 + Ba(CO2)2	0.1163	1.4955	1.6391	1.4222
24760	1.542 TiO2 + BaSO4 -> BaTiO3 + 0.04167 Ti13S24 + 2.042 O2	2.6024	2.6024	0	1.4313
24860	2 TiO2 + 3 BaSO4 -> BaS3 + 2 BaTiO3 + 5 O2	2.616	2.616	0	1.4388
24911	0.1333 Ti3O5 + 0.2667 Ba(ClO4)2 -> O2 + 0.2667 BaTiO3 + 0.1333 TiCl4	-0.5311	0.8481	2.4752	1.4424
25081	1.583 TiO2 + BaSO4 -> BaTiO3 + 0.08333 Ti7S12 + 2.083 O2	2.6443	2.6443	0	1.4544
25347	0.5455 Ba(HO)2 + 1.273 TiO2 -> O2 + 0.5455 BaTiO3 + 0.3636 Ti2H3	2.387	2.6002	0.1503	1.4764
25380	13 TiO2 + 8 BaSO4 -> Ti5S8 + 8 BaTiO3 + 17 O2	2.6878	2.6878	0	1.4783
25459	1.75 BaO2 + 1.25 TiSO5 -> BaTiO3 + 3.375 O2 + 0.25 Ba3TiS5	1.3567	2.5202	0.4784	1.485
25657	0.7 BaO + 0.5 TiSO5 -> O2 + 0.1 Ba3TiS5 + 0.4 BaTiO3	1.3399	2.5209	0.5252	1.5047
25665	1.667 TiO2 + BaSO4 -> BaTiO3 + 0.3333 Ti2S3 + 2.167 O2	2.7371	2.7371	0	1.5054
25686	BaH4O3 + 0.3333 Ti3O5 -> BaTiO3 + 0.8333 O2 + 2 H2	0.3553	1.7344	1.5353	1.5069
25691	0.3333 BaH4O3 + TiO2 -> O2 + 0.3333 BaTiO3 + 0.6667 TiH2	2.6009	2.7143	0.0576	1.5075
25700	BaO2 + 1.8 Ti2O3 -> BaTiO3 + 0.2 Ti13O22	-1.103	0.9096	2.6882	1.5087
25727	BaO + 1.6 Ti3O5 -> 0.2 Ti19O30 + BaTiO3	-0.2113	1.2294	2.1758	1.5112
25919	0.1429 Ti3O5 + 0.2571 Ba(ClO4)2 -> O2 + 0.1714 TiCl3 + 0.2571 BaTiO3	-0.3654	1.0137	2.4752	1.5335
25946	16 BaCl2 + 10 Ti3O5 -> O2 + 2 Ti7Cl16 + 16 BaTiO3	0.5383	1.9174	1.3791	1.5373
26144	BaO + 2 Ti3O5 -> Ti5O8 + BaTiO3	-0.166	1.2747	2.2158	1.5541
26213	0.3478 BaSO4 + 0.3478 TiSO5 -> O2 + 0.3478 BaTiO3 + 0.08696 S8O	2.8376	2.8376	0	1.5607
26221	1.667 BaO2 + 1.333 TiSO5 -> BaTiO3 + 0.3333 Ba2TiS4 + 3.5 O2	1.4813	2.6447	0.4964	1.5617
26283	Ti2O3 + 0.5 BaO2 -> 0.5 BaTiO3 + 0.5 Ti3O5	-1.0185	0.994	2.715	1.5672
26335	BaO2 + 9 Ti3O5 -> BaTiO3 + 2 Ti13O22	-0.1752	1.2519	2.2812	1.5724
26409	3 TiO2 + 3 BaSO4 -> BaTiS3 + 2 BaTiO3 + 6 O2	2.8733	2.8733	0	1.5803
26436	0.625 BaO + 0.5 TiSO5 -> O2 + 0.125 Ba2TiS4 + 0.375 BaTiO3	1.4655	2.6465	0.5443	1.5824
26472	BaCO3 + 2 TiO2 -> BaTiO3 + 2 O2 + TiC	2.8843	2.8843	0	1.5864
26524	0.3333 BaSO4 + 0.3333 TiSO5 -> O2 + 0.6667 S + 0.3333 BaTiO3	2.8926	2.8926	0	1.5909
26548	TiO2 + 2 BaSO4 -> BaS2 + BaTiO3 + 3.5 O2	2.8963	2.8963	0	1.593
26569	Ti3O5 + 0.3333 BaO -> 0.3333 BaTiO3 + 0.3333 Ti8O13	-0.1357	1.3049	2.2686	1.5945
26675	14 TiO2 + 15 BaSO4 -> Ba6Ti5S15O + 9 BaTiO3 + 30 O2	2.9153	2.9153	0	1.6034
26715	1.75 BaH4O3 + 5.75 TiO2 -> Ti4H7 + 1.75 BaTiO3 + 5.75 O2	2.7779	2.8913	0.0643	1.6078
27141	Ti3O5 + 0.25 BaO -> 0.25 Ti11O18 + 0.25 BaTiO3	-0.0589	1.3818	2.2947	1.6485
27213	2.5 Ba(HO)2 + 6.5 TiO2 -> Ti4H5 + 2.5 BaTiO3 + 5.25 O2	2.6993	2.9124	0.1689	1.6565
27249	5 Ti3O5 + 8 Ba(ClO4)2 -> Ti7Cl16 + 32.5 O2 + 8 BaTiO3	-0.1362	1.2429	2.4752	1.6595
27295	19 TiO2 + 10 BaSO4 -> Ti9S10 + 10 BaTiO3 + 24 O2	3.0259	3.0259	0	1.6642
27322	BaO2 + 2.333 Ti2O3 -> BaTiO3 + 0.3333 Ti11O18	-0.8653	1.1472	2.7491	1.6668
27376	1.6 BaO2 + 1.5 TiSO5 -> BaTiO3 + 3.8 O2 + 0.1 Ba6Ti5S15O	1.6833	2.8468	0.4954	1.6723
27450	BaO2 + 2.5 Ti2O3 -> BaTiO3 + 0.5 Ti8O13	-0.8508	1.1617	2.7627	1.6809
27481	3 TiO2 + 4 BaSO4 -> Ba2TiS4 + 2 BaTiO3 + 8 O2	3.0617	3.0617	0	1.6839
27576	0.5333 BaO + 0.5 TiSO5 -> O2 + 0.3333 BaTiO3 + 0.03333 Ba6Ti5S15O	1.6691	2.8501	0.5444	1.6944
27731	2 TiO2 + BaSO4 -> TiS + BaTiO3 + 2.5 O2	3.1134	3.1134	0	1.7124
27762	3 BaO2 + 3 TiSO5 -> BaTiS3 + 7.5 O2 + 2 BaTiO3	1.7697	2.9332	0.4869	1.716
27778	0.3333 Ti3O5 + BaSO4 -> SO2 + BaTiO3 + 0.3333 O2	0.8656	2.2447	1.3791	1.7173
27838	0.4 BaSO4 + 0.2 TiSO5 -> O2 + 0.2 BaS3 + 0.2 BaTiO3	3.1329	3.1329	0	1.7231
27904	0.5 Ti2O3 + Ba(HO)2 -> BaTiO3 + 0.5 H2 + 0.5 H2O	-0.4362	1.5764	2.3706	1.7325
27966	3 BaO + 3 TiSO5 -> BaTiS3 + 6 O2 + 2 BaTiO3	1.7561	2.9371	0.5364	1.7387
28189	0.2727 BaH4O3 + TiO2 -> O2 + 0.2727 BaTiO3 + 0.3636 Ti2H3	3.0526	3.166	0.0715	1.7621
28232	0.5 Ti2O3 + BaH4O3 -> BaTiO3 + 0.5 H2 + 1.5 H2O	-0.2454	1.7671	2.2139	1.7669
28316	3 TiO2 + 5 BaSO4 -> Ba3TiS5 + 2 BaTiO3 + 10 O2	3.229	3.229	0	1.776
28319	BaO2 + 3 Ti2O3 -> Ti5O8 + BaTiO3	-0.7031	1.3094	2.7942	1.7763
28419	0.1667 Ti3O5 + 0.5 Ba(ClO4)2 -> ClO3 + 0.1667 O2 + 0.5 BaTiO3	0.0971	1.4762	2.4752	1.7878
28509	0.5 Ti2O3 + Ba(ClO4)2 -> BaTiO3 + Cl2 + 3.25 O2	-0.9198	1.0927	3.1086	1.7986
28518	2 BaH2 + TiSO5 -> BaTiO3 + 0.5 BaSO4 + 0.5 BaS + 2 H2	-1.0339	1.1188	3.1106	1.7998
28702	Ti2O3 + BaO -> TiO + BaTiO3	-0.4011	1.6115	2.521	1.8195
28837	0.1818 BaSO4 + 0.3636 TiSO5 -> O2 + 0.1818 BaTiO3 + 0.1818 TiS3	3.3345	3.3345	0	1.834
28918	BaCO3 + 0.3333 Ti3O5 -> C + BaTiO3 + 0.8333 O2	0.9525	2.3316	1.5525	1.8431
28930	0.4286 BaSO4 + 0.1429 TiSO5 -> O2 + 0.2857 BaS2 + 0.1429 BaTiO3	3.354	3.354	0	1.8447
28991	BaO2 + 3.667 Ti2O3 -> 0.3333 Ti19O30 + BaTiO3	-0.5896	1.4229	2.8226	1.8515
29177	2 Ti2O3 + 4 Ba(HO)2 -> O2 + 4 BaTiO3 + 4 H2	-0.1886	1.8239	2.3706	1.8687
29250	BaO + 0.8 Ti2O3 -> 0.2 Ti3O2 + BaTiO3	-0.4056	1.6069	2.6541	1.8769
29286	Ti2O3 + 1.333 BaO -> 0.3333 Ti2O + 1.333 BaTiO3	-0.4243	1.5882	2.6835	1.8798
29373	Ti2O3 + 4 BaCO3 -> 2 BaTiO3 + Ba2C4O9	-0.169	1.8436	2.3913	1.8888
29381	Ti2O3 + 1.4 BaO -> 1.4 BaTiO3 + 0.2 Ti3O	-0.4225	1.5901	2.7031	1.8897
29412	0.4 Ba(HO)2 + 1.2 TiO2 -> O2 + 0.4 BaTiO3 + 0.8 TiH	3.1106	3.3238	0.1901	1.8923
29460	0.75 Ti2O3 + Ba(ClO4)2 -> BaTiO3 + 3.625 O2 + 0.5 TiCl4	-0.7422	1.2703	3.1086	1.8963
29526	BaO + 0.6875 Ti2O3 -> BaTiO3 + 0.0625 Ti6O	-0.4106	1.6019	2.717	1.9025
29622	Ti2O3 + 1.5 BaO -> 1.5 BaTiO3 + 0.5 Ti	-0.4015	1.6111	2.7272	1.9121
29922	BaCO3 + 2.5 TiO2 -> BaTiO3 + 2.5 O2 + 0.5 Ti3C2	3.5348	3.5367	0.0004	1.9451
30001	1.25 BaH4O3 + 5.25 TiO2 -> Ti4H5 + 1.25 BaTiO3 + 5.25 O2	3.3942	3.5075	0.0792	1.9534
30097	BaO + 0.3333 Ti2O3 -> 0.6667 BaTiO3 + 0.3333 Ba	-0.37	1.6425	2.8078	1.9656
30187	BaO + 1.5 Ti2O3 -> 0.5 Ti4O5 + BaTiO3	-0.256	1.7566	2.6863	1.9737
30213	0.5 Ti2O3 + 2 BaCO3 -> Ba(CO2)2 + 0.25 O2 + BaTiO3	-0.0103	2.0022	2.3913	1.976
30244	0.8333 Ti2O3 + Ba(ClO4)2 -> BaTiO3 + 0.6667 TiCl3 + 3.75 O2	-0.5916	1.4209	3.1086	1.9791
30259	0.125 BaSO4 + 0.375 TiSO5 -> O2 + 0.25 TiS2 + 0.125 BaTiO3	3.6028	3.6028	0	1.9815
30341	BaCO3 + 2.6 TiO2 -> BaTiO3 + 0.2 Ti8C5 + 2.6 O2	3.6172	3.6191	0.0004	1.9905
30399	2 BaO2 + 3 TiSO5 -> TiS3 + 2 BaTiO3 + 6.5 O2	1.9396	3.103	0.905	1.9976
30419	BaO + 1.6 Ti2O3 -> 0.2 Ti11O14 + BaTiO3	-0.225	1.7875	2.7072	2.0001
30513	Ti2O3 + 0.5714 BaO -> 0.1429 Ti10O13 + 0.5714 BaTiO3	-0.2266	1.7859	2.7337	2.0112
30604	0.3636 BaO + 0.5455 TiSO5 -> O2 + 0.1818 TiS3 + 0.3636 BaTiO3	1.9293	3.1103	0.9561	2.0228
30735	0.5 Ti2O3 + BaH4O3 -> BaTiO3 + 0.75 O2 + 2 H2	0.2497	2.2623	2.2139	2.0393
30770	BaO + 2 Ti2O3 -> Ti3O4 + BaTiO3	-0.1963	1.8163	2.7687	2.0436
31022	0.25 BaSO4 + 0.25 TiSO5 -> O2 + 0.1667 BaTiS3 + 0.08333 BaTiO3	3.7772	3.7772	0	2.0774
31029	0.2667 BaSO4 + 0.2333 TiSO5 -> O2 + 0.06667 BaTiO3 + 0.03333 Ba6Ti5S15O	3.7785	3.7785	0	2.0782
31055	1.2 BaCO3 + 0.3333 Ti3O5 -> BaTiO3 + 0.2 BaC6 + 1.133 O2	1.3632	2.7424	1.5814	2.082
31060	Ba(HO)2 + 0.6667 Ti3O5 -> BaTiO3 + 1.167 O2 + TiH2	1.4297	2.8088	1.5014	2.0826
31063	0.1122 BaSO4 + 0.3776 TiSO5 -> O2 + 0.02041 Ti13S24 + 0.1122 BaTiO3	3.7871	3.7871	0	2.0829
31160	0.9375 Ti2O3 + Ba(ClO4)2 -> BaTiO3 + 3.906 O2 + 0.125 Ti7Cl16	-0.3798	1.6327	3.1086	2.0956
31162	0.3125 BaSO4 + 0.1875 TiSO5 -> O2 + 0.125 Ba2TiS4 + 0.0625 BaTiO3	3.8103	3.8103	0	2.0957
31424	0.35 BaSO4 + 0.15 TiSO5 -> O2 + 0.05 BaTiO3 + 0.1 Ba3TiS5	3.8781	3.8781	0	2.133
31492	0.1 BaSO4 + 0.38 TiSO5 -> O2 + 0.1 BaTiO3 + 0.04 Ti7S12	3.8942	3.8942	0	2.1418
31659	Ba(HO)2 + 0.7143 Ti3O5 -> BaTiO3 + 0.2857 Ti4H7 + 1.286 O2	1.5664	2.9455	1.5127	2.1628
31734	4 BaSO4 + 2 Ti2O3 -> O2 + 4 SO2 + 4 BaTiO3	0.6545	2.667	2.0125	2.1713
31932	0.2 BaH4O3 + TiO2 -> O2 + 0.2 BaTiO3 + 0.8 TiH	3.8322	3.9456	0.0875	2.1981
31976	0.08824 BaSO4 + 0.3824 TiSO5 -> O2 + 0.05882 Ti5S8 + 0.08824 BaTiO3	4.0059	4.0059	0	2.2033
32079	BaCO3 + 3 TiO2 -> Ti2C + 3 O2 + BaTiO3	4.0299	4.0318	0.0006	2.2176
32124	0.3333 Ti3O5 + BaSO4 -> BaTiO3 + 0.125 S8O + 1.271 O2	1.7872	3.1663	1.3791	2.2242
32235	1.5 Ba(HO)2 + 5.5 TiO2 -> Ti4H3 + 1.5 BaTiO3 + 4.75 O2	3.7217	3.9349	0.2143	2.2393
32270	0.25 Ti3O5 + 0.75 BaSO4 -> O2 + 0.75 BaTiO3 + 0.75 S	1.8238	3.203	1.3791	2.2443
32444	0.5 Ti2O3 + Ba(ClO4)2 -> BaTiO3 + 0.25 O2 + 2 ClO3	-0.0612	1.9513	3.1086	2.2708
32452	0.07692 BaSO4 + 0.3846 TiSO5 -> O2 + 0.07692 BaTiO3 + 0.1538 Ti2S3	4.1301	4.1301	0	2.2716
32463	1.333 Ti3O5 + 3 BaSO4 -> TiS3 + 3 BaTiO3 + 4.833 O2	1.8753	3.2544	1.3791	2.2726
32572	1.5 Ba(HO)2 + 1.167 Ti3O5 -> Ti2H3 + 1.5 BaTiO3 + 2.167 O2	1.7836	3.1628	1.5294	2.2898
32640	Ti3O5 + 2 BaSO4 -> TiS2 + 2 BaTiO3 + 3.5 O2	1.9243	3.3035	1.3791	2.2996
32767	0.8571 TiO2 + 0.2857 BaSO4 -> O2 + 0.2857 BaTiO3 + 0.2857 Ti2S	4.2149	4.2149	0	2.3182
32842	1.16 BaH2 + 0.68 Na2Ti3O7 -> BaTiO3 + 0.08 Ba2Ti13O22 + 1.16 H2 + 1.36 Na	-0.1545	1.9729	3.2372	2.3291
32873	0.6667 Ti2O3 + 1.333 BaCO3 -> O2 + 1.333 BaTiO3 + 1.333 C	0.7414	2.7539	2.2651	2.3327
32880	TiSO5 + BaH2 -> BaTiO3 + H2S + O2	-0.1759	1.9768	3.2481	2.3336
32953	12.33 Ti3O5 + 24 BaSO4 -> Ti13S24 + 24 BaTiO3 + 42.83 O2	2.0021	3.3812	1.3791	2.3424
33038	BaO2 + 2 TiSO5 -> BaTiO3 + TiS2 + 4.5 O2	2.4332	3.5967	1.0947	2.3544
33079	0.5278 Ti3O5 + BaSO4 -> BaTiO3 + 0.08333 Ti7S12 + 1.819 O2	2.0349	3.4141	1.3791	2.3604
33083	1.5 BaH2 + 4.25 TiO2 -> BaTiO3 + 0.25 Ba2Ti13O22 + 1.5 H2	-0.254	1.8735	3.4296	2.361
33225	4.333 Ti3O5 + 8 BaSO4 -> Ti5S8 + 8 BaTiO3 + 14.83 O2	2.0696	3.4487	1.3791	2.3795
33239	0.25 BaO + 0.5 TiSO5 -> O2 + 0.25 TiS2 + 0.25 BaTiO3	2.425	3.606	1.1471	2.3814
33387	1.667 Ti3O5 + 3 BaSO4 -> Ti2S3 + 3 BaTiO3 + 5.667 O2	2.1102	3.4894	1.3791	2.4018
33463	0.4 BaH4O3 + 0.4 Ti3O5 -> O2 + 0.4 BaTiO3 + 0.8 TiH2	2.0838	3.4629	1.4367	2.4132
33723	BaCO3 + 0.6667 Ti3O5 -> BaTiO3 + TiC + 1.667 O2	2.1948	3.5739	1.3791	2.4483
33730	2.5 Ba(HO)2 + 2.167 Ti3O5 -> Ti4H5 + 2.5 BaTiO3 + 4.167 O2	2.0589	3.4381	1.5481	2.4497
34055	0.6667 Ti3O5 + 3 BaSO4 -> BaS3 + 2 BaTiO3 + 4.667 O2	2.2713	3.6504	1.3791	2.4904
34111	0.3652 BaH4O3 + 0.4 Ti3O5 -> O2 + 0.3652 BaTiO3 + 0.2087 Ti4H7	2.231	3.6101	1.4434	2.4972
34144	BaO2 + 2.182 TiSO5 -> BaTiO3 + 4.955 O2 + 0.09091 Ti13S24	2.6624	3.8259	1.1409	2.5013
34259	Ti2O3 + Ba(HO)2 -> O2 + BaTiO3 + TiH2	1.1763	3.1888	2.1349	2.5133
34400	0.2245 BaO + 0.4898 TiSO5 -> O2 + 0.2245 BaTiO3 + 0.02041 Ti13S24	2.6548	3.8358	1.1937	2.5288
34477	6.333 Ti3O5 + 10 BaSO4 -> Ti9S10 + 10 BaTiO3 + 20.83 O2	2.354	3.7331	1.3791	2.5359
34565	0.4 Ba(ClO4)2 + 0.4 TiH2 -> O2 + 0.4 BaTiO3 + 0.8 HCl	-2.0645	1.4785	4.6391	2.5464
34609	0.75 BaH4O3 + 4.75 TiO2 -> Ti4H3 + 0.75 BaTiO3 + 4.75 O2	4.4663	4.5796	0.0966	2.5509
34746	Ti3O5 + 3 BaSO4 -> BaTiS3 + 2 BaTiO3 + 5.5 O2	2.4136	3.7927	1.3791	2.5687
34800	0.6667 Ti3O5 + BaSO4 -> TiS + BaTiO3 + 2.167 O2	2.4239	3.803	1.3791	2.5743
34912	1.071 Ti2O3 + Ba(HO)2 -> BaTiO3 + 1.107 O2 + 0.2857 Ti4H7	1.3025	3.315	2.1461	2.5878
34934	2.5 Ti2O3 + 6 BaCO3 -> BaC6 + 5 BaTiO3 + 5.25 O2	1.1769	3.1895	2.3071	2.5912
35033	4.667 Ti3O5 + 15 BaSO4 -> Ba6Ti5S15O + 9 BaTiO3 + 27.67 O2	2.4765	3.8556	1.3791	2.6033
35160	5 BaO2 + 12 TiSO5 -> Ti7S12 + 5 BaTiO3 + 27.5 O2	2.8357	3.9991	1.1869	2.6173
35225	3.667 TiO2 + BaSO4 -> BaTiO3 + 0.3333 Ti8S3 + 4.167 O2	4.7731	4.7731	0	2.6252
35284	0.3273 BaH4O3 + 0.4 Ti3O5 -> O2 + 0.3273 BaTiO3 + 0.4364 Ti2H3	2.4691	3.8483	1.4506	2.6314
35441	0.2 BaO + 0.48 TiSO5 -> O2 + 0.04 Ti7S12 + 0.2 BaTiO3	2.8286	4.0096	1.2399	2.6452
35579	0.5 Ba(HO)2 + 0.5 Ti3O5 -> TiH + 0.5 BaTiO3 + O2	2.4211	3.8002	1.5692	2.6583
35758	0.8421 BaSO4 + 0.4211 Ti2O3 -> O2 + 0.8421 BaTiO3 + 0.1053 S8O	1.576	3.5886	2.0125	2.6781
35781	BaO2 + TiO -> BaTiO3	-2.6111	1.4314	5.1052	2.6804
35800	0.3333 Ti3O5 + 2 BaSO4 -> BaS2 + BaTiO3 + 3.333 O2	2.6205	3.9996	1.3791	2.6825
35847	0.5 BaSO4 + 9.5 TiSO5 -> Ti9S10 + 24 O2 + 0.5 BaTiO3	4.8883	4.8883	0	2.6885
35961	0.8 BaSO4 + 0.4 Ti2O3 -> O2 + 0.8 S + 0.8 BaTiO3	1.6127	3.6252	2.0125	2.6983
35993	0.6667 BaSO4 + 0.4444 Ti2O3 -> O2 + 0.6667 BaTiO3 + 0.2222 TiS3	1.6219	3.6344	2.0125	2.7033
36030	1.75 Ti2O3 + 1.5 Ba(HO)2 -> Ti2H3 + 1.875 O2 + 1.5 BaTiO3	1.5065	3.5191	2.1628	2.7075
36136	0.5 Ti3O5 + 2 BaSO4 -> BaTiO3 + 0.5 Ba2TiS4 + 3.75 O2	2.6856	4.0647	1.3791	2.7183
36157	0.6154 BaSO4 + 0.4615 Ti2O3 -> O2 + 0.3077 TiS2 + 0.6154 BaTiO3	1.6529	3.6654	2.0125	2.7204
36341	BaO2 + 2.667 TiSO5 -> BaTiO3 + 0.3333 Ti5S8 + 6.167 O2	3.0189	4.1824	1.2324	2.7386
36574	0.6038 BaSO4 + 0.4654 Ti2O3 -> O2 + 0.02516 Ti13S24 + 0.6038 BaTiO3	1.7264	3.7389	2.0125	2.7608
36612	2 BaCO3 + 1.667 Ti3O5 -> Ti3C2 + 2 BaTiO3 + 4.167 O2	2.7686	4.1477	1.3795	2.7641
36642	0.1765 BaO + 0.4706 TiSO5 -> O2 + 0.1765 BaTiO3 + 0.05882 Ti5S8	3.0125	4.1935	1.2858	2.7669
36744	0.5926 BaSO4 + 0.4691 Ti2O3 -> O2 + 0.5926 BaTiO3 + 0.04938 Ti7S12	1.755	3.7676	2.0125	2.7766
36919	2 TiH2 + BaCO3 -> BaTiO3 + TiC + 2 H2	-0.7199	2.8231	3.543	2.7927
36925	0.5818 BaSO4 + 0.4727 Ti2O3 -> O2 + 0.07273 Ti5S8 + 0.5818 BaTiO3	1.7856	3.7982	2.0125	2.7934
36969	0.2857 BaH4O3 + 0.4 Ti3O5 -> O2 + 0.2857 BaTiO3 + 0.2286 Ti4H5	2.7646	4.1437	1.4583	2.7974
37027	5 BaCO3 + 4.333 Ti3O5 -> Ti8C5 + 5 BaTiO3 + 10.83 O2	2.8377	4.2168	1.3796	2.8022
37157	0.5714 BaSO4 + 0.4762 Ti2O3 -> O2 + 0.5714 BaTiO3 + 0.1905 Ti2S3	1.8223	3.8349	2.0125	2.8136
37479	Ti3O5 + 5 BaSO4 -> Ba3TiS5 + 2 BaTiO3 + 9.5 O2	2.9108	4.2899	1.3791	2.8421
37501	Ti2O3 + BaCO3 -> BaTiO3 + 1.5 O2 + TiC	1.8781	3.8906	2.0125	2.8442
37581	1.5 Ti2O3 + BaH4O3 -> BaTiO3 + 2.25 O2 + 2 TiH2	1.8462	3.8588	2.0701	2.8526
37590	2 BaH2 + 4 TiO2 -> O2 + 2 BaTiO3 + 2 TiH2	0.7048	2.8323	3.3513	2.8531
37643	0.8966 Ti2O3 + 0.6897 Ba(HO)2 -> O2 + 0.6897 BaTiO3 + 0.2759 Ti4H5	1.7649	3.7774	2.1815	2.858
37770	BaO2 + 3 TiSO5 -> Ti2S3 + BaTiO3 + 7 O2	3.2194	4.3828	1.2777	2.8692
38044	0.1538 BaO + 0.4615 TiSO5 -> O2 + 0.1538 Ti2S3 + 0.1538 BaTiO3	3.2135	4.3945	1.3314	2.898
38176	1.556 BaH2 + 3.333 TiO2 -> O2 + 0.4444 Ti4H7 + 1.556 BaTiO3	0.9	3.0275	3.2462	2.9132
38301	2.875 Ti2O3 + 1.75 BaH4O3 -> Ti4H7 + 1.75 BaTiO3 + 4.312 O2	1.9798	3.9924	2.0768	2.9291
38366	10 BaSO4 + 9.5 Ti2O3 -> Ti9S10 + 19.25 O2 + 10 BaTiO3	2.0454	4.058	2.0125	2.9363
38390	2 TiH2 + 2 BaSO4 -> O2 + 2 H2S + 2 BaTiO3	-0.4545	3.0885	3.543	2.9387
38647	1.5 Ba(HO)2 + 1.833 Ti3O5 -> Ti4H3 + 1.5 BaTiO3 + 3.833 O2	2.9632	4.3423	1.5935	2.9674
38678	0.5 BaSO4 + 0.5 Ti2O3 -> O2 + 0.5 TiS + 0.5 BaTiO3	2.1072	4.1197	2.0125	2.9702
38712	0.6667 BaSO4 + 0.2222 Ti2O3 -> O2 + 0.2222 BaS3 + 0.4444 BaTiO3	2.1129	4.1254	2.0125	2.9734
38741	1.009 TiH2 + 1.018 BaCO3 -> BaTiO3 + 0.009091 Ba2TiO4 + 0.01818 H5C56O + 0.9636 H2	-0.9359	2.6071	4.2137	2.9758
38984	BaCO3 + Ti3O5 -> BaTiO3 + Ti2C + 2.5 O2	3.2025	4.5816	1.3798	3.0028
39041	0.24 BaH4O3 + 0.4 Ti3O5 -> O2 + 0.24 BaTiO3 + 0.96 TiH	3.1426	4.5218	1.4667	3.0091
39172	0.5714 BaSO4 + 0.2857 Ti2O3 -> O2 + 0.1905 BaTiS3 + 0.381 BaTiO3	2.2024	4.215	2.0125	3.0226
39461	1.833 Ti2O3 + BaH4O3 -> BaTiO3 + 2.75 O2 + 1.333 Ti2H3	2.2012	4.2137	2.084	3.0541
39464	0.75 Ti2O3 + 0.5 Ba(HO)2 -> TiH + 0.875 O2 + 0.5 BaTiO3	2.1044	4.1169	2.2026	3.0542
39535	0.566 BaSO4 + 0.2642 Ti2O3 -> O2 + 0.3396 BaTiO3 + 0.03774 Ba6Ti5S15O	2.275	4.2875	2.0125	3.0625
39603	BaH4O3 + TiH2 -> 3 H2 + BaTiO3	-0.6422	2.9008	4.0646	3.0702
39852	1.5 BaH2 + 3.5 TiO2 -> Ti2H3 + 1.25 O2 + 1.5 BaTiO3	1.1903	3.3178	3.3081	3.1007
39883	0.3333 Ti3O5 + 0.3333 BaSO4 -> O2 + 0.3333 BaTiO3 + 0.3333 Ti2S	3.3874	4.7665	1.3791	3.1043
40184	0.6667 Ti2O3 + 0.5333 BaCO3 -> O2 + 0.5333 BaTiO3 + 0.2667 Ti3C2	2.4167	4.4292	2.0129	3.1406
40452	6.5 Ti2O3 + 5 BaCO3 -> Ti8C5 + 5 BaTiO3 + 9.75 O2	2.4797	4.4922	2.013	3.1753
40508	0.6154 BaSO4 + 0.1538 Ti2O3 -> O2 + 0.3077 BaS2 + 0.3077 BaTiO3	2.4938	4.5063	2.0125	3.1829
40582	0.5517 BaSO4 + 0.2069 Ti2O3 -> O2 + 0.1379 Ba2TiS4 + 0.2759 BaTiO3	2.5129	4.5254	2.0125	3.1934
40637	0.6667 Ti3O5 + BaH2 -> BaTiO3 + 0.1667 O2 + TiH2	0.1532	2.3487	4.7304	3.2009
40638	2 BaO2 + TiH2 -> BaTiO3 + BaH2 + 0.5 O2	-1.1767	2.3663	5.0094	3.2014
40687	2.1 Ti2O3 + BaH4O3 -> BaTiO3 + 3.15 O2 + 0.8 Ti4H5	2.4754	4.4879	2.0917	3.2084
40936	0.7143 Ti3O5 + BaH2 -> BaTiO3 + 0.2857 Ti4H7 + 0.2857 O2	0.3254	2.5209	4.6253	3.2483
41097	32 TiO + 5 BaCO3 -> BaTiO3 + 2 Ba2Ti13O22 + 5 TiC	-0.6657	3.3768	4.0438	3.2727
41404	0.75 BaH4O3 + 1.583 Ti3O5 -> Ti4H3 + 3.958 O2 + 0.75 BaTiO3	3.6956	5.0747	1.4757	3.3172
41440	4 Ba + 2 TiSO5 -> BaSO4 + 2 BaTiO3 + BaS	-2.4239	2.233	5.6894	3.3227
41464	5.333 TiO + 1.667 BaH4O3 -> BaTiO3 + 0.3333 Ba2Ti13O22 + 3.333 H2	-0.6163	3.4262	4.1049	3.3273
41506	0.5405 BaSO4 + 0.1622 Ti2O3 -> O2 + 0.2162 BaTiO3 + 0.1081 Ba3TiS5	2.7646	4.7771	2.0125	3.3318
41531	0.9091 BaH2 + 2.364 TiO2 -> O2 + 0.3636 Ti4H5 + 0.9091 BaTiO3	1.5595	3.687	3.3789	3.3356
41606	0.8148 Ti2O3 + 0.4444 Ba(HO)2 -> O2 + 0.4444 BaTiO3 + 0.2963 Ti4H3	2.6148	4.6274	2.2269	3.3459
41609	Ba(ClO4)2 + TiO -> Cl2 + BaTiO3 + 3 O2	-1.4273	2.6152	5.1385	3.3464
41634	Ba(ClO4)2 + 1.5 TiO -> BaTiO3 + 3.25 O2 + 0.5 TiCl4	-1.4188	2.6236	5.1385	3.3511
41730	1.5 Ti2O3 + BaCO3 -> Ti2C + BaTiO3 + 2.25 O2	2.8224	4.8349	2.0132	3.3639
41833	1.222 Ti3O5 + BaSO4 -> BaTiO3 + 0.3333 Ti8S3 + 3.556 O2	3.8808	5.2599	1.3791	3.3756
41899	Ti2O3 + BaH2 -> TiH2 + BaTiO3	-0.1002	2.1792	5.3639	3.3843
42056	2.5 Ti2O3 + BaH4O3 -> BaTiO3 + 3.75 O2 + 4 TiH	2.8259	4.8385	2.1001	3.4049
42073	Ba(ClO4)2 + 1.667 TiO -> BaTiO3 + 0.6667 TiCl3 + 3.333 O2	-1.3166	2.7258	5.1385	3.4073
42160	1.167 Ti3O5 + 1.5 BaH2 -> Ti2H3 + 1.5 BaTiO3 + 0.6667 O2	0.5869	2.7825	4.6872	3.4201
42252	1.071 Ti2O3 + BaH2 -> BaTiO3 + 0.1071 O2 + 0.2857 Ti4H7	0.0615	2.3561	5.2587	3.4328
42507	BaSO4 + 1.5 Ti2O3 -> Ti2S + 2.75 O2 + BaTiO3	3.0073	5.0199	2.0125	3.4653
42729	Ba(ClO4)2 + 1.875 TiO -> BaTiO3 + 3.438 O2 + 0.125 Ti7Cl16	-1.1606	2.8819	5.1385	3.4931
42832	Ba(HO)2 + TiO -> H2 + BaTiO3	-0.6961	3.3464	4.6035	3.5078
43255	TiO + BaH4O3 -> BaTiO3 + H2 + H2O	-0.4187	3.6237	4.3888	3.5638
43513	1.75 Ti2O3 + 1.5 BaH2 -> Ti2H3 + 0.375 O2 + 1.5 BaTiO3	0.3098	2.6045	5.3206	3.5973
43735	TiO + BaSO4 -> BaTiO3 + SO2	-0.0221	4.0203	4.0424	3.626
43803	2.167 Ti3O5 + 2.5 BaH2 -> Ti4H5 + 2.5 BaTiO3 + 1.667 O2	0.9192	3.1148	4.758	3.6347
43845	0.6667 BaH2 + 2 TiO2 -> O2 + 1.333 TiH + 0.6667 BaTiO3	2.0469	4.1744	3.4609	3.6405
44259	3.167 Ti2O3 + BaH4O3 -> BaTiO3 + 4.75 O2 + 1.333 Ti4H3	3.3416	5.3541	2.1091	3.6926
44446	BaO2 + 10 TiSO5 -> BaTiO3 + 24.5 O2 + Ti9S10	4.5486	5.7121	1.5264	3.7121
44508	0.3077 BaSO4 + 0.5641 Ti2O3 -> O2 + 0.1026 Ti8S3 + 0.3077 BaTiO3	3.4709	5.4834	2.0125	3.7203
44616	BaS + 0.6 TiO2 -> 0.4 BaTiO3 + 0.2 Ba3TiS5	0.0685	4.1772	4.1087	3.7355
44624	Na2Ti3O7 + 2 BaS -> Na2TiS2O + 2 BaTiO3	0.0197	4.1284	4.1718	3.7371
44632	TiO2 + 1.333 BaS -> 0.3333 Ba2TiS4 + 0.6667 BaTiO3	0.0736	4.1823	4.1087	3.7383
44654	0.04167 BaO + 0.4167 TiSO5 -> O2 + 0.04167 BaTiO3 + 0.04167 Ti9S10	4.5466	5.7276	1.5819	3.744
44661	TiO + BaH4O3 -> BaTiO3 + 2 H2 + 0.5 O2	-0.0886	3.9539	4.3888	3.7453
44691	TiO + 2 BaCO3 -> Ba(CO2)2 + BaTiO3	-0.4163	3.6261	4.8018	3.7509
44754	BaS + 0.9333 TiO2 -> 0.06667 Ba6Ti5S15O + 0.6 BaTiO3	0.1139	4.2226	4.1087	3.7605
44823	BaS + TiO2 -> 0.3333 BaTiS3 + 0.6667 BaTiO3	0.1342	4.2428	4.1087	3.7716
44963	BaS + 1.5 TiO2 -> BaTiO3 + 0.5 TiS2	0.1676	4.2763	4.1087	3.79
44989	TiO + 0.5 BaO -> 0.5 BaTiO3 + 0.5 Ti	-0.1346	3.9078	4.5509	3.793
45049	2.889 Ti2O3 + 2.222 BaH2 -> O2 + 2.222 BaTiO3 + 0.8889 Ti4H5	0.6251	2.9198	5.3914	3.8026
45057	BaO + 2.2 TiO -> BaTiO3 + 0.2 Ti6O	-0.148	3.8944	4.5915	3.8038
45145	Ba(ClO4)2 + TiO -> BaTiO3 + 2 ClO3	-0.5687	3.4737	5.1385	3.8186
45150	TiO + 0.4 BaO -> 0.4 BaTiO3 + 0.2 Ti3O	-0.1666	3.8759	4.6485	3.8193
45343	3 BaS + TiSO5 -> BaTiO3 + 2 BaS2 + O2	0.2724	4.3811	4.1087	3.8477
45380	BaS + 1.542 TiO2 -> BaTiO3 + 0.04167 O2 + 0.04167 Ti13S24	0.2822	4.3909	4.1087	3.853
45388	TiO + 0.3333 BaO -> 0.3333 Ti2O + 0.3333 BaTiO3	-0.1584	3.884	4.7163	3.8543
45606	2 Ba + TiSO5 -> BaS + O2 + BaTiO3	-1.3967	3.2602	5.6894	3.8876
45634	BaS + 1.583 TiO2 -> BaTiO3 + 0.08333 Ti7S12 + 0.08333 O2	0.3511	4.4598	4.1087	3.8909
45652	0.3333 BaSO4 + 1.333 TiS2 -> TiS3 + 0.3333 BaTiO3 + 0.1667 O2	0.1697	4.3914	4.2217	3.8929
45658	2 Ba(HO)2 + 4 TiO -> O2 + 2 BaTiO3 + 2 TiH2	0.3643	4.4068	4.1648	3.8936
45705	TiO + BaCO3 -> BaTiO3 + C + 0.5 O2	0.0647	4.1072	4.5487	3.9016
45774	0.5 Ti3O5 + 0.5 BaH2 -> TiH + 0.5 BaTiO3 + 0.5 O2	1.3573	3.5529	4.84	3.9125
45783	2 BaS + TiSO5 -> O2 + BaTiO3 + BaS3	0.3937	4.5024	4.1087	3.9144
45872	BaO + 4 TiO -> Ti3O2 + BaTiO3	-0.092	3.9505	4.7986	3.9279
45880	BaS + 1.625 TiO2 -> BaTiO3 + 0.125 O2 + 0.125 Ti5S8	0.4209	4.5296	4.1087	3.9293
45995	3.5 Ba(HO)2 + 7.5 TiO -> Ti4H7 + 3.5 BaTiO3 + 2 O2	0.4567	4.4991	4.176	3.9495
46114	3 BaS + 5 TiO2 -> Ti2S3 + 3 BaTiO3 + 0.5 O2	0.496	4.6047	4.1087	3.9706
46172	1.333 TiS2 + 4 BaO2 -> BaSO4 + 1.333 BaTiO3 + 1.667 BaS	-1.8125	2.4809	6.7797	3.986
46499	1.5 Ba(HO)2 + 3.5 TiO -> O2 + 1.5 BaTiO3 + Ti2H3	0.6184	4.6609	4.1927	4.046
46620	0.75 Ti2O3 + 0.5 BaH2 -> TiH + 0.375 O2 + 0.5 BaTiO3	1.0406	3.3353	5.4734	4.068
46625	0.8 BaSO4 + 1.2 TiO -> O2 + 0.8 BaTiO3 + 0.4 TiS2	0.7829	4.8254	4.0424	4.0688
46682	0.4615 BaH2 + 1.692 TiO2 -> O2 + 0.3077 Ti4H3 + 0.4615 BaTiO3	2.7644	4.8918	3.557	4.0784
46713	0.8571 BaSO4 + 1.143 TiO -> O2 + 0.8571 BaTiO3 + 0.2857 TiS3	0.8099	4.8524	4.0424	4.0837
46812	24 BaSO4 + 37 TiO -> Ti13S24 + 30.5 O2 + 24 BaTiO3	0.8428	4.8852	4.0424	4.1017
46864	TiO + 2 BaO -> BaTiO3 + Ba	-0.2157	3.8268	5.3536	4.1096
46868	0.7742 BaSO4 + 1.226 TiO -> O2 + 0.7742 BaTiO3 + 0.06452 Ti7S12	0.8581	4.9006	4.0424	4.1102
46888	2 TiO + BaCO3 -> BaTiO3 + O2 + TiC	0.8631	4.9055	4.0424	4.1129
46929	0.7619 BaSO4 + 1.238 TiO -> O2 + 0.7619 BaTiO3 + 0.09524 Ti5S8	0.8757	4.9181	4.0424	4.1198
46944	TiSO5 + Ba -> BaTiO3 + SO2	-1.3305	3.3263	6.1297	4.1222
46975	BaS + TiSO5 -> BaTiO3 + 0.25 S8O + 0.875 O2	0.7832	4.8919	4.1087	4.1286
47011	1.067 BaSO4 + 1.067 TiO -> O2 + 0.1333 S8O + 1.067 BaTiO3	0.8994	4.9418	4.0424	4.1329
47012	3 BaSO4 + 5 TiO -> Ti2S3 + 4 O2 + 3 BaTiO3	0.8996	4.9421	4.0424	4.133
47054	1.5 Ba + TiSO5 -> O2 + 0.5 BaS2 + BaTiO3	-1.0415	3.6154	5.8155	4.1397
47125	BaSO4 + TiO -> S + O2 + BaTiO3	0.9361	4.9785	4.0424	4.153
47161	BaS + TiSO5 -> BaTiO3 + 2 S + O2	0.8382	4.9469	4.1087	4.1588
47204	2.5 Ba(HO)2 + 6.5 TiO -> Ti4H5 + 2.5 BaTiO3 + 2 O2	0.8224	4.8648	4.2114	4.1666
47417	BaS + 1.9 TiO2 -> BaTiO3 + 0.4 O2 + 0.1 Ti9S10	0.9189	5.0276	4.1087	4.2032
47500	0.6897 BaSO4 + 1.31 TiO -> O2 + 0.06897 Ti9S10 + 0.6897 BaTiO3	1.0565	5.099	4.0424	4.2193
47524	TiO + 1.2 BaCO3 -> BaTiO3 + 0.2 BaC6 + 0.8 O2	0.5799	4.6224	4.6331	4.2229
47612	BaSO4 + 2 TiO -> TiS + 1.5 O2 + BaTiO3	1.0922	5.1347	4.0424	4.2389
47663	7 BaS + 3 TiSO5 -> BaTiO3 + 2 Ba3TiS5 + 6 O2	1.002	5.1107	4.1087	4.2489
47687	1.333 Ba + TiSO5 -> BaTiO3 + O2 + 0.3333 BaS3	-0.8811	3.7758	5.873	4.2538
47710	3 TiO + BaH4O3 -> BaTiO3 + 1.5 O2 + 2 TiH2	1.085	5.1275	4.1	4.2609
47826	BaS + 2 TiO2 -> BaTiO3 + TiS + 0.5 O2	1.0591	5.1678	4.1087	4.2803
48002	1.833 Ti3O5 + 1.5 BaH2 -> Ti4H3 + 1.5 BaTiO3 + 2.333 O2	2.0059	4.2014	4.9361	4.3125
48006	3.286 TiO + BaH4O3 -> BaTiO3 + 0.5714 Ti4H7 + 1.643 O2	1.1748	5.2173	4.1067	4.3133
48071	Ba(HO)2 + 3 TiO -> O2 + BaTiO3 + 2 TiH	1.0894	5.1319	4.2325	4.3229
48107	1.5 TiS2 + 2.5 BaO2 -> BaS3 + 1.5 BaTiO3 + 0.25 O2	-1.2047	3.0888	6.8006	4.3297
48175	TiS2 + 2 BaO2 -> BaS2 + BaTiO3 + 0.5 O2	-1.0972	3.1963	6.6936	4.3407
48213	2.5 TiO + BaCO3 -> BaTiO3 + 1.25 O2 + 0.5 Ti3C2	1.289	5.3314	4.0428	4.3473
48259	TiC + Ba(ClO4)2 -> CCl2O + BaTiO3 + 2 O2	-2.1447	3.4562	6.6969	4.3544
48353	2.6 TiO + BaCO3 -> BaTiO3 + 0.2 Ti8C5 + 1.3 O2	1.3324	5.3748	4.0429	4.3712
48404	5 BaS + 3 TiSO5 -> BaTiO3 + 2 Ba2TiS4 + 6 O2	1.2424	5.3511	4.1087	4.3811
48533	7 Ba + 5 TiSO5 -> Ba3TiS5 + 6.5 O2 + 4 BaTiO3	-0.5608	4.0961	5.8114	4.4023
48571	2.75 TiO + 0.75 BaH4O3 -> Ti2H3 + 1.375 O2 + 0.75 BaTiO3	1.3424	5.3848	4.1139	4.4087
48801	1.467 Ti2O3 + 0.8 BaH2 -> O2 + 0.8 BaTiO3 + 0.5333 Ti4H3	1.6575	3.9521	5.5695	4.4505
48816	6.333 Ti3O5 + 10 BaS -> Ti9S10 + 10 BaTiO3 + 0.8333 O2	0.247	4.3557	5.4878	4.4543
48939	3 BaSO4 + 3 TiO -> BaTiS3 + 4.5 O2 + 2 BaTiO3	1.5258	5.5682	4.0424	4.4774
49085	0.68 Na2Ti3O7 + 1.16 Ba -> BaTiO3 + 0.08 Ba2Ti13O22 + 1.36 Na	-0.4143	4.2425	5.8601	4.5048
49087	TiS2 + 3 BaH4O3 -> BaTiO3 + 1.5 BaSO4 + 0.5 BaS + 6 H2	-0.1648	4.0569	5.9919	4.5055
49174	3 TiO + BaCO3 -> Ti2C + 1.5 O2 + BaTiO3	1.6045	5.6469	4.0431	4.5209
49177	3 BaSO4 + 2 TiO -> BaS3 + 4 O2 + 2 BaTiO3	1.6054	5.6479	4.0424	4.5212
49184	0.6667 Ti3O5 + BaS -> BaTiO3 + TiS + 0.1667 O2	0.3695	4.4782	5.4878	4.5217
49207	4.2 TiO + BaH4O3 -> BaTiO3 + 0.8 Ti4H5 + 2.1 O2	1.5487	5.5911	4.1216	4.5256
49243	15 BaSO4 + 14 TiO -> Ba6Ti5S15O + 23 O2 + 9 BaTiO3	1.6291	5.6715	4.0424	4.5342
49332	0.5 TiS2 + 1.5 BaO2 -> BaS + 0.5 BaTiO3 + 0.75 O2	-0.7854	3.5081	6.7797	4.551
49351	BaH4O3 + TiS2 -> 2 H2S + BaTiO3	-0.1682	4.0535	6.1024	4.5533
49362	TiO2 + 0.6667 Ba -> 0.6667 BaTiO3 + 0.3333 Ti	-0.5543	4.1025	6.145	4.556
49378	Ba + 1.545 TiO2 -> BaTiO3 + 0.09091 Ti6O	-0.5715	4.0854	6.1713	4.5584
49383	1.5 Ba(HO)2 + 5.5 TiO -> Ti4H3 + 1.5 BaTiO3 + 2 O2	1.4984	5.5408	4.2568	4.5588
49394	TiO2 + 0.625 Ba -> 0.625 BaTiO3 + 0.125 Ti3O	-0.592	4.0649	6.2005	4.5602
49396	TiS2 + 3 BaO -> BaTiO3 + 2 BaS	-0.8058	3.4902	6.8235	4.5606
49450	Ba + 1.667 TiO2 -> 0.3333 Ti2O + BaTiO3	-0.5994	4.0574	6.233	4.5707
49452	0.5714 BaS + 0.5 TiSO5 -> O2 + 0.1429 BaTiO3 + 0.07143 Ba6Ti5S15O	1.5872	5.6959	4.1087	4.5708
49591	Ba + 1.75 TiO2 -> 0.25 Ti3O2 + BaTiO3	-0.5833	4.0736	6.2694	4.596
49596	TiS2 + 3 Ba(HO)2 -> BaTiO3 + 0.75 BaSO4 + 1.25 BaS + 3 H2	-0.2968	3.9249	6.3567	4.597
49624	5 Ba + 4 TiSO5 -> Ba2TiS4 + 5.5 O2 + 3 BaTiO3	-0.3099	4.347	5.9457	4.6007
49766	BaSO4 + 3 TiO -> Ti2S + 2 O2 + BaTiO3	1.7894	5.8318	4.0424	4.6224
49802	TiO2 + 0.5 Ba -> 0.5 TiO + 0.5 BaTiO3	-0.598	4.0588	6.3554	4.6266
49817	8 Ba + 8 TiSO5 -> S8O + 7.5 O2 + 8 BaTiO3	-0.409	4.2479	6.1297	4.629
49844	Ti2O3 + BaS -> TiS + BaTiO3	0.0528	4.1615	6.1212	4.6325
49909	2.5 TiS2 + 4.5 BaO2 -> Ba3TiS5 + 1.5 BaTiO3 + 2.25 O2	-0.6126	3.6809	6.7706	4.6419
49938	1.5 BaS + 1.5 TiSO5 -> BaTiS3 + 0.5 BaTiO3 + 3 O2	1.7228	5.8315	4.1087	4.6454
49963	Ba + TiSO5 -> BaTiO3 + O2 + S	-0.3723	4.2845	6.1297	4.6492
49998	TiS2 + 1.8 BaO -> 0.6 BaTiO3 + 0.4 Ba3TiS5	-0.6279	3.6681	6.8177	4.6558
50106	5 TiO + BaH4O3 -> BaTiO3 + 4 TiH + 2.5 O2	1.811	5.8534	4.13	4.6736
50128	TiO2 + 0.4286 Ba -> 0.1429 Ti4O5 + 0.4286 BaTiO3	-0.5041	4.1528	6.3542	4.6777
50199	2 TiS2 + 3 BaO2 -> Ba2TiS4 + BaTiO3 + 1.5 O2	-0.564	3.7295	6.8152	4.6887
50255	Ba + 2.375 TiO2 -> 0.125 Ti11O14 + BaTiO3	-0.4857	4.1711	6.3745	4.6969
50293	Ba + 2.429 TiO2 -> 0.1429 Ti10O13 + BaTiO3	-0.4949	4.162	6.3994	4.7032
50300	TiS2 + 1.5 BaO -> 0.5 Ba2TiS4 + 0.5 BaTiO3	-0.5776	3.7184	6.8638	4.7042
50354	7.5 TiS2 + 8.5 BaO2 -> Ba6Ti5S15O + 2.5 BaTiO3 + 4.25 O2	-0.4456	3.8479	6.726	4.7137
50366	0.6154 BaSO4 + 0.4615 TiO -> O2 + 0.3077 BaTiO3 + 0.1538 Ba2TiS4	1.9592	6.0017	4.0424	4.7158
50409	TiO2 + 0.4 Ba -> 0.2 Ti3O4 + 0.4 BaTiO3	-0.4834	4.1735	6.431	4.7237
50446	BaSO4 + TiS2 -> BaTiO3 + 0.375 S8O + 0.3125 O2	0.5228	4.7445	5.6525	4.7309
50448	Ba + 2.833 TiO2 -> 0.1667 Ba2Ti13O22 + 0.6667 BaTiO3	-0.5723	4.0846	6.5566	4.7313
50449	BaO + 0.8824 TiS2 -> 0.1176 Ba6Ti5S15O + 0.2941 BaTiO3	-0.4568	3.8392	6.7764	4.7314
50469	Na2Ti3O7 + Ba -> 2 NaTiO2 + BaTiO3	-0.2456	4.4113	6.1674	4.7358
50690	BaSO4 + TiS2 -> BaTiO3 + 3 S + 0.5 O2	0.5888	4.8105	5.6525	4.7672
50774	BaS + 2 TiSO5 -> BaTiO3 + TiS3 + 3.5 O2	1.9649	6.0736	4.1087	4.7785
50821	0.6667 BaSO4 + 0.3333 TiO -> O2 + 0.3333 BaTiO3 + 0.3333 BaS2	2.0878	6.1302	4.0424	4.7865
51084	Ba + 3 TiO2 -> Ti2O3 + BaTiO3	-0.4529	4.204	6.6087	4.8204
51114	0.4286 BaSO4 + 1.571 TiO -> O2 + 0.4286 BaTiO3 + 0.1429 Ti8S3	2.1574	6.1999	4.0424	4.8248
51241	1.5 TiS2 + 1.5 BaO2 -> BaTiS3 + 0.5 BaTiO3 + 0.75 O2	-0.387	3.9065	6.9454	4.8446
51378	BaO + TiS2 -> 0.6667 BaTiS3 + 0.3333 BaTiO3	-0.3972	3.8988	6.9964	4.8631
51403	TiO2 + 0.2857 Ba -> 0.1429 BaTi6O11 + 0.1429 BaTiO3	-0.4724	4.1845	6.7345	4.8663
51433	16 Ba + 15 TiSO5 -> Ba6Ti5S15O + 22 O2 + 10 BaTiO3	0.0635	4.7204	6.0866	4.8695
51604	6.333 TiO + BaH4O3 -> BaTiO3 + 3.167 O2 + 1.333 Ti4H3	2.2072	6.2497	4.139	4.8957
51633	TiO2 + 0.2963 Ba -> 0.03704 Ti19O30 + 0.2963 BaTiO3	-0.3891	4.2678	6.7066	4.8996
51648	0.5882 BaSO4 + 0.3529 TiO -> O2 + 0.2353 BaTiO3 + 0.1176 Ba3TiS5	2.2962	6.3386	4.0424	4.9011
51786	Ba + 3.5 TiO2 -> 0.5 Ti5O8 + BaTiO3	-0.3711	4.2858	6.7345	4.922
51875	TiO2 + 0.2727 Ba -> 0.2727 BaTiO3 + 0.09091 Ti8O13	-0.3739	4.283	6.7687	4.9359
52067	TiO2 + 0.2667 Ba -> 0.2667 BaTiO3 + 0.06667 Ti11O18	-0.3338	4.3231	6.7846	4.9651
52127	3 Ba + 3 TiSO5 -> BaTiS3 + 4.5 O2 + 2 BaTiO3	0.2174	4.8743	6.1297	4.9735
52170	TiO2 + 0.25 Ba -> 0.25 BaTiO3 + 0.25 Ti3O5	-0.3398	4.317	6.8284	4.9815
52365	TiO2 + 0.2353 Ba -> 0.2353 BaTiO3 + 0.05882 Ti13O22	-0.3138	4.343	6.867	5.0131
52483	1.009 TiC + 1.018 BaH4O3 -> BaTiO3 + 0.009009 Ba2TiO4 + 0.01802 H5C56O + 1.991 H2	-0.5789	5.0219	6.2845	5.03
52548	BaCO3 + TiC -> 2 C + BaTiO3	-0.766	4.8348	6.5349	5.0398
52648	TiC + BaH4O3 -> H4C + BaTiO3	-0.5329	5.0679	6.2797	5.0531
53108	BaS + 3 TiO2 -> BaTiO3 + 1.5 O2 + Ti2S	2.5714	6.6801	4.1087	5.1121
53128	BaS + 3 TiSO5 -> BaTiO3 + 2 TiS2 + 6 O2	2.5756	6.6843	4.1087	5.1144
53496	TiO2 + 0.1667 Ba -> 0.1667 Ti5O9 + 0.1667 BaTiO3	-0.1762	4.4807	7.0463	5.1695
53744	TiO2 + 0.1429 Ba -> 0.1429 Ti6O11 + 0.1429 BaTiO3	-0.1548	4.502	7.1082	5.2091
53749	TiO + 0.3333 BaH2 -> 0.3333 BaTiO3 + 0.6667 TiH	0.0257	4.0681	7.5033	5.2097
53826	TiC + 2 BaH4O3 -> BaTiO3 + BaCO3 + 4 H2	-0.3763	5.2245	6.4634	5.2219
54017	Ba + 0.7143 Ti3O5 -> 0.5714 Ti2O + BaTiO3	-0.4857	4.1711	7.6303	5.2621
54019	5.5 BaS + 18.5 TiSO5 -> Ti13S24 + 5.5 BaTiO3 + 38 O2	2.8455	6.9542	4.1087	5.2629
54049	Ba + 8 TiO2 -> BaTiO3 + Ti7O13	-0.0831	4.5738	7.1546	5.2695
54093	Ti3O5 + BaS -> Ti2S + BaTiO3 + O2	1.7439	5.8526	5.4878	5.2776
54231	Ba + 9 TiO2 -> BaTiO3 + Ti8O15	-0.0492	4.6077	7.1906	5.3043
54281	Ti3O5 + 1.5 Ba -> 1.5 BaTiO3 + 0.5 Ti3O	-0.4774	4.1794	7.7346	5.3135
54340	Ti3O5 + 1.286 Ba -> 0.5714 Ti3O2 + 1.286 BaTiO3	-0.459	4.1979	7.7333	5.3232
54345	Ti3O5 + 1.588 Ba -> 1.588 BaTiO3 + 0.2353 Ti6O	-0.4502	4.2066	7.7256	5.3245
54373	Ti3O5 + 1.667 Ba -> 1.667 BaTiO3 + 1.333 Ti	-0.4278	4.2291	7.7142	5.3317
54379	Ba + 10 TiO2 -> Ti9O17 + BaTiO3	-0.0215	4.6354	7.2194	5.3325
54481	BaS + 1.5 Ti2O3 -> Ti2S + BaTiO3 + 0.75 O2	1.3639	5.4726	6.1212	5.3536
54551	BaS + 3.8 TiSO5 -> BaTiO3 + 0.4 Ti7S12 + 8 O2	3.0382	7.1469	4.1087	5.3688
54795	Ti3O5 + Ba -> 2 TiO + BaTiO3	-0.4723	4.1846	7.9878	5.4303
54975	BaS + 4.333 TiSO5 -> BaTiO3 + 0.6667 Ti5S8 + 9.333 O2	3.2355	7.3442	4.1087	5.4774
55149	2.5 BaSO4 + TiS2 -> BaTiO3 + 1.5 BaS3 + 3.5 O2	1.7231	5.9448	5.9386	5.5198
55168	3 BaS + 11 TiO2 -> Ti8S3 + 3 BaTiO3 + 6.5 O2	3.323	7.4317	4.1087	5.5255
55196	1.5 BaH2 + 5.5 TiO -> Ti4H3 + 1.5 BaTiO3 + 0.5 O2	0.541	4.5835	7.5995	5.5364
55248	2 Ba + 3 TiSO5 -> TiS3 + 4.5 O2 + 2 BaTiO3	0.7753	5.4322	6.729	5.5501
55402	0.5 BaS + 2.5 TiSO5 -> Ti2S3 + 0.5 BaTiO3 + 5.5 O2	3.4453	7.554	4.1087	5.5928
55417	TiO + 0.3333 BaS -> 0.3333 Ti2S + 0.3333 BaTiO3	0.1459	4.2546	8.1511	5.5972
55517	Ba + 1.062 Ti2O3 -> BaTiO3 + 0.1875 Ti6O	-0.3442	4.3127	8.253	5.6202
55549	Ba + 1.4 Ti3O5 -> 0.8 Ti4O5 + BaTiO3	-0.3181	4.3388	8.2388	5.6281
55574	3.5 BaCO3 + 2.5 TiC -> BaC6 + 2.5 BaTiO3 + 1.5 O2	0.1023	5.7031	6.8018	5.6375
55607	Ba + 1.143 Ti2O3 -> BaTiO3 + 0.4286 Ti3O	-0.3737	4.2832	8.3427	5.6443
55646	3.667 Ti3O5 + 3 BaS -> Ti8S3 + 3 BaTiO3 + 4.667 O2	2.4306	6.5393	5.4878	5.6553
55651	Ba + 1.462 Ti3O5 -> 0.3077 Ti11O14 + BaTiO3	-0.2882	4.3687	8.265	5.6563
55681	Ba + 1.545 Ti3O5 -> 0.3636 Ti10O13 + BaTiO3	-0.3003	4.3565	8.2975	5.6643
55774	Ba + Ti2O3 -> BaTiO3 + Ti	-0.32	4.3368	8.368	5.6852
55777	Ba + 1.25 Ti2O3 -> 0.75 Ti2O + BaTiO3	-0.3807	4.2762	8.4435	5.6858
55812	Ti3O5 + 0.6 Ba -> 0.8 Ti3O4 + 0.6 BaTiO3	-0.2799	4.3769	8.3385	5.6939
55904	BaS + 1.833 Ti2O3 -> BaTiO3 + 1.25 O2 + 0.3333 Ti8S3	2.0208	6.1295	6.1212	5.7149
56163	Ba + 1.4 Ti2O3 -> 0.6 Ti3O2 + BaTiO3	-0.3456	4.3112	8.558	5.7566
56514	Ti3O5 + 0.3333 Ba -> 1.333 Ti2O3 + 0.3333 BaTiO3	-0.2148	4.442	8.5698	5.8338
56693	Ba + 2 Ti2O3 -> 3 TiO + BaTiO3	-0.3519	4.305	8.841	5.8805
56747	4 BaSO4 + TiS2 -> BaTiO3 + 3 BaS2 + 6.5 O2	2.3488	6.5705	6.0102	5.8962
56784	3 BaS + 11 TiO -> Ti8S3 + 3 BaTiO3 + O2	0.7073	4.816	8.1511	5.9059
56971	Ti3O5 + 0.1852 Ba -> 0.1481 Ti19O30 + 0.1852 BaTiO3	-0.1	4.5569	8.6976	5.9545
57087	Ba + 7 Ti3O5 -> 4 Ti5O8 + BaTiO3	-0.0666	4.5903	8.7341	5.9893
57160	Ti3O5 + 0.09091 Ba -> 0.09091 BaTiO3 + 0.3636 Ti8O13	-0.0661	4.5908	8.7788	6.0097
57313	Ti3O5 + 0.06667 Ba -> 0.2667 Ti11O18 + 0.06667 BaTiO3	0.0026	4.6595	8.7996	6.0568
57440	Ba + 2 TiSO5 -> TiS2 + 3.5 O2 + BaTiO3	1.5018	6.1587	7.0683	6.1023
57476	Ti2O3 + 0.2857 Ba -> 0.4286 Ti4O5 + 0.2857 BaTiO3	-0.1527	4.5042	9.1207	6.116
57556	Ba + 3.8 Ti2O3 -> 0.6 Ti11O14 + BaTiO3	-0.1146	4.5423	9.1501	6.1501
57586	Ba + 4.25 Ti2O3 -> 0.75 Ti10O13 + BaTiO3	-0.1272	4.5296	9.1862	6.1594
57684	Ba + 5 Ti2O3 -> 3 Ti3O4 + BaTiO3	-0.0994	4.5574	9.232	6.1953
57896	0.5 BaS + 9.5 TiSO5 -> Ti9S10 + 0.5 BaTiO3 + 23 O2	4.6828	8.7915	4.1087	6.2734
57968	Ba + 2.182 TiSO5 -> BaTiO3 + 3.955 O2 + 0.09091 Ti13S24	1.7942	6.4511	7.152	6.3008
58524	0.2222 Ba + 0.5333 TiSO5 -> O2 + 0.04444 Ti7S12 + 0.2222 BaTiO3	2.0328	6.6896	7.2353	6.4695
59041	3 Ba + 8 TiSO5 -> Ti5S8 + 15.5 O2 + 3 BaTiO3	2.2836	6.9405	7.3183	6.6448
59510	0.4 Ba(ClO4)2 + 0.6667 Ti -> O2 + 0.2667 TiCl3 + 0.4 BaTiO3	-3.052	5.8495	9.9976	6.826
59521	Ba + 3 TiSO5 -> Ti2S3 + 6 O2 + BaTiO3	2.5541	7.211	7.401	6.8308
59523	0.4 Ba(ClO4)2 + 0.6 Ti -> O2 + 0.4 BaTiO3 + 0.2 TiCl4	-3.0385	5.863	9.9976	6.8334
59536	8 Ba(ClO4)2 + 15 Ti -> Ti7Cl16 + 20 O2 + 8 BaTiO3	-3.0295	5.8721	9.9976	6.8384
59907	0.4 Ba(ClO4)2 + 0.4 Ti -> O2 + 0.4 Cl2 + 0.4 BaTiO3	-2.642	6.2595	9.9976	7.0515
59940	TiO + 0.3333 Ba -> 0.3333 BaTiO3 + 0.6667 Ti	-0.0402	5.0797	10.6511	7.0749
60002	TiO + 0.2941 Ba -> 0.2941 BaTiO3 + 0.1176 Ti6O	-0.0683	5.0517	10.7548	7.1061
60057	TiO + 0.25 Ba -> 0.25 BaTiO3 + 0.25 Ti3O	-0.1038	5.0162	10.8709	7.1388
60084	BaCO3 + 2 Ti -> BaTiO3 + TiC	-1.5664	7.3351	8.9015	7.1498
60205	Ba + 5 TiO -> 2 Ti2O + BaTiO3	-0.1034	5.0165	11.0018	7.1979
60322	BaCO3 + 2.6 Ti -> BaTiO3 + 0.2 Ti8C5	-1.4141	7.4875	8.902	7.2338
60326	BaCO3 + 2.5 Ti -> 0.5 Ti3C2 + BaTiO3	-1.4105	7.491	8.9019	7.2358
60388	Ti + 2 BaO2 -> 0.5 Ba3TiO5 + 0.5 BaTiO3	-3.4744	5.4272	11.4676	7.2552
60438	4 Ti + 2 BaSO4 -> O2 + 2 TiS + 2 BaTiO3	-1.3373	7.5642	8.9015	7.2758
60472	3.8 Ti + 2 BaSO4 -> O2 + 0.2 Ti9S10 + 2 BaTiO3	-1.3107	7.5908	8.9015	7.2905
60474	BaCO3 + 3 Ti -> Ti2C + BaTiO3	-1.311	7.5905	8.9022	7.2906
60478	3.333 Ti + 2 BaSO4 -> O2 + 0.6667 Ti2S3 + 2 BaTiO3	-1.309	7.5925	8.9015	7.2914
60486	3.25 Ti + 2 BaSO4 -> O2 + 0.25 Ti5S8 + 2 BaTiO3	-1.3025	7.599	8.9015	7.295
60491	3 Ti + 2 BaSO4 -> O2 + TiS2 + 2 BaTiO3	-1.2995	7.602	8.9015	7.2966
60512	3.167 Ti + 2 BaSO4 -> O2 + 2 BaTiO3 + 0.1667 Ti7S12	-1.2889	7.6126	8.9015	7.3025
60514	TiO + 0.1429 Ba -> 0.2857 Ti3O2 + 0.1429 BaTiO3	-0.0341	5.0858	11.1507	7.303
60539	3.083 Ti + 2 BaSO4 -> O2 + 0.08333 Ti13S24 + 2 BaTiO3	-1.2724	7.6292	8.9015	7.3116
60563	BaO2 + 0.5 Ti -> 0.5 BaTiO3 + 0.5 BaO	-3.3468	5.5547	11.4676	7.3254
60578	Ti + 1.5 BaO2 -> BaTiO3 + 0.5 Ba	-3.1011	5.8004	11.1834	7.3326
60697	2.667 Ti + 2 BaSO4 -> O2 + 0.6667 TiS3 + 2 BaTiO3	-1.1337	7.7678	8.9015	7.3878
60706	6 Ti + 2 BaSO4 -> O2 + 2 Ti2S + 2 BaTiO3	-1.1261	7.7755	8.9015	7.392
60845	7.333 Ti + 2 BaSO4 -> O2 + 2 BaTiO3 + 0.6667 Ti8S3	-0.9867	7.9149	8.9015	7.4687
60996	2.286 Ti + 2.286 BaSO4 -> O2 + 0.2857 S8O + 2.286 BaTiO3	-0.7203	8.1812	8.9015	7.6152
61010	BaH4O3 + 3.286 Ti -> 0.5714 Ti4H7 + BaTiO3	-0.752	8.1495	8.9658	7.6267
61011	BaH4O3 + 3 Ti -> 2 TiH2 + BaTiO3	-0.7371	8.1644	8.9591	7.6319
61013	2 Ti + 2 BaSO4 -> O2 + 2 S + 2 BaTiO3	-0.6836	8.2179	8.9015	7.6354
61022	BaH4O3 + 3.667 Ti -> BaTiO3 + 1.333 Ti2H3	-0.7134	8.1881	8.973	7.6512
61030	Ti + BaCO3 -> BaTiO3 + C	-1.555	7.3465	10.0152	7.6573
61044	BaH4O3 + 4.2 Ti -> BaTiO3 + 0.8 Ti4H5	-0.6696	8.2319	8.9807	7.6787
61072	BaH4O3 + 5 Ti -> BaTiO3 + 4 TiH	-0.6186	8.283	8.9891	7.7106
61126	BaH4O3 + 6.333 Ti -> BaTiO3 + 1.333 Ti4H3	-0.5081	8.3934	8.9981	7.7754
61157	Ti + BaH4O3 -> 2 H2 + BaTiO3	-0.8984	8.0031	9.595	7.8293
61332	3 Ti + 3 BaSO4 -> BaTiS3 + 2 BaTiO3 + 3 O2	-0.0939	8.8076	8.9015	7.9597
61463	0.04255 Ba + 0.4255 TiSO5 -> O2 + 0.04255 Ti9S10 + 0.04255 BaTiO3	4.3268	8.9837	7.8591	8.0119
61553	0.875 Ti + 0.9375 BaSO4 -> O2 + 0.0625 Ba6Ti5S15O + 0.5625 BaTiO3	0.083	8.9845	8.9015	8.057
61665	1.2 BaCO3 + Ti -> BaTiO3 + 0.2 BaC6 + 0.3 O2	-0.8492	8.0523	10.2008	8.129
61764	2 Ti + 3 BaSO4 -> BaS3 + 2 BaTiO3 + 3 O2	0.3907	9.2922	8.9015	8.2262
61842	0.6 Ti + 0.8 BaSO4 -> O2 + 0.2 Ba2TiS4 + 0.4 BaTiO3	0.634	9.5356	8.9015	8.3601
61945	0.4 Ti + 0.8 BaSO4 -> O2 + 0.4 BaS2 + 0.4 BaTiO3	1.116	10.0175	8.9015	8.6252
61960	0.4286 Ti + 0.7143 BaSO4 -> O2 + 0.1429 Ba3TiS5 + 0.2857 BaTiO3	1.1748	10.0764	8.9015	8.6575
62077	Ti + 3 BaO -> BaTiO3 + 2 Ba	-0.2225	8.679	11.9387	9.2557
